# Supplementary material for: Sodium-based donor–acceptor assemblies featuring thermally activated delayed fluorescence enabled by highly efficient through-space charge transfer
Source: Chem Sci. 2025 Dec 29;17(9):4803–13. doi: 10.1039/d5sc08432f (PMC12809462; doi:10.1039/d5sc08432f)
Supplement: SC-017-D5SC08432F-s002 [file SC-017-D5SC08432F-s002.cif]

# Supplementary Information (SI) for Chemical Science.
# This journal is © The Royal Society of Chemistry 2026

####################################################################### 
# 
# This file contains crystal structure data downloaded from the 
# Cambridge Structural Database (CSD) hosted by the Cambridge 
# Crystallographic Data Centre (CCDC).
# 
# Full information about CCDC data access policies and citation 
# guidelines are available at http://www.ccdc.cam.ac.uk/access/V1 
# 
# Audit and citation data items may have been added by the CCDC. 
# Please retain this information to preserve the provenance of 
# this file and to allow appropriate attribution of the data. 
# 
#######################################################################

data_work
_audit_block_doi                 10.5517/ccdc.csd.cc2gt0nz
_database_code_depnum_ccdc_archive 'CCDC 2288161'
loop_
_citation_id
_citation_doi
_citation_year
1 10.26434/chemrxiv-2025-zstkc-v2 2025
loop_
_audit_author_name
_audit_author_address
'Andrey Belyaev'
;Technical University Dortmund
Finland
;
_audit_update_record             
;
2023-08-11 deposited with the CCDC.	2025-12-23 downloaded from the CCDC.
;
_audit_creation_date             2023-08-11
_audit_creation_method           
;
Olex2 1.5
(compiled 2021.07.19 svn.r715e62df for OlexSys, GUI svn.r6380)
;
_shelx_SHELXL_version_number     2019/3
_chemical_name_common            ?
_chemical_name_systematic        ?
_chemical_formula_moiety         'C29 H36 N3 Na O S Si2, 0.2(C5 H10)'
_chemical_formula_sum            'C30 H38 N3 Na O S Si2'
_chemical_formula_weight         567.86
_chemical_melting_point          ?
loop_
_atom_type_symbol
_atom_type_description
_atom_type_scat_dispersion_real
_atom_type_scat_dispersion_imag
_atom_type_scat_source
C C 0.0033 0.0016 'International Tables Vol C Tables 4.2.6.8 and 6.1.1.4'
H H 0.0000 0.0000 'International Tables Vol C Tables 4.2.6.8 and 6.1.1.4'
N N 0.0061 0.0033 'International Tables Vol C Tables 4.2.6.8 and 6.1.1.4'
Na Na 0.0362 0.0249 'International Tables Vol C Tables 4.2.6.8 and 6.1.1.4'
O O 0.0106 0.0060 'International Tables Vol C Tables 4.2.6.8 and 6.1.1.4'
S S 0.1246 0.1234 'International Tables Vol C Tables 4.2.6.8 and 6.1.1.4'
Si Si 0.0817 0.0704 'International Tables Vol C Tables 4.2.6.8 and 6.1.1.4'

_shelx_space_group_comment       
;
The symmetry employed for this shelxl refinement is uniquely defined
by the following loop, which should always be used as a source of
symmetry information in preference to the above space-group names.
They are only intended as comments.
;
_space_group_crystal_system      monoclinic
_space_group_IT_number           14
_space_group_name_H-M_alt        'P 1 21/n 1'
_space_group_name_Hall           '-P 2yn'
loop_
_space_group_symop_operation_xyz
'x, y, z'
'-x+1/2, y+1/2, -z+1/2'
'-x, -y, -z'
'x-1/2, -y-1/2, z-1/2'

_cell_length_a                   11.0634(4)
_cell_length_b                   18.5248(7)
_cell_length_c                   16.7331(7)
_cell_angle_alpha                90
_cell_angle_beta                 103.568(2)
_cell_angle_gamma                90
_cell_volume                     3333.7(2)
_cell_formula_units_Z            4
_cell_measurement_reflns_used    9991
_cell_measurement_temperature    100(2)
_cell_measurement_theta_max      29.95
_cell_measurement_theta_min      2.29
_shelx_estimated_absorpt_T_max   0.990
_shelx_estimated_absorpt_T_min   0.978
_exptl_absorpt_coefficient_mu    0.207
_exptl_absorpt_correction_T_max  0.7460
_exptl_absorpt_correction_T_min  0.6985
_exptl_absorpt_correction_type   multi-scan
_exptl_absorpt_process_details   
;
SADABS-2016/2 (Bruker,2016/2) was used for absorption correction.
wR2(int) was 0.1017 before and 0.0440 after correction.
The Ratio of minimum to maximum transmission is 0.9363.
The \l/2 correction factor is Not present.
;
_exptl_absorpt_special_details   ?
_exptl_crystal_colour            'clear orangish orange'
_exptl_crystal_colour_lustre     clear
_exptl_crystal_colour_modifier   orangish
_exptl_crystal_colour_primary    orange
_exptl_crystal_density_diffrn    1.131
_exptl_crystal_density_meas      ?
_exptl_crystal_density_method    ?
_exptl_crystal_description       block
_exptl_crystal_F_000             1208
_exptl_crystal_preparation       
'Crystallized via gas diffusion of pentane into a THF solution of Na1D'
_exptl_crystal_size_max          0.11
_exptl_crystal_size_mid          0.07
_exptl_crystal_size_min          0.05
_exptl_transmission_factor_max   ?
_exptl_transmission_factor_min   ?
_diffrn_reflns_av_R_equivalents  0.0266
_diffrn_reflns_av_unetI/netI     0.0201
_diffrn_reflns_Laue_measured_fraction_full 0.993
_diffrn_reflns_Laue_measured_fraction_max 0.993
_diffrn_reflns_limit_h_max       13
_diffrn_reflns_limit_h_min       -13
_diffrn_reflns_limit_k_max       22
_diffrn_reflns_limit_k_min       -22
_diffrn_reflns_limit_l_max       20
_diffrn_reflns_limit_l_min       -18
_diffrn_reflns_number            30978
_diffrn_reflns_point_group_measured_fraction_full 0.993
_diffrn_reflns_point_group_measured_fraction_max 0.993
_diffrn_reflns_theta_full        25.242
_diffrn_reflns_theta_max         26.000
_diffrn_reflns_theta_min         2.291
_diffrn_ambient_temperature      100.00
_diffrn_ambient_temperature_device 'Oxford Cryostream 800'
_diffrn_detector                 HPAD
_diffrn_detector_area_resol_mean 7.41
_diffrn_detector_type            'CMOS Photon 100'
_diffrn_measured_fraction_theta_full 0.993
_diffrn_measured_fraction_theta_max 0.993
_diffrn_measurement_device_type  'Bruker D8 Venture'
_diffrn_measurement_method       '\f and \w scans'
_diffrn_measurement_specimen_support 'MiTeGen micromount'
_diffrn_radiation_monochromator  'multilayer optics'
_diffrn_radiation_type           MoK\a
_diffrn_radiation_wavelength     0.71073
_diffrn_source                   ?
_diffrn_source_current           1.4
_diffrn_source_power             0.07
_diffrn_source_voltage           50.0
_diffrn_standards_number         0
_reflns_Friedel_coverage         0.000
_reflns_Friedel_fraction_full    .
_reflns_Friedel_fraction_max     .
_reflns_number_gt                5861
_reflns_number_total             6514
_reflns_special_details          
;
 Reflections were merged by SHELXL according to the crystal
 class for the calculation of statistics and refinement.
 
 _reflns_Friedel_fraction is defined as the number of unique
 Friedel pairs measured divided by the number that would be
 possible theoretically, ignoring centric projections and
 systematic absences.
;
_reflns_threshold_expression     'I > 2\s(I)'
_computing_cell_refinement       'SAINT V8.40A (Bruker, 2019)'
_computing_data_collection       APEX3
_computing_data_reduction        'SAINT V8.40A (Bruker, 2019)'
_computing_molecular_graphics    'Olex2 1.5 (Dolomanov et al., 2009)'
_computing_publication_material  'Olex2 1.5 (Dolomanov et al., 2009)'
_computing_structure_refinement  'SHELXL 2019/3 (Sheldrick, 2015)'
_computing_structure_solution    'SHELXT 2014/5 (Sheldrick, 2014)'
_refine_diff_density_max         0.906
_refine_diff_density_min         -0.601
_refine_diff_density_rms         0.075
_refine_ls_extinction_coef       .
_refine_ls_extinction_method     none
_refine_ls_goodness_of_fit_ref   1.049
_refine_ls_hydrogen_treatment    constr
_refine_ls_matrix_type           full
_refine_ls_number_parameters     387
_refine_ls_number_reflns         6514
_refine_ls_number_restraints     166
_refine_ls_R_factor_all          0.0505
_refine_ls_R_factor_gt           0.0453
_refine_ls_restrained_S_all      1.052
_refine_ls_shift/su_max          0.001
_refine_ls_shift/su_mean         0.000
_refine_ls_structure_factor_coef Fsqd
_refine_ls_weighting_details     
'w=1/[\s^2^(Fo^2^)+(0.0788P)^2^+2.7471P] where P=(Fo^2^+2Fc^2^)/3'
_refine_ls_weighting_scheme      calc
_refine_ls_wR_factor_gt          0.1302
_refine_ls_wR_factor_ref         0.1353
_refine_special_details          ?
_olex2_refinement_description    
;
1. Fixed Uiso
 At 1.2 times of:
  All C(H) groups, All C(H,H) groups
 At 1.5 times of:
  All C(H,H,H) groups
2. Restrained distances
 O1-C26 = O1-C27
 1.44 with sigma of 0.02
 C26-C29 = C28-C27
 1.53 with sigma of 0.02
 C29-C28
 1.54 with sigma of 0.02
 C34-C33 = C33-C32 = C32-C31 = C31-C30
 1.52 with sigma of 0.02
 O1-C29 = O1-C28 = C26-C28 = C29-C27
 2.38 with sigma of 0.04
 C34-C32 = C33-C31 = C32-C30
 2.54 with sigma of 0.04
 O1-C29 \\sim O1-C28
 with sigma of 0.04
 C26-C29 \\sim C29-C28 \\sim C28-C27
 with sigma of 0.02
 O1-C26 \\sim O1-C27
 with sigma of 0.02
 C29-C27 \\sim C26-C28
 with sigma of 0.04
 C34-C33 \\sim C33-C32 \\sim C32-C31 \\sim C31-C30
 with sigma of 0.02
 C34-C32 \\sim C32-C30 \\sim C33-C31
 with sigma of 0.04
3. Uiso/Uaniso restraints and constraints
C26 \\sim C27 \\sim C28 \\sim C29 \\sim O1: within 2A with sigma of 0.04 and
sigma for terminal atoms of 0.08 within 2A
C30 \\sim C31 \\sim C32 \\sim C33 \\sim C34: within 2A with sigma of 0.04 and
sigma for terminal atoms of 0.08 within 2A
Uanis(C32) \\sim Ueq, Uanis(C34) \\sim Ueq, Uanis(C33) \\sim Ueq, Uanis(C31)
\\sim Ueq, Uanis(C30) \\sim Ueq: with sigma of 0.01 and sigma for terminal
atoms of 0.002
4. Rigid body (RIGU) restrains
 C26, C27, C28, C29, O1
 with sigma for 1-2 distances of 0.004 and sigma for 1-3 distances of 0.004
 C30, C31, C32, C33, C34
 with sigma for 1-2 distances of 0.004 and sigma for 1-3 distances of 0.004
5. Others
 Fixed Sof: C30(0.2) H30A(0.2) H30B(0.2) H30C(0.2) C31(0.2) H31(0.2) C32(0.2)
 H32(0.2) C33(0.2) H33B(0.2) H33A(0.2) C34(0.2) H34A(0.2) H34B(0.2) H34C(0.2)
6.a Secondary CH2 refined with riding coordinates:
 C26(H26A,H26B), C27(H27A,H27B), C28(H28A,H28B), C29(H29A,H29B), C33(H33B,H33A)
6.b Aromatic/amide H refined with riding coordinates:
 C3(H3), C4(H4), C5(H5), C13(H13), C14(H14), C15(H15), C17(H17), C21(H21),
 C22(H22), C23(H23), C31(H31), C32(H32)
6.c Idealised Me refined as rotating group:
 C7(H7A,H7B,H7C), C8(H8A,H8B,H8C), C9(H9A,H9B,H9C), C10(H10A,H10B,H10C),
 C11(H11A,H11B,H11C), C12(H12A,H12B,H12C), C30(H30A,H30B,H30C), C34(H34A,H34B,
 H34C)
;
_atom_sites_solution_hydrogens   geom
_atom_sites_solution_primary     iterative
_atom_sites_solution_secondary   ?
loop_
_atom_site_label
_atom_site_type_symbol
_atom_site_fract_x
_atom_site_fract_y
_atom_site_fract_z
_atom_site_U_iso_or_equiv
_atom_site_adp_type
_atom_site_occupancy
_atom_site_site_symmetry_order
_atom_site_calc_flag
_atom_site_refinement_flags_posn
_atom_site_refinement_flags_adp
_atom_site_refinement_flags_occupancy
_atom_site_disorder_assembly
_atom_site_disorder_group
C1 C 0.74768(17) 0.88147(9) 0.29204(11) 0.0162(4) Uani 1 1 d . . . . .
C2 C 0.85305(18) 0.85962(9) 0.35414(12) 0.0178(4) Uani 1 1 d . . . . .
C3 C 0.95291(18) 0.82726(10) 0.32949(12) 0.0211(4) Uani 1 1 d . . . . .
H3 H 1.022645 0.811559 0.370510 0.025 Uiso 1 1 calc R U . . .
C4 C 0.95380(19) 0.81730(11) 0.24764(13) 0.0237(4) Uani 1 1 d . . . . .
H4 H 1.023065 0.795477 0.232734 0.028 Uiso 1 1 calc R U . . .
C5 C 0.85104(19) 0.83993(10) 0.18750(12) 0.0222(4) Uani 1 1 d . . . . .
H5 H 0.851679 0.833623 0.131258 0.027 Uiso 1 1 calc R U . . .
C6 C 0.74726(18) 0.87154(10) 0.20723(12) 0.0187(4) Uani 1 1 d . . . . .
C7 C 1.0201(2) 0.84067(13) 0.52492(14) 0.0331(5) Uani 1 1 d . . . . .
H7A H 1.034543 0.790236 0.512121 0.050 Uiso 1 1 calc R U . . .
H7B H 1.027025 0.845692 0.584127 0.050 Uiso 1 1 calc R U . . .
H7C H 1.082065 0.871499 0.508527 0.050 Uiso 1 1 calc R U . . .
C8 C 0.8351(3) 0.96306(15) 0.49967(16) 0.0454(7) Uani 1 1 d . . . . .
H8A H 0.873062 0.997052 0.467889 0.068 Uiso 1 1 calc R U . . .
H8B H 0.873568 0.968810 0.558350 0.068 Uiso 1 1 calc R U . . .
H8C H 0.745757 0.972793 0.489747 0.068 Uiso 1 1 calc R U . . .
C9 C 0.7488(2) 0.80470(16) 0.49916(16) 0.0422(6) Uani 1 1 d . . . . .
H9A H 0.663338 0.820576 0.475860 0.063 Uiso 1 1 calc R U . . .
H9B H 0.764373 0.803891 0.559272 0.063 Uiso 1 1 calc R U . . .
H9C H 0.760696 0.756138 0.479038 0.063 Uiso 1 1 calc R U . . .
C10 C 0.5727(2) 0.99422(11) 0.11578(13) 0.0288(5) Uani 1 1 d . . . . .
H10A H 0.568431 1.012171 0.170133 0.043 Uiso 1 1 calc R U . . .
H10B H 0.492743 1.002315 0.076776 0.043 Uiso 1 1 calc R U . . .
H10C H 0.638362 1.019965 0.097003 0.043 Uiso 1 1 calc R U . . .
C11 C 0.4658(2) 0.84315(13) 0.12809(14) 0.0313(5) Uani 1 1 d . . . . .
H11A H 0.489620 0.794481 0.148882 0.047 Uiso 1 1 calc R U . . .
H11B H 0.410296 0.839886 0.073168 0.047 Uiso 1 1 calc R U . . .
H11C H 0.422758 0.867776 0.165264 0.047 Uiso 1 1 calc R U . . .
C12 C 0.6461(2) 0.86812(12) 0.02240(13) 0.0315(5) Uani 1 1 d . . . . .
H12A H 0.719254 0.894873 0.015328 0.047 Uiso 1 1 calc R U . . .
H12B H 0.575145 0.879147 -0.023300 0.047 Uiso 1 1 calc R U . . .
H12C H 0.663375 0.816213 0.023202 0.047 Uiso 1 1 calc R U . . .
C13 C 0.68114(19) 0.69413(10) 0.27483(13) 0.0237(4) Uani 1 1 d . . . . .
H13 H 0.727905 0.737559 0.284865 0.028 Uiso 1 1 calc R U . . .
C14 C 0.73841(18) 0.63326(10) 0.25038(13) 0.0232(4) Uani 1 1 d . . . . .
H14 H 0.821493 0.635950 0.244227 0.028 Uiso 1 1 calc R U . . .
C15 C 0.67333(18) 0.56970(10) 0.23542(12) 0.0212(4) Uani 1 1 d . . . . .
H15 H 0.710043 0.527835 0.218348 0.025 Uiso 1 1 calc R U . . .
C16 C 0.55082(18) 0.56806(10) 0.24598(12) 0.0184(4) Uani 1 1 d . . . . .
C17 C 0.47780(18) 0.50343(10) 0.23312(12) 0.0197(4) Uani 1 1 d . . . . .
H17 H 0.512068 0.460468 0.216623 0.024 Uiso 1 1 calc R U . . .
C18 C 0.28896(18) 0.43696(11) 0.23260(13) 0.0226(4) Uani 1 1 d . . . . .
C19 C 0.36035(18) 0.50290(10) 0.24423(12) 0.0192(4) Uani 1 1 d . . . . .
C20 C 0.30372(17) 0.56710(10) 0.26881(11) 0.0180(4) Uani 1 1 d . . . . .
C21 C 0.18216(18) 0.56846(11) 0.28089(12) 0.0218(4) Uani 1 1 d . . . . .
H21 H 0.131422 0.526501 0.271573 0.026 Uiso 1 1 calc R U . . .
C22 C 0.13824(19) 0.63169(11) 0.30643(13) 0.0247(4) Uani 1 1 d . . . . .
H22 H 0.056717 0.634048 0.315493 0.030 Uiso 1 1 calc R U . . .
C23 C 0.21519(19) 0.69248(11) 0.31890(13) 0.0241(4) Uani 1 1 d . . . . .
H23 H 0.183621 0.735642 0.336996 0.029 Uiso 1 1 calc R U . . .
C24 C 0.37431(17) 0.63137(10) 0.28230(11) 0.0173(4) Uani 1 1 d . . . . .
C25 C 0.50040(17) 0.63213(10) 0.27068(11) 0.0176(4) Uani 1 1 d . . . . .
C26 C 0.4117(3) 0.78434(15) 0.51779(17) 0.0514(7) Uani 1 1 d D U . . .
H26A H 0.480504 0.748856 0.529231 0.062 Uiso 1 1 calc R U . . .
H26B H 0.331971 0.757648 0.503801 0.062 Uiso 1 1 calc R U . . .
C27 C 0.4265(3) 0.90393(13) 0.47774(16) 0.0455(7) Uani 1 1 d D U . . .
H27A H 0.343151 0.926322 0.460979 0.055 Uiso 1 1 calc R U . . .
H27B H 0.485289 0.932168 0.453742 0.055 Uiso 1 1 calc R U . . .
C28 C 0.4696(3) 0.90174(14) 0.57030(16) 0.0450(6) Uani 1 1 d D U . . .
H28A H 0.434889 0.942396 0.596163 0.054 Uiso 1 1 calc R U . . .
H28B H 0.561472 0.902582 0.588311 0.054 Uiso 1 1 calc R U . . .
C29 C 0.4169(5) 0.82971(19) 0.58967(19) 0.0808(13) Uani 1 1 d D U . . .
H29A H 0.471250 0.807695 0.639160 0.097 Uiso 1 1 calc R U . . .
H29B H 0.332761 0.836210 0.599555 0.097 Uiso 1 1 calc R U . . .
N1 N 0.23008(17) 0.38510(10) 0.22422(12) 0.0291(4) Uani 1 1 d . . . . .
N2 N 0.32918(15) 0.69364(9) 0.30705(10) 0.0207(3) Uani 1 1 d . . . . .
N3 N 0.56552(15) 0.69495(8) 0.28486(10) 0.0208(3) Uani 1 1 d . . . . .
Na1 Na 0.45655(7) 0.80470(4) 0.32128(5) 0.02099(19) Uani 1 1 d . . . . .
O1 O 0.42241(15) 0.83019(8) 0.45081(9) 0.0304(3) Uani 1 1 d D U . . .
S1 S 0.61809(4) 0.92046(2) 0.31915(3) 0.01770(13) Uani 1 1 d . . . . .
Si1 Si 0.85985(5) 0.86863(3) 0.46729(3) 0.02388(15) Uani 1 1 d . . . . .
Si2 Si 0.60834(5) 0.89529(3) 0.12230(3) 0.02145(15) Uani 1 1 d . . . . .
C30 C 0.6418(10) 0.6017(7) 0.4952(8) 0.036(2) Uani 0.2 1 d D U P A -1
H30A H 0.648468 0.593335 0.438614 0.054 Uiso 0.2 1 calc R U P A -1
H30B H 0.712910 0.579532 0.533450 0.054 Uiso 0.2 1 calc R U P A -1
H30C H 0.641100 0.653698 0.505726 0.054 Uiso 0.2 1 calc R U P A -1
C31 C 0.5249(11) 0.5690(6) 0.5073(8) 0.041(3) Uani 0.2 1 d D U P A -1
H31 H 0.464049 0.595683 0.526576 0.049 Uiso 0.2 1 calc R U P A -1
C32 C 0.5112(13) 0.4910(6) 0.4865(10) 0.048(4) Uani 0.2 1 d D U P A -1
H32 H 0.572706 0.463719 0.468752 0.058 Uiso 0.2 1 calc R U P A -1
C33 C 0.3873(12) 0.4587(7) 0.4967(11) 0.067(4) Uani 0.2 1 d D U P A -1
H33B H 0.384062 0.456777 0.555295 0.080 Uiso 0.2 1 calc R U P A -1
H33A H 0.315433 0.486762 0.465578 0.080 Uiso 0.2 1 calc R U P A -1
C34 C 0.3896(15) 0.3850(7) 0.4620(10) 0.055(3) Uani 0.2 1 d D U P A -1
H34A H 0.305460 0.364690 0.449341 0.082 Uiso 0.2 1 calc R U P A -1
H34B H 0.444952 0.354074 0.502136 0.082 Uiso 0.2 1 calc R U P A -1
H34C H 0.420024 0.387498 0.411546 0.082 Uiso 0.2 1 calc R U P A -1

loop_
_atom_site_aniso_label
_atom_site_aniso_U_11
_atom_site_aniso_U_22
_atom_site_aniso_U_33
_atom_site_aniso_U_23
_atom_site_aniso_U_13
_atom_site_aniso_U_12
C1 0.0168(9) 0.0097(8) 0.0231(9) 0.0006(7) 0.0064(7) -0.0012(7)
C2 0.0174(9) 0.0110(8) 0.0250(9) 0.0005(7) 0.0053(7) -0.0017(7)
C3 0.0174(9) 0.0146(9) 0.0301(10) 0.0012(7) 0.0032(8) 0.0021(7)
C4 0.0190(10) 0.0187(9) 0.0354(11) -0.0037(8) 0.0105(8) 0.0028(8)
C5 0.0255(10) 0.0176(9) 0.0253(10) -0.0029(7) 0.0097(8) 0.0018(8)
C6 0.0210(10) 0.0129(8) 0.0226(9) 0.0003(7) 0.0059(7) 0.0007(7)
C7 0.0305(12) 0.0338(12) 0.0300(11) 0.0007(9) -0.0031(9) 0.0067(9)
C8 0.0472(15) 0.0439(15) 0.0368(13) -0.0171(11) -0.0070(11) 0.0181(12)
C9 0.0306(12) 0.0610(17) 0.0368(13) 0.0232(12) 0.0115(10) 0.0066(12)
C10 0.0360(12) 0.0235(10) 0.0250(10) 0.0019(8) 0.0031(9) 0.0095(9)
C11 0.0256(11) 0.0332(12) 0.0327(11) -0.0073(9) 0.0016(9) -0.0006(9)
C12 0.0411(13) 0.0299(12) 0.0232(10) -0.0009(8) 0.0074(9) 0.0093(10)
C13 0.0192(10) 0.0160(9) 0.0360(11) 0.0008(8) 0.0068(8) -0.0024(7)
C14 0.0157(9) 0.0197(10) 0.0357(11) 0.0025(8) 0.0091(8) 0.0001(7)
C15 0.0195(10) 0.0162(9) 0.0299(10) 0.0014(7) 0.0095(8) 0.0032(7)
C16 0.0170(9) 0.0156(9) 0.0233(9) 0.0011(7) 0.0064(7) 0.0006(7)
C17 0.0209(10) 0.0138(9) 0.0247(9) -0.0017(7) 0.0059(8) 0.0005(7)
C18 0.0174(9) 0.0206(10) 0.0307(10) -0.0027(8) 0.0077(8) -0.0001(8)
C19 0.0190(9) 0.0154(9) 0.0231(9) -0.0005(7) 0.0050(7) -0.0021(7)
C20 0.0169(9) 0.0177(9) 0.0195(9) 0.0013(7) 0.0042(7) 0.0008(7)
C21 0.0171(9) 0.0234(10) 0.0252(10) 0.0008(8) 0.0052(8) -0.0026(7)
C22 0.0166(10) 0.0305(11) 0.0282(10) 0.0009(8) 0.0079(8) 0.0028(8)
C23 0.0222(10) 0.0218(10) 0.0293(10) -0.0010(8) 0.0083(8) 0.0062(8)
C24 0.0167(9) 0.0160(9) 0.0195(9) 0.0014(7) 0.0047(7) 0.0017(7)
C25 0.0171(9) 0.0136(9) 0.0223(9) 0.0022(7) 0.0049(7) 0.0012(7)
C26 0.075(2) 0.0420(15) 0.0452(15) 0.0027(12) 0.0296(14) -0.0224(14)
C27 0.080(2) 0.0258(12) 0.0384(13) 0.0011(10) 0.0285(14) 0.0159(12)
C28 0.0687(19) 0.0316(13) 0.0376(13) -0.0024(10) 0.0184(13) 0.0072(12)
C29 0.152(4) 0.058(2) 0.0358(15) 0.0003(14) 0.029(2) -0.030(2)
N1 0.0240(9) 0.0210(9) 0.0435(11) -0.0049(8) 0.0105(8) -0.0041(7)
N2 0.0181(8) 0.0174(8) 0.0273(8) -0.0001(6) 0.0068(7) 0.0032(6)
N3 0.0182(8) 0.0137(8) 0.0314(9) 0.0004(6) 0.0077(7) -0.0003(6)
Na1 0.0199(4) 0.0136(4) 0.0312(4) -0.0004(3) 0.0096(3) 0.0016(3)
O1 0.0396(9) 0.0245(8) 0.0314(8) 0.0020(6) 0.0172(7) 0.0034(7)
S1 0.0158(2) 0.0157(2) 0.0229(2) 0.00018(17) 0.00726(18) 0.00110(17)
Si1 0.0224(3) 0.0262(3) 0.0218(3) 0.0011(2) 0.0028(2) 0.0051(2)
Si2 0.0239(3) 0.0195(3) 0.0203(3) -0.0014(2) 0.0039(2) 0.0051(2)
C30 0.034(3) 0.038(3) 0.035(3) 0.0007(19) 0.0061(19) -0.0045(19)
C31 0.044(5) 0.038(5) 0.045(6) 0.007(5) 0.019(5) 0.008(4)
C32 0.030(5) 0.039(5) 0.059(8) -0.020(5) -0.022(5) 0.000(5)
C33 0.049(6) 0.054(6) 0.085(8) 0.017(5) -0.006(6) 0.014(5)
C34 0.052(4) 0.054(4) 0.057(4) 0.001(2) 0.010(2) -0.002(2)

_geom_special_details            
;
 All esds (except the esd in the dihedral angle between two l.s. planes)
 are estimated using the full covariance matrix.  The cell esds are taken
 into account individually in the estimation of esds in distances, angles
 and torsion angles; correlations between esds in cell parameters are only
 used when they are defined by crystal symmetry.  An approximate (isotropic)
 treatment of cell esds is used for estimating esds involving l.s. planes.
;
loop_
_geom_bond_atom_site_label_1
_geom_bond_atom_site_label_2
_geom_bond_distance
_geom_bond_site_symmetry_2
_geom_bond_publ_flag
C1 C2 1.426(3) . ?
C1 C6 1.430(3) . ?
C1 S1 1.7573(19) . ?
C2 C3 1.401(3) . ?
C2 Si1 1.884(2) . ?
C3 H3 0.9500 . ?
C3 C4 1.384(3) . ?
C4 H4 0.9500 . ?
C4 C5 1.394(3) . ?
C5 H5 0.9500 . ?
C5 C6 1.396(3) . ?
C6 Si2 1.884(2) . ?
C7 H7A 0.9800 . ?
C7 H7B 0.9800 . ?
C7 H7C 0.9800 . ?
C7 Si1 1.881(2) . ?
C8 H8A 0.9800 . ?
C8 H8B 0.9800 . ?
C8 H8C 0.9800 . ?
C8 Si1 1.870(3) . ?
C9 H9A 0.9800 . ?
C9 H9B 0.9800 . ?
C9 H9C 0.9800 . ?
C9 Si1 1.872(3) . ?
C10 H10A 0.9800 . ?
C10 H10B 0.9800 . ?
C10 H10C 0.9800 . ?
C10 Si2 1.872(2) . ?
C11 H11A 0.9800 . ?
C11 H11B 0.9800 . ?
C11 H11C 0.9800 . ?
C11 Si2 1.871(2) . ?
C12 H12A 0.9800 . ?
C12 H12B 0.9800 . ?
C12 H12C 0.9800 . ?
C12 Si2 1.884(2) . ?
C13 H13 0.9500 . ?
C13 C14 1.401(3) . ?
C13 N3 1.329(3) . ?
C14 H14 0.9500 . ?
C14 C15 1.372(3) . ?
C15 H15 0.9500 . ?
C15 C16 1.408(3) . ?
C16 C17 1.432(3) . ?
C16 C25 1.414(3) . ?
C17 H17 0.9500 . ?
C17 C19 1.355(3) . ?
C18 C19 1.443(3) . ?
C18 N1 1.151(3) . ?
C19 C20 1.448(3) . ?
C20 C21 1.406(3) . ?
C20 C24 1.413(3) . ?
C21 H21 0.9500 . ?
C21 C22 1.374(3) . ?
C22 H22 0.9500 . ?
C22 C23 1.398(3) . ?
C23 H23 0.9500 . ?
C23 N2 1.322(3) . ?
C24 C25 1.453(3) . ?
C24 N2 1.360(2) . ?
C25 N3 1.360(2) . ?
C26 H26A 0.9900 . ?
C26 H26B 0.9900 . ?
C26 C29 1.457(4) . ?
C26 O1 1.433(3) . ?
C27 H27A 0.9900 . ?
C27 H27B 0.9900 . ?
C27 C28 1.510(4) . ?
C27 O1 1.436(3) . ?
C28 H28A 0.9900 . ?
C28 H28B 0.9900 . ?
C28 C29 1.522(4) . ?
C29 H29A 0.9900 . ?
C29 H29B 0.9900 . ?
N1 Na1 2.5146(19) 2_545 ?
N2 Na1 2.4734(18) . ?
N3 Na1 2.5106(17) . ?
Na1 O1 2.3340(17) . ?
Na1 S1 2.7971(9) . ?
C30 H30A 0.9800 . ?
C30 H30B 0.9800 . ?
C30 H30C 0.9800 . ?
C30 C31 1.484(10) . ?
C31 H31 0.9500 . ?
C31 C32 1.486(10) . ?
C32 H32 0.9500 . ?
C32 C33 1.541(12) . ?
C33 H33B 0.9900 . ?
C33 H33A 0.9900 . ?
C33 C34 1.487(12) . ?
C34 H34A 0.9800 . ?
C34 H34B 0.9800 . ?
C34 H34C 0.9800 . ?

loop_
_geom_angle_atom_site_label_1
_geom_angle_atom_site_label_2
_geom_angle_atom_site_label_3
_geom_angle
_geom_angle_site_symmetry_1
_geom_angle_site_symmetry_3
_geom_angle_publ_flag
C2 C1 C6 119.90(17) . . ?
C2 C1 S1 120.36(14) . . ?
C6 C1 S1 119.75(14) . . ?
C1 C2 Si1 122.69(14) . . ?
C3 C2 C1 118.22(17) . . ?
C3 C2 Si1 119.03(14) . . ?
C2 C3 H3 118.7 . . ?
C4 C3 C2 122.50(18) . . ?
C4 C3 H3 118.7 . . ?
C3 C4 H4 120.7 . . ?
C3 C4 C5 118.69(18) . . ?
C5 C4 H4 120.7 . . ?
C4 C5 H5 118.9 . . ?
C4 C5 C6 122.15(18) . . ?
C6 C5 H5 118.9 . . ?
C1 C6 Si2 122.05(14) . . ?
C5 C6 C1 118.52(18) . . ?
C5 C6 Si2 119.35(15) . . ?
H7A C7 H7B 109.5 . . ?
H7A C7 H7C 109.5 . . ?
H7B C7 H7C 109.5 . . ?
Si1 C7 H7A 109.5 . . ?
Si1 C7 H7B 109.5 . . ?
Si1 C7 H7C 109.5 . . ?
H8A C8 H8B 109.5 . . ?
H8A C8 H8C 109.5 . . ?
H8B C8 H8C 109.5 . . ?
Si1 C8 H8A 109.5 . . ?
Si1 C8 H8B 109.5 . . ?
Si1 C8 H8C 109.5 . . ?
H9A C9 H9B 109.5 . . ?
H9A C9 H9C 109.5 . . ?
H9B C9 H9C 109.5 . . ?
Si1 C9 H9A 109.5 . . ?
Si1 C9 H9B 109.5 . . ?
Si1 C9 H9C 109.5 . . ?
H10A C10 H10B 109.5 . . ?
H10A C10 H10C 109.5 . . ?
H10B C10 H10C 109.5 . . ?
Si2 C10 H10A 109.5 . . ?
Si2 C10 H10B 109.5 . . ?
Si2 C10 H10C 109.5 . . ?
H11A C11 H11B 109.5 . . ?
H11A C11 H11C 109.5 . . ?
H11B C11 H11C 109.5 . . ?
Si2 C11 H11A 109.5 . . ?
Si2 C11 H11B 109.5 . . ?
Si2 C11 H11C 109.5 . . ?
H12A C12 H12B 109.5 . . ?
H12A C12 H12C 109.5 . . ?
H12B C12 H12C 109.5 . . ?
Si2 C12 H12A 109.5 . . ?
Si2 C12 H12B 109.5 . . ?
Si2 C12 H12C 109.5 . . ?
C14 C13 H13 117.9 . . ?
N3 C13 H13 117.9 . . ?
N3 C13 C14 124.12(18) . . ?
C13 C14 H14 120.3 . . ?
C15 C14 C13 119.35(18) . . ?
C15 C14 H14 120.3 . . ?
C14 C15 H15 120.8 . . ?
C14 C15 C16 118.37(17) . . ?
C16 C15 H15 120.8 . . ?
C15 C16 C17 121.67(17) . . ?
C15 C16 C25 118.43(17) . . ?
C25 C16 C17 119.90(17) . . ?
C16 C17 H17 119.6 . . ?
C19 C17 C16 120.72(17) . . ?
C19 C17 H17 119.6 . . ?
N1 C18 C19 178.4(2) . . ?
C17 C19 C18 119.99(17) . . ?
C17 C19 C20 121.71(17) . . ?
C18 C19 C20 118.30(17) . . ?
C21 C20 C19 123.19(17) . . ?
C21 C20 C24 118.26(17) . . ?
C24 C20 C19 118.54(17) . . ?
C20 C21 H21 120.7 . . ?
C22 C21 C20 118.67(18) . . ?
C22 C21 H21 120.7 . . ?
C21 C22 H22 120.5 . . ?
C21 C22 C23 119.07(19) . . ?
C23 C22 H22 120.5 . . ?
C22 C23 H23 118.0 . . ?
N2 C23 C22 124.04(18) . . ?
N2 C23 H23 118.0 . . ?
C20 C24 C25 119.93(16) . . ?
N2 C24 C20 122.35(17) . . ?
N2 C24 C25 117.72(16) . . ?
C16 C25 C24 119.21(16) . . ?
N3 C25 C16 122.69(17) . . ?
N3 C25 C24 118.10(16) . . ?
H26A C26 H26B 108.4 . . ?
C29 C26 H26A 110.1 . . ?
C29 C26 H26B 110.1 . . ?
O1 C26 H26A 110.1 . . ?
O1 C26 H26B 110.1 . . ?
O1 C26 C29 108.0(2) . . ?
H27A C27 H27B 108.7 . . ?
C28 C27 H27A 110.5 . . ?
C28 C27 H27B 110.5 . . ?
O1 C27 H27A 110.5 . . ?
O1 C27 H27B 110.5 . . ?
O1 C27 C28 105.99(19) . . ?
C27 C28 H28A 111.5 . . ?
C27 C28 H28B 111.5 . . ?
C27 C28 C29 101.4(2) . . ?
H28A C28 H28B 109.3 . . ?
C29 C28 H28A 111.5 . . ?
C29 C28 H28B 111.5 . . ?
C26 C29 C28 105.8(2) . . ?
C26 C29 H29A 110.6 . . ?
C26 C29 H29B 110.6 . . ?
C28 C29 H29A 110.6 . . ?
C28 C29 H29B 110.6 . . ?
H29A C29 H29B 108.7 . . ?
C18 N1 Na1 158.83(17) . 2_545 ?
C23 N2 C24 117.60(17) . . ?
C23 N2 Na1 122.75(13) . . ?
C24 N2 Na1 119.57(12) . . ?
C13 N3 C25 117.04(16) . . ?
C13 N3 Na1 124.84(13) . . ?
C25 N3 Na1 118.06(12) . . ?
N1 Na1 S1 91.36(5) 2 . ?
N2 Na1 N1 93.14(6) . 2 ?
N2 Na1 N3 66.31(5) . . ?
N2 Na1 S1 171.03(5) . . ?
N3 Na1 N1 144.40(7) . 2 ?
N3 Na1 S1 105.85(5) . . ?
O1 Na1 N1 82.02(6) . 2 ?
O1 Na1 N2 92.58(6) . . ?
O1 Na1 N3 125.50(6) . . ?
O1 Na1 S1 95.73(5) . . ?
C26 O1 C27 108.70(18) . . ?
C26 O1 Na1 131.87(15) . . ?
C27 O1 Na1 118.93(13) . . ?
C1 S1 Na1 104.52(6) . . ?
C7 Si1 C2 107.54(10) . . ?
C8 Si1 C2 113.57(11) . . ?
C8 Si1 C7 107.06(11) . . ?
C8 Si1 C9 111.04(14) . . ?
C9 Si1 C2 110.85(11) . . ?
C9 Si1 C7 106.38(11) . . ?
C10 Si2 C6 113.32(9) . . ?
C10 Si2 C12 107.29(10) . . ?
C11 Si2 C6 112.86(10) . . ?
C11 Si2 C10 109.87(11) . . ?
C11 Si2 C12 105.83(11) . . ?
C12 Si2 C6 107.20(10) . . ?
H30A C30 H30B 109.5 . . ?
H30A C30 H30C 109.5 . . ?
H30B C30 H30C 109.5 . . ?
C31 C30 H30A 109.5 . . ?
C31 C30 H30B 109.5 . . ?
C31 C30 H30C 109.5 . . ?
C30 C31 H31 122.9 . . ?
C30 C31 C32 114.1(10) . . ?
C32 C31 H31 122.9 . . ?
C31 C32 H32 123.3 . . ?
C31 C32 C33 113.4(11) . . ?
C33 C32 H32 123.3 . . ?
C32 C33 H33B 111.3 . . ?
C32 C33 H33A 111.3 . . ?
H33B C33 H33A 109.2 . . ?
C34 C33 C32 102.5(11) . . ?
C34 C33 H33B 111.3 . . ?
C34 C33 H33A 111.3 . . ?
C33 C34 H34A 109.5 . . ?
C33 C34 H34B 109.5 . . ?
C33 C34 H34C 109.5 . . ?
H34A C34 H34B 109.5 . . ?
H34A C34 H34C 109.5 . . ?
H34B C34 H34C 109.5 . . ?

loop_
_geom_torsion_atom_site_label_1
_geom_torsion_atom_site_label_2
_geom_torsion_atom_site_label_3
_geom_torsion_atom_site_label_4
_geom_torsion
_geom_torsion_site_symmetry_1
_geom_torsion_site_symmetry_2
_geom_torsion_site_symmetry_3
_geom_torsion_site_symmetry_4
_geom_torsion_publ_flag
C1 C2 C3 C4 1.4(3) . . . . ?
C1 C2 Si1 C7 -175.25(15) . . . . ?
C1 C2 Si1 C8 -56.98(19) . . . . ?
C1 C2 Si1 C9 68.85(18) . . . . ?
C1 C6 Si2 C10 65.19(18) . . . . ?
C1 C6 Si2 C11 -60.50(18) . . . . ?
C1 C6 Si2 C12 -176.63(15) . . . . ?
C2 C1 C6 C5 0.4(3) . . . . ?
C2 C1 C6 Si2 177.17(13) . . . . ?
C2 C1 S1 Na1 -94.25(14) . . . . ?
C2 C3 C4 C5 -0.4(3) . . . . ?
C3 C2 Si1 C7 7.67(18) . . . . ?
C3 C2 Si1 C8 125.94(17) . . . . ?
C3 C2 Si1 C9 -108.24(17) . . . . ?
C3 C4 C5 C6 -0.6(3) . . . . ?
C4 C5 C6 C1 0.6(3) . . . . ?
C4 C5 C6 Si2 -176.24(15) . . . . ?
C5 C6 Si2 C10 -118.05(16) . . . . ?
C5 C6 Si2 C11 116.26(16) . . . . ?
C5 C6 Si2 C12 0.13(18) . . . . ?
C6 C1 C2 C3 -1.4(3) . . . . ?
C6 C1 C2 Si1 -178.48(13) . . . . ?
C6 C1 S1 Na1 85.65(14) . . . . ?
C13 C14 C15 C16 -0.5(3) . . . . ?
C14 C13 N3 C25 0.4(3) . . . . ?
C14 C13 N3 Na1 -176.58(16) . . . . ?
C14 C15 C16 C17 -178.77(19) . . . . ?
C14 C15 C16 C25 0.6(3) . . . . ?
C15 C16 C17 C19 179.50(18) . . . . ?
C15 C16 C25 C24 -179.69(17) . . . . ?
C15 C16 C25 N3 -0.2(3) . . . . ?
C16 C17 C19 C18 -178.77(18) . . . . ?
C16 C17 C19 C20 0.4(3) . . . . ?
C16 C25 N3 C13 -0.3(3) . . . . ?
C16 C25 N3 Na1 176.92(14) . . . . ?
C17 C16 C25 C24 -0.3(3) . . . . ?
C17 C16 C25 N3 179.16(17) . . . . ?
C17 C19 C20 C21 -179.99(19) . . . . ?
C17 C19 C20 C24 -0.8(3) . . . . ?
C18 C19 C20 C21 -0.8(3) . . . . ?
C18 C19 C20 C24 178.43(17) . . . . ?
C19 C20 C21 C22 178.22(18) . . . . ?
C19 C20 C24 C25 0.6(3) . . . . ?
C19 C20 C24 N2 -178.66(17) . . . . ?
C20 C21 C22 C23 0.5(3) . . . . ?
C20 C24 C25 C16 -0.1(3) . . . . ?
C20 C24 C25 N3 -179.55(17) . . . . ?
C20 C24 N2 C23 0.4(3) . . . . ?
C20 C24 N2 Na1 -176.59(13) . . . . ?
C21 C20 C24 C25 179.85(17) . . . . ?
C21 C20 C24 N2 0.6(3) . . . . ?
C21 C22 C23 N2 0.5(3) . . . . ?
C22 C23 N2 C24 -0.9(3) . . . . ?
C22 C23 N2 Na1 175.91(15) . . . . ?
C24 C20 C21 C22 -1.0(3) . . . . ?
C24 C25 N3 C13 179.19(17) . . . . ?
C24 C25 N3 Na1 -3.6(2) . . . . ?
C25 C16 C17 C19 0.1(3) . . . . ?
C25 C24 N2 C23 -178.90(17) . . . . ?
C25 C24 N2 Na1 4.1(2) . . . . ?
C27 C28 C29 C26 28.8(4) . . . . ?
C28 C27 O1 C26 22.4(3) . . . . ?
C28 C27 O1 Na1 -150.55(18) . . . . ?
C29 C26 O1 C27 -3.5(4) . . . . ?
C29 C26 O1 Na1 168.2(3) . . . . ?
N2 C24 C25 C16 179.20(17) . . . . ?
N2 C24 C25 N3 -0.3(3) . . . . ?
N3 C13 C14 C15 0.0(3) . . . . ?
O1 C26 C29 C28 -16.6(4) . . . . ?
O1 C27 C28 C29 -31.0(3) . . . . ?
S1 C1 C2 C3 178.54(14) . . . . ?
S1 C1 C2 Si1 1.4(2) . . . . ?
S1 C1 C6 C5 -179.51(14) . . . . ?
S1 C1 C6 Si2 -2.7(2) . . . . ?
Si1 C2 C3 C4 178.62(15) . . . . ?
C30 C31 C32 C33 -178.1(13) . . . . ?
C31 C32 C33 C34 172.6(14) . . . . ?

loop_
_diffrn_refln_index_h
_diffrn_refln_index_k
_diffrn_refln_index_l
_diffrn_refln_intensity_net
_diffrn_refln_intensity_u
2 0 0 268.67 5.9
-2 0 0 289.87 6
-3 0 0 -0.2 0.6
3 0 0 2.2 0.7
4 0 0 393.96 8.2
4 0 0 384.36 8.5
-4 0 0 379.06 8.8
5 0 0 -0.5 0.7
-5 0 0 1.4 1.1
5 0 0 -0.2 0.4
-6 0 0 2.2 1.1
6 0 0 1.1 0.6
6 0 0 2.4 1
7 0 0 1 0.6
7 0 0 0.3 0.9
-7 0 0 1.1 1.2
8 0 0 181.18 5.7
-8 0 0 189.38 6.6
8 0 0 192.38 5.6
-9 0 0 1.5 1.4
9 0 0 -2.1 0.9
9 0 0 0.4 0.8
10 0 0 189.48 6.1
10 0 0 177.68 6
-10 0 0 193.68 7.4
11 0 0 1.7 1.3
-11 0 0 2.5 1.8
12 0 0 67.59 3.6
12 0 0 62.79 3.6
13 0 0 1.7 1.2
13 0 0 1.9 1.5
14 0 0 24.7 2.7
15 0 0 -0.4 1.8
15 0 0 -0.6 1.8
1 -1 0 28.6 0.6
2 -1 0 264.87 6.1
2 -1 0 290.57 5.6
-2 1 0 287.07 6.3
-3 -1 0 61.49 2.2
3 -1 0 64.49 1.9
3 -1 0 65.39 2.4
-3 1 0 60.49 2.5
3 1 0 65.99 2.1
-4 -1 0 356.66 8.2
4 -1 0 370.66 8.3
4 -1 0 362.66 7.7
-4 1 0 362.36 8.7
4 1 0 378.96 8
5 -1 0 1044.2 20.3
5 -1 0 1024.4 21
-5 -1 0 1058.99 21.1
5 1 0 1069.89 20.7
-5 1 0 1030.6 21.5
5 1 0 1058.09 20.6
6 -1 0 58.79 2.8
6 -1 0 54.69 2.3
-6 -1 0 57.69 3
6 1 0 58.49 2.5
6 1 0 55.89 2.5
-6 1 0 58.39 3.2
7 -1 0 193.68 5.2
7 -1 0 176.58 5.5
-7 -1 0 186.78 6.1
-7 1 0 182.48 7.3
7 1 0 189.08 5.4
7 1 0 182.58 5.3
8 -1 0 270.27 7.5
8 -1 0 280.17 7.1
8 1 0 264.67 7.1
8 1 0 268.17 7.3
-8 1 0 274.27 8.7
-9 -1 0 152.18 6
9 -1 0 145.09 5.2
9 -1 0 147.89 4.9
-9 1 0 154.68 6.3
9 1 0 153.18 5.2
9 1 0 144.59 4.8
10 -1 0 2.6 1
10 -1 0 4.6 1.3
-10 -1 0 2 1.8
10 1 0 5 1.3
-10 1 0 2.7 1.7
10 1 0 2.2 1.1
11 -1 0 10.9 1.7
11 -1 0 6.8 1.4
11 1 0 10.9 1.9
11 1 0 10.8 1.6
-11 1 0 5.5 2.3
12 -1 0 57.09 3.2
12 -1 0 48.7 3.4
12 1 0 53.59 3
-12 1 0 52.49 4.6
12 1 0 52.79 3.4
13 -1 0 53.49 3.4
13 -1 0 50.19 3.3
13 1 0 48.3 3.4
14 -1 0 -1 1.7
14 -1 0 2 1.4
14 1 0 -1.9 1.6
15 -1 0 15 2.6
2 -2 0 38.5 1
2 -2 0 40.9 1.1
2 -2 0 38.1 1.8
3 -2 0 1 0.4
3 -2 0 1.5 0.7
-3 2 0 0.4 0.7
4 -2 0 282.47 6.9
4 -2 0 282.77 6
-4 2 0 278.87 7.3
5 -2 0 2713.63 50.49
5 -2 0 2718.03 51.59
-5 -2 0 2760.82 51.29
-5 2 0 2739.63 52.29
6 -2 0 45.9 2.6
6 -2 0 43.8 1.9
-6 2 0 41.7 2.9
6 2 0 43.9 2.2
7 -2 0 518.25 11.2
7 -2 0 509.35 12.1
-7 2 0 528.15 13.1
7 2 0 521.65 11.8
7 2 0 514.35 11.3
-8 -2 0 92.69 4.2
8 -2 0 91.79 3.3
8 -2 0 81.29 3.7
8 2 0 82.79 3.5
-8 2 0 87.49 4.6
-9 -2 0 256.37 7.7
9 -2 0 225.78 7.2
9 -2 0 246.08 6.6
-9 2 0 214.38 8.2
9 2 0 237.38 7.1
9 2 0 239.58 6.5
10 -2 0 88.49 3.6
-10 2 0 79.99 5.1
11 -2 0 13.3 1.9
11 -2 0 14.6 1.9
11 2 0 15.2 2.2
-11 2 0 10.2 2.6
12 -2 0 5 1.5
12 2 0 6.8 1.3
12 2 0 4.9 1.1
-12 2 0 6.8 2.6
13 -2 0 21.1 2.4
13 -2 0 22.6 2.9
-13 2 0 23.9 3.6
13 2 0 17.7 3.1
14 -2 0 -1.3 1.4
14 -2 0 -0.6 1.7
14 2 0 -0.5 1.7
15 -2 0 12.4 3
0 -3 0 -0.1 0.4
0 3 0 -0.1 0.4
0 3 0 -0.1 0.3
1 -3 0 87.39 2
1 -3 0 81.59 2
1 -3 0 84.09 2.5
-1 3 0 85.29 2.7
1 3 0 88.79 2
-1 3 0 89.99 1.9
-1 3 0 85.89 2
2 -3 0 1255.17 23.2
2 -3 0 1249.97 23.1
2 -3 0 1240.98 24.2
-2 3 0 1243.18 24.4
-2 3 0 1246.28 23.2
-2 3 0 1314.87 23.1
2 3 0 1279.07 23.1
3 -3 0 38.5 2
3 -3 0 41.2 1.1
-3 3 0 41 2.2
4 -3 0 117.39 3.9
-4 3 0 111.79 4.2
5 -3 0 2.3 0.5
5 -3 0 1.4 1
-5 3 0 2.6 1.2
6 -3 0 85.09 3.7
6 -3 0 94.89 2.9
-6 3 0 87.49 4.3
7 -3 0 154.38 4.3
7 -3 0 152.18 5.3
-7 3 0 158.88 6.1
7 3 0 166.58 5.1
8 -3 0 32.5 2.5
8 -3 0 33 1.9
8 3 0 30.6 2.2
-8 3 0 33.8 3.2
9 -3 0 37.7 2.1
9 -3 0 40.1 3
9 3 0 39.6 2.7
-9 3 0 40.6 3.7
10 -3 0 32.9 2.1
10 -3 0 37 2.9
10 3 0 32.4 2.6
-10 3 0 37.6 4.4
11 -3 0 -0.5 1.1
11 -3 0 0.8 0.8
-11 3 0 2 1.7
11 3 0 0 1
12 -3 0 71.79 3.4
12 -3 0 75.09 4.2
-12 3 0 74.29 5.4
12 3 0 76.89 4.2
13 -3 0 11.8 2.2
13 -3 0 15 1.9
-13 3 0 17 4.4
13 3 0 13.6 2.3
14 -3 0 11.2 1.9
0 -4 0 8228.98 172.18
0 4 0 8352.66 172.48
1 -4 0 0.8 0.7
1 -4 0 0.3 0.3
1 4 0 0.7 0.3
-1 4 0 0.4 0.3
-1 4 0 1.3 0.7
-1 4 0 0.5 0.3
2 -4 0 157.08 4.4
2 -4 0 160.08 3.4
2 4 0 168.38 3.5
-2 4 0 161.68 3.5
-2 4 0 162.28 3.4
-2 4 0 157.68 4.6
3 -4 0 1270.47 23
3 -4 0 1215.98 24.4
3 4 0 1267.37 23
-3 4 0 1243.58 24.8
-3 4 0 1230.48 22.8
-3 4 0 1227.88 22.9
4 -4 0 329.57 8.1
4 -4 0 321.87 6.5
-4 4 0 327.77 8.6
5 -4 0 21.8 1.9
5 -4 0 25 1
-5 4 0 24.9 2.7
6 -4 0 28.5 2.2
6 -4 0 28.2 1.1
-6 4 0 27 2.7
7 -4 0 40.7 2.8
7 -4 0 43.9 1.4
7 -4 0 39.8 1.8
-7 4 0 41.6 3.2
8 -4 0 565.64 13.6
8 -4 0 554.34 11.9
8 4 0 575.74 13.3
-8 4 0 563.14 14.9
9 -4 0 18 1.5
-9 4 0 23.6 3.4
10 -4 0 33.3 2
10 -4 0 36.5 3
-10 4 0 35.4 3.7
10 4 0 36.2 2.7
11 -4 0 109.79 5
11 4 0 112.99 5
-11 4 0 102.49 6.2
12 -4 0 10.2 2
12 -4 0 10.6 2.1
-12 4 0 11.4 3.2
12 4 0 10 2.1
13 -4 0 16.1 2.6
13 4 0 18.3 2.8
-13 4 0 13.7 3.2
-14 4 0 2.1 2.8
0 -5 0 0.1 0.5
0 5 0 0.3 0.2
0 5 0 0.2 0.5
0 5 0 0.5 0.3
1 -5 0 541.45 10.4
1 -5 0 540.35 11.1
-1 5 0 532.55 10.5
-1 5 0 549.25 11.4
-1 5 0 531.95 10.3
1 5 0 539.45 10.5
2 -5 0 1515.05 28
2 -5 0 1513.25 29.2
-2 5 0 1507.05 28.1
-2 5 0 1491.55 29.5
2 5 0 1546.15 28.1
-2 5 0 1532.55 28
3 -5 0 187.08 5.4
3 -5 0 191.28 4.1
-3 5 0 195.18 4
-3 5 0 185.68 5.7
-3 5 0 190.68 4.2
3 5 0 194.98 4.2
4 -5 0 18.6 0.9
4 -5 0 18.4 1.8
-4 5 0 19.1 0.9
4 5 0 20.2 1
-4 5 0 21.2 2.2
-4 5 0 19.9 0.8
5 -5 0 52.99 2.9
5 -5 0 54.29 1.7
-5 5 0 55.19 3.3
6 -5 0 22 1
6 -5 0 19.9 2.1
-6 5 0 22.9 2.8
7 -5 0 59.59 1.9
7 -5 0 59.89 3.3
-7 5 0 52.39 3.8
8 -5 0 47.2 3.2
8 -5 0 43.7 1.6
-8 5 0 40.7 3.6
8 5 0 47.2 2.8
9 -5 0 48.8 3.3
9 5 0 51.79 3.2
-9 5 0 52.99 4.4
10 -5 0 26.2 3
-10 5 0 26.3 4
10 5 0 24.3 2.4
11 -5 0 11.2 2.2
-11 5 0 10.9 2.6
11 5 0 11.4 2.1
12 -5 0 16.1 2.5
12 5 0 14.9 2.4
13 -5 0 32.1 4.1
-13 5 0 31.6 4.4
-14 5 0 21.9 4.3
0 -6 0 853.81 16.2
0 6 0 814.92 15.9
0 6 0 848.32 15.8
0 6 0 816.12 16.5
1 -6 0 370.66 8.2
-1 6 0 364.96 7.5
1 6 0 361.96 7.5
-1 6 0 367.66 8.5
-1 6 0 366.56 7.4
2 -6 0 686.03 14.3
2 -6 0 688.53 13.1
2 6 0 688.63 13.2
-2 6 0 677.73 13
-2 6 0 679.93 14.7
-2 6 0 669.73 13.2
3 -6 0 1205.48 23.9
3 -6 0 1178.88 22.3
-3 6 0 1185.68 22.2
3 6 0 1211.48 22.4
-3 6 0 1187.08 22.3
-3 6 0 1175.38 24.4
4 -6 0 150.78 5
4 -6 0 157.98 3.6
-4 6 0 155.18 3.4
-4 6 0 149.39 3.5
4 6 0 157.68 3.6
5 -6 0 101.69 2.7
5 -6 0 101.59 4.1
5 6 0 103.59 2.7
-5 6 0 95.29 4.5
6 -6 0 56.59 1.9
6 -6 0 57.59 3.2
-6 6 0 60.79 3.8
7 -6 0 22 2.3
7 -6 0 21.8 1.2
-7 6 0 22.4 3
8 -6 0 40.8 1.8
-8 6 0 41.2 3.8
9 -6 0 104.09 3
9 -6 0 102.79 4.8
-9 6 0 101.99 5.8
9 6 0 98.19 4.5
10 -6 0 222.48 7.8
10 -6 0 241.38 5.5
-10 6 0 229.78 9.5
10 6 0 233.38 7.7
11 -6 0 1.2 1.6
-11 6 0 1.2 2.2
11 6 0 1.1 1.5
12 -6 0 19.4 2.9
12 6 0 19 2.8
-12 6 0 25.1 4
-13 6 0 30.7 5
-14 6 0 31.4 5.2
0 -7 0 -0.2 0.5
0 7 0 0.6 0.3
0 7 0 1.4 0.8
0 7 0 0.5 0.4
1 -7 0 559.24 11.8
-1 -7 0 562.54 10.9
1 7 0 558.74 11.4
-1 7 0 547.65 10.9
1 7 0 560.04 11.1
-1 7 0 551.74 12.2
-1 7 0 559.64 11.1
2 -7 0 745.23 14.5
2 -7 0 769.32 15.7
-2 7 0 759.52 16.2
-2 7 0 731.03 14.6
-2 7 0 747.13 14.4
2 7 0 762.92 14.6
3 -7 0 11.9 0.9
3 -7 0 14.6 1.7
-3 7 0 16.2 2.1
-3 7 0 11.7 0.8
-3 7 0 14.4 1
3 7 0 13.5 1
4 -7 0 237.38 6.9
4 -7 0 242.48 5.4
-4 7 0 242.68 5.1
-4 7 0 240.18 5.3
4 7 0 253.77 5.4
-4 7 0 245.58 7.6
5 -7 0 105.39 2.9
5 -7 0 105.19 4.3
-5 7 0 102.89 4.9
5 7 0 109.79 2.9
6 -7 0 24.7 2.7
6 -7 0 27.3 1.3
-6 7 0 25.4 3.2
6 7 0 27.8 1.4
7 -7 0 479.75 12.2
7 -7 0 460.15 11.1
-7 7 0 489.95 13.5
8 -7 0 6.2 1.8
8 -7 0 6.9 0.9
-8 7 0 10.5 2.6
9 -7 0 159.78 6.3
9 -7 0 166.98 4.2
9 7 0 163.08 6.1
-9 7 0 162.98 7.7
10 -7 0 7.1 1.8
10 -7 0 4.4 0.8
10 7 0 4.7 1.5
-10 7 0 5.8 2.6
11 -7 0 87.79 5.4
11 -7 0 79.29 2.7
11 7 0 69.49 5
-11 7 0 72.69 6.9
12 -7 0 28.5 3.2
12 -7 0 29 1.8
12 7 0 25.8 3.2
-12 7 0 24.1 4
-13 7 0 3.8 2.6
-14 7 0 2.3 3
0 -8 0 70.69 2.5
0 8 0 62.59 2.2
0 8 0 64.39 2.8
0 8 0 63.79 2
1 -8 0 5 1
-1 -8 0 5.5 0.8
-1 8 0 3.9 0.6
-1 8 0 2.1 0.7
1 8 0 4.9 0.8
1 8 0 3.6 0.9
-1 8 0 3.6 1.1
2 -8 0 98.29 3.6
2 -8 0 100.79 2.8
-2 8 0 96.89 4
-2 8 0 99.39 2.7
-2 8 0 103.59 2.9
2 8 0 104.39 2.9
3 -8 0 0.2 0.8
-3 8 0 -0.6 0.5
3 8 0 0.1 0.4
-3 8 0 -0.9 0.4
4 -8 0 89.09 2.6
4 -8 0 93.99 3.8
-4 8 0 90.39 2.5
-4 8 0 93.99 2.7
4 8 0 92.79 2.7
-4 8 0 84.09 4.3
5 -8 0 -0.1 0.8
5 8 0 0.7 0.5
-5 8 0 0.1 0.4
-5 8 0 0.8 0.5
-5 8 0 -0.4 1
6 -8 0 4.4 1.4
6 -8 0 5.2 0.8
6 8 0 4.2 0.7
-6 8 0 3.8 1.8
7 -8 0 339.67 12.9
7 -8 0 311.47 6.9
-7 8 0 304.87 10.3
7 8 0 303.07 6.8
8 -8 0 948.11 21.5
8 -8 0 940.51 18.6
8 8 0 973.2 19.1
-8 8 0 946.91 23.2
9 -8 0 17.5 2.5
9 -8 0 17.8 1.3
9 8 0 22.3 2.8
-9 8 0 24.3 4
10 -8 0 30.5 3.4
10 -8 0 27.5 1.6
-10 8 0 20.1 3.7
10 8 0 27.5 2.8
11 -8 0 138.39 4
11 -8 0 140.89 6.2
-11 8 0 132.39 7.7
11 8 0 132.99 6
12 -8 0 40.7 2
-12 8 0 45.8 5.5
13 -8 0 34.2 2
-13 8 0 28.3 4.6
14 -8 0 64.99 2.8
-14 8 0 67.79 6.8
0 -9 0 1.6 0.7
0 9 0 0.5 0.5
0 9 0 0.3 0.9
0 9 0 0 0.3
1 -9 0 148.79 4.5
-1 -9 0 146.79 3.8
1 9 0 150.88 4
-1 9 0 153.18 5
-1 9 0 148.49 4
-1 9 0 149.88 3.7
1 9 0 146.29 4.3
2 -9 0 622.04 13.6
-2 9 0 640.04 13.1
2 9 0 606.74 12.5
-2 9 0 608.54 12.2
-2 9 0 610.74 14.2
3 -9 0 14.5 1.1
3 -9 0 17.7 1.8
-3 9 0 11.1 1.1
3 9 0 15.9 1.2
-3 9 0 13.9 2.2
-3 9 0 13.3 1
4 -9 0 204.58 6.4
4 -9 0 214.68 5
-4 9 0 207.98 7.2
-4 9 0 208.58 4.8
-4 9 0 207.58 5
4 9 0 211.38 5.1
5 -9 0 9.7 1
5 9 0 9.4 1.2
-5 9 0 8.6 0.9
-5 9 0 7.5 0.8
-5 9 0 6.1 1.9
6 -9 0 461.45 9.7
6 -9 0 458.75 11.8
-6 9 0 450.25 13
7 -9 0 104.09 4.9
7 -9 0 108.89 3.2
-7 9 0 103.39 5.8
7 9 0 107.59 3.2
8 -9 0 5.4 1.8
8 -9 0 7.6 1
8 9 0 8.1 1.1
-8 9 0 3.6 2.3
9 -9 0 1.5 1.3
9 -9 0 1 0.6
-9 9 0 0.6 1.9
9 9 0 0.9 0.6
9 9 0 0 1.1
10 -9 0 32.9 4.3
10 -9 0 35.7 1.9
10 9 0 33.7 3.4
10 9 0 36.6 1.9
-10 9 0 38.4 5.6
11 -9 0 0.9 0.7
11 -9 0 4 2.1
11 9 0 -1.5 1.2
-11 9 0 -0.4 2.1
12 -9 0 0.7 0.8
-12 9 0 2.4 2.7
13 -9 0 2.4 0.9
-13 9 0 5.6 3.4
-14 9 0 17 4
0 -10 0 707.43 14.4
0 10 0 703.03 15.2
0 10 0 702.73 14.2
0 10 0 699.53 14
1 -10 0 108.99 3.8
-1 -10 0 106.99 3.1
-1 10 0 104.69 4.3
1 10 0 108.09 3.3
1 10 0 109.79 3.8
-1 10 0 105.09 3.2
-1 10 0 112.79 3.1
2 -10 0 145.29 4.8
-2 10 0 151.08 4.1
-2 10 0 153.98 3.9
2 10 0 149.79 4.1
-2 10 0 151.78 5.5
3 -10 0 160.38 5.3
3 -10 0 152.18 4.1
-3 10 0 155.28 4.2
-3 10 0 158.08 4
-3 10 0 149.49 5.9
3 10 0 157.48 4.2
4 -10 0 -0.5 1
4 -10 0 -0.7 0.5
-4 10 0 -1.7 1.1
-4 10 0 0.5 0.6
4 10 0 0.7 0.5
-4 10 0 -0.1 0.4
5 -10 0 3.7 0.8
5 -10 0 4.8 1.5
-5 10 0 5.4 0.7
-5 10 0 3.2 0.7
-5 10 0 5.1 1.7
5 10 0 4.1 0.8
6 -10 0 203.18 7.1
6 -10 0 200.08 5
6 10 0 200.78 5.1
-6 10 0 201.78 8.1
-6 10 0 194.58 4.5
7 -10 0 10.8 1.2
7 -10 0 13.5 2.4
7 10 0 13.5 1.2
-7 10 0 13.7 2.7
8 -10 0 2.3 0.8
8 -10 0 1.7 1.7
-8 10 0 3.2 2
8 10 0 2 0.7
9 -10 0 61.89 2.5
9 -10 0 64.69 4.3
9 10 0 66.99 2.5
-9 10 0 61.99 5.4
9 10 0 64.39 4
10 -10 0 6 2.2
10 -10 0 6 1.1
10 10 0 3.6 1.6
10 10 0 8.4 1.2
-10 10 0 8 3
11 -10 0 49 2.3
-11 10 0 50.99 5.4
12 -10 0 3.7 1
-12 10 0 8.4 3.6
13 -10 0 0.8 0.9
-13 10 0 -2.5 2.7
0 11 0 -1.7 12.5
1 -11 0 397.46 9.3
-1 -11 0 391.76 8.5
1 11 0 392.76 8.7
1 11 0 392.76 9.4
-1 11 0 388.86 11.3
-1 11 0 391.16 8.5
-1 11 0 396.66 8.7
1 11 0 396.86 8.5
2 -11 0 9.2 1.6
-2 11 0 9.6 1.1
-2 11 0 9.3 1
-2 11 0 9.7 1.9
2 11 0 9.4 1.2
3 -11 0 85.89 3.9
-3 11 0 82.19 2.9
-3 11 0 84.49 4.4
3 11 0 83.79 2.9
-3 11 0 82.19 2.6
4 -11 0 11.4 2
4 -11 0 11.4 1.2
-4 11 0 11.9 1
-4 11 0 19.4 2.8
4 11 0 13.1 1.3
-4 11 0 12.1 1.2
5 -11 0 125.69 5.3
5 -11 0 127.69 3.8
-5 11 0 122.59 6
5 11 0 130.69 3.8
-5 11 0 134.49 3.7
-5 11 0 130.89 3.5
6 -11 0 8.5 1.1
6 -11 0 8.8 1.8
6 11 0 8.1 1.2
-6 11 0 8 0.9
-6 11 0 9.2 2.5
-6 11 0 7.5 0.9
7 -11 0 21.3 2.7
7 -11 0 20.6 1.4
-7 11 0 26.3 3.8
7 11 0 21 1.5
8 -11 0 63.49 4
8 -11 0 58.39 2.5
-8 11 0 62.89 5.1
8 11 0 60.59 2.5
9 -11 0 142.49 4.3
9 -11 0 145.19 7.3
-9 11 0 122.79 8.7
9 11 0 150.38 4.2
9 11 0 138.39 6.9
10 -11 0 21.6 3.2
10 -11 0 23.3 1.8
10 11 0 22.3 2.9
-10 11 0 22.6 4
10 11 0 24.8 1.6
11 -11 0 9.7 1.2
11 11 0 11.4 1.4
-11 11 0 8.2 3
12 -11 0 -0.3 0.8
-12 11 0 1.2 2.9
13 -11 0 5.1 1.3
-13 11 0 0.6 3.2
0 -12 0 21.5 1.7
0 12 0 22.1 2.1
-1 -12 0 0.4 0.6
1 -12 0 1.7 1
1 12 0 1.5 1.1
-1 12 0 -0.3 0.5
1 12 0 0.9 0.5
-1 12 0 0.8 0.5
1 12 0 -0.1 0.6
-1 12 0 -0.7 1.1
2 -12 0 365.26 9.3
2 12 0 370.06 8.5
-2 12 0 371.36 10.5
-2 12 0 379.36 8.2
-2 12 0 375.96 8.5
3 -12 0 24.7 2.4
-3 12 0 22.5 1.4
-3 12 0 24.6 1.7
3 12 0 25.2 1.7
-3 12 0 23.7 3.1
4 -12 0 31.3 1.8
4 -12 0 34.7 2.8
-4 12 0 31.1 1.8
-4 12 0 30.7 3.3
4 12 0 32.3 1.9
-4 12 0 31.6 1.7
5 -12 0 57.89 2.4
5 -12 0 56.49 3.5
-5 12 0 58.99 2.1
-5 12 0 59.69 2.4
-5 12 0 66.79 4.6
5 12 0 54.39 2.4
6 -12 0 0.3 0.5
6 -12 0 -0.2 1.4
-6 12 0 1.9 1.7
-6 12 0 0 0.5
-6 12 0 0 0.5
6 12 0 0.5 0.7
7 -12 0 23.9 1.7
-7 12 0 23.3 3.5
7 12 0 28 1.8
8 -12 0 37.7 2.1
-8 12 0 41.7 5.1
8 12 0 40.7 2.1
9 -12 0 5.9 1.9
9 -12 0 8.3 1.3
9 12 0 8.1 1.9
9 12 0 9.6 1.2
-9 12 0 4.6 2.4
10 -12 0 71.89 3
-10 12 0 62.39 6
10 12 0 63.09 2.8
11 -12 0 5.7 1.2
-11 12 0 11.5 3.3
11 12 0 5.8 1.1
12 -12 0 38 2.4
-12 12 0 39.7 5.3
13 -12 0 18.7 2
13 12 0 23.3 2
-13 12 0 23.6 5.5
0 -13 0 6.9 1.2
0 13 0 8.8 1.2
0 13 0 8.3 2
-1 -13 0 0.7 0.6
1 -13 0 1.7 1
-1 13 0 0.5 0.6
-1 13 0 0.1 1.1
1 13 0 0.8 0.6
-1 13 0 0.6 0.5
1 13 0 0.5 1
1 13 0 -0.4 0.4
2 -13 0 19.8 2.1
-2 13 0 18.7 1.4
-2 13 0 16.6 1.6
-2 13 0 17.7 2.7
2 13 0 16 1.3
2 13 0 16.5 1.5
3 -13 0 36.6 2.7
-3 13 0 41.2 2.1
-3 13 0 41 2
-3 13 0 42.3 3.6
3 13 0 39.2 2.2
-4 13 0 33.2 3.3
-4 13 0 27.1 1.8
4 13 0 27.2 1.9
5 -13 0 92.29 3.3
5 -13 0 87.79 4.5
-5 13 0 90.79 2.8
-5 13 0 87.89 3.1
-5 13 0 79.49 5.2
5 13 0 85.49 3.2
6 -13 0 289.97 9.1
6 -13 0 288.37 7.2
6 13 0 301.87 7.3
-6 13 0 297.97 6.7
-6 13 0 291.87 10.7
-6 13 0 293.77 6.9
7 -13 0 5.8 1.1
-7 13 0 6.3 0.9
-7 13 0 5.5 0.8
7 13 0 8 1.2
-7 13 0 7.8 2.7
8 -13 0 4.2 1
8 13 0 4.5 1
9 -13 0 1.6 2
9 -13 0 3.5 1
-9 13 0 2.5 2.2
9 13 0 4.8 1.1
9 13 0 4 1.7
10 -13 0 15.6 1.8
10 13 0 17 1.8
-10 13 0 17.2 4.3
11 -13 0 20.5 2.4
-11 13 0 31.6 5.3
11 13 0 21.5 1.9
12 -13 0 7.3 1.5
-12 13 0 -0.9 2.9
12 13 0 5.2 1.3
13 -13 0 7.2 1.4
-13 13 0 7.7 4.4
0 -14 0 155.98 4.7
0 14 0 154.58 4.6
0 14 0 154.48 4.9
0 14 0 156.48 5.9
-1 -14 0 21.5 1.6
1 -14 0 24 2
1 14 0 21.1 2.2
-1 14 0 24.2 1.6
-1 14 0 20.9 2.7
1 14 0 20.9 1.7
-1 14 0 25.2 1.8
2 -14 0 10.9 2
2 14 0 13.2 2
2 14 0 15.7 1.5
-2 14 0 12.6 1.5
-2 14 0 13.1 1.3
-2 14 0 13.1 2.5
3 -14 0 56.59 3.3
-3 14 0 54.39 4.1
3 14 0 52.29 2.5
-3 14 0 56.09 2.6
-3 14 0 59.69 2.4
4 -14 0 46.9 3.2
4 14 0 45.8 2.4
-4 14 0 40.5 2.3
-4 14 0 43.9 2.1
-4 14 0 47.3 4
5 -14 0 22.9 2.9
5 14 0 18.8 1.7
-5 14 0 17.3 1.5
-5 14 0 24.7 1.7
-5 14 0 21.8 3.6
6 -14 0 118.19 5.5
6 -14 0 123.69 4
6 14 0 119.19 4.1
-6 14 0 130.29 3.8
-6 14 0 116.29 6.6
7 -14 0 2 0.9
7 -14 0 -0.6 1.3
-7 14 0 0.6 1.9
7 14 0 1.3 0.9
-7 14 0 2.4 0.7
8 -14 0 25.7 1.9
-8 14 0 25.5 4.2
8 14 0 23.9 1.9
9 -14 0 14.1 1.6
-9 14 0 13.8 3.6
9 14 0 13 1.5
10 -14 0 3.9 1.4
10 14 0 7.1 1.2
-10 14 0 10.5 3.6
11 -14 0 9.4 1.4
-11 14 0 10.3 3.8
11 14 0 14.8 1.7
12 -14 0 6.1 1.3
-12 14 0 6.8 3.7
0 -15 0 3.1 0.9
0 15 0 4 1
0 15 0 5.3 1.5
0 15 0 3 0.8
1 -15 0 234.78 6.6
1 15 0 224.48 7.1
1 15 0 227.98 5.9
-1 15 0 224.48 7.9
1 15 0 221.98 6.2
-1 15 0 220.28 5.8
-1 15 0 224.88 6.2
2 -15 0 22.1 2.5
2 15 0 17.1 1.7
-2 15 0 21.6 3.1
2 15 0 17.2 1.5
-2 15 0 19 1.5
-2 15 0 19.1 1.8
3 -15 0 71.19 3.9
-3 15 0 76.49 5
3 15 0 78.39 3
-3 15 0 80.29 2.9
-3 15 0 86.49 3.3
3 15 0 72.79 3.1
4 -15 0 14.5 2.3
-4 15 0 13.4 1.5
4 15 0 11.6 1.6
-4 15 0 11.8 1.5
-4 15 0 11.2 2.6
5 -15 0 3.6 1.7
-5 15 0 4.4 2.2
-5 15 0 3.7 1
5 15 0 5.6 1.1
-6 15 0 1.7 0.7
-6 15 0 0 1.5
-6 15 0 0.3 0.7
6 15 0 2 0.8
7 -15 0 8.5 2.3
-7 15 0 3 2.2
7 15 0 6.5 1.3
-7 15 0 5.2 1
-7 15 0 8.2 1.1
8 -15 0 2.1 1
8 -15 0 5.2 2.4
-8 15 0 -0.2 2.1
8 15 0 3.6 1
9 -15 0 11.7 1.6
9 15 0 9.3 1.4
-9 15 0 10.2 3.4
10 -15 0 15.2 1.8
10 15 0 16.1 1.8
-10 15 0 12.3 3.9
11 -15 0 7.1 1.4
-11 15 0 5.3 3.9
11 15 0 6.5 2.3
12 -15 0 1.4 1.1
-12 15 0 6.8 3.7
12 15 0 1.7 1.2
0 -16 0 771.82 16.5
0 16 0 782.82 18.4
0 16 0 779.52 16.2
0 16 0 786.82 16.6
1 -16 0 70.79 3.3
-1 -16 0 68.69 2.8
-1 16 0 69.89 4.5
1 16 0 71.49 3.9
1 16 0 65.69 2.7
1 16 0 71.79 3.2
-1 16 0 66.69 2.8
-1 16 0 63.89 3
-2 16 0 75.79 3
-2 16 0 78.69 4.9
2 16 0 75.79 3
2 16 0 77.59 3.3
-2 16 0 78.49 3.3
3 -16 0 1.1 1.2
-3 16 0 7.6 2.4
-3 16 0 2.5 0.9
3 16 0 2.3 1
3 16 0 2.7 0.8
-3 16 0 1.4 0.9
4 -16 0 41.1 3.2
-4 16 0 36.8 2.3
4 16 0 37 2.4
-4 16 0 37.4 4
-4 16 0 34.6 2
-5 16 0 148.99 7.6
-5 16 0 149.69 4.7
-5 16 0 156.98 4.5
5 16 0 155.48 5
6 -16 0 4.9 3
-6 16 0 7.4 1.3
-6 16 0 7.6 1.2
6 16 0 8.3 1.4
-6 16 0 10.8 2.8
7 -16 0 51.79 4
-7 16 0 50.09 2.4
7 16 0 45.6 2.6
-7 16 0 51.19 2.3
-7 16 0 53.79 5.2
-8 16 0 -1.7 2.2
8 16 0 0.8 0.8
9 16 0 24.1 2.1
-9 16 0 24 4.9
-10 16 0 44.9 6.3
10 16 0 46 2.8
-11 16 0 15.4 4.6
0 17 0 0.4 0.5
0 17 0 0.5 1
0 17 0 1.7 1.6
-1 -17 0 64.19 2.8
1 -17 0 65.19 3.4
-1 17 0 67.09 3.2
-1 17 0 63.09 4.4
-1 17 0 62.39 2.8
1 17 0 62.09 3
1 17 0 59.99 3.9
2 -17 0 5.2 1.3
-2 17 0 6.2 2.4
-2 17 0 6 1
2 17 0 4.4 1
-2 17 0 5.2 1.2
2 17 0 5.7 1.3
3 -17 0 11 2
-3 17 0 13 1.5
3 17 0 12.6 1.5
-3 17 0 12.2 2.7
-3 17 0 11.7 1.5
3 17 0 9.7 1.6
4 -17 0 -0.1 1.3
-4 17 0 3.7 2.4
-4 17 0 0.3 0.9
4 17 0 3.4 0.9
4 17 0 0.4 0.8
-4 17 0 3.1 0.9
-5 17 0 -0.8 0.7
-5 17 0 -1.1 1.9
5 17 0 0.3 0.7
-5 17 0 -1.3 0.8
6 -17 0 36.7 3.4
6 17 0 36.6 2.4
-6 17 0 30.3 4.1
-6 17 0 30.2 2.2
-6 17 0 32.9 2
-7 17 0 2.7 2.6
7 17 0 2.9 1
-7 17 0 4.1 1.1
-7 17 0 3.1 0.9
-8 17 0 24.1 4.1
8 17 0 20.2 2.6
-9 17 0 5.6 3.2
9 17 0 5.9 1.2
-10 17 0 11.3 3.8
10 17 0 11.2 1.7
-11 17 0 24.6 5.5
11 17 0 28.1 2.4
0 -18 0 109.49 4.1
0 18 0 115.19 5.6
0 18 0 110.59 4.2
1 -18 0 47.5 2.8
-1 18 0 47.3 2.7
-1 18 0 48.2 4.1
1 18 0 49.3 2.8
2 -18 0 13.3 2
2 18 0 13.6 1.8
-2 18 0 11.7 2.7
-2 18 0 12.2 1.7
3 -18 0 25.9 2.8
-3 18 0 25.4 3.7
3 18 0 21.3 2.4
3 18 0 27.3 2.2
-3 18 0 28.5 2.2
4 18 0 30.3 2.5
-4 18 0 35.1 2.3
-4 18 0 38.7 4.7
-4 18 0 23.7 2.2
4 18 0 40 2.4
5 -18 0 0.3 1.7
5 18 0 1.9 0.9
-5 18 0 1.2 2.4
-5 18 0 0 0.9
-5 18 0 0.5 0.9
5 18 0 0.9 1.1
6 -18 0 41.4 3.7
-6 18 0 37.1 2.2
-6 18 0 36.2 4.8
-6 18 0 38.4 2.4
6 18 0 39 2.7
-7 18 0 2.4 1.1
-7 18 0 5.7 3.2
7 18 0 2.8 1.1
-7 18 0 1.2 0.9
-8 18 0 10.9 1.3
-8 18 0 7.3 3.5
8 18 0 11.6 1.6
9 18 0 38.1 2.7
-9 18 0 31.9 5.3
-10 18 0 45.6 9.8
10 18 0 29.4 2.5
0 19 0 0.4 0.9
0 19 0 3.6 2
1 -19 0 31.9 2.5
1 19 0 34.3 3.2
-1 19 0 33.3 2.8
1 19 0 37.1 3.4
-1 19 0 33 4
2 -19 0 0.5 1.3
-2 19 0 4.6 2.4
2 19 0 1.3 1
2 19 0 2.6 1
-3 19 0 0 1.5
3 19 0 -0.2 0.9
-3 19 0 0.7 1.9
3 19 0 1.7 1.1
4 -19 0 -0.7 1.9
-4 19 0 1.9 1.2
-4 19 0 2.4 1.2
-4 19 0 -1 2.1
4 19 0 1.4 0.9
4 19 0 1.5 0.9
5 -19 0 1 1.9
-5 19 0 7.3 2.9
5 19 0 2.3 1.2
-5 19 0 2.3 1
5 19 0 3.4 1.1
-6 19 0 3.7 2.7
6 19 0 4.1 1.3
-6 19 0 4.3 1.2
-7 19 0 11.4 1.5
-7 19 0 12.7 3.8
-7 19 0 11.3 1.5
7 19 0 13.5 1.9
-8 19 0 40.2 2.3
8 19 0 46.6 2.9
-8 19 0 30.1 5.2
-8 19 0 39 2.4
-9 19 0 3.2 3.4
9 19 0 0.8 1.3
10 19 0 4.5 1.5
-10 19 0 6 3.4
0 -20 0 14.1 1.9
0 20 0 9.1 2.2
0 20 0 13 1.7
0 20 0 11.8 1.8
1 -20 0 42.3 2.9
1 20 0 40.6 2.6
-1 20 0 41.9 2.8
1 20 0 42.9 2.8
-1 20 0 40.1 2.6
-1 20 0 42.3 4.1
1 20 0 41.9 3.5
2 -20 0 41.4 3.1
2 20 0 35.3 2.5
2 20 0 36.6 2.7
-2 20 0 35.1 2.5
-2 20 0 40 4.8
-2 20 0 40.3 2.7
3 -20 0 7.7 2.7
-3 20 0 6.2 1.3
-3 20 0 7.5 2.5
-3 20 0 7.6 1.5
3 20 0 4.8 1.3
4 -20 0 8.3 2
4 20 0 6.8 1.5
-4 20 0 8.6 1.5
-4 20 0 8.7 1.5
-4 20 0 11.3 3.4
-5 20 0 50.09 5.9
5 20 0 45.3 2.9
-5 20 0 44.7 2.8
-5 20 0 48.1 2.8
-6 20 0 0.1 1
-6 20 0 3.3 2.6
6 20 0 1.3 1.1
-6 20 0 -0.1 1.5
-7 20 0 4.1 2
7 20 0 2.1 1.1
-7 20 0 3 3.1
8 20 0 36.5 2.7
-8 20 0 37.9 6.5
-8 20 0 32.1 2.5
-8 20 0 38.8 2.4
9 20 0 16.9 2.1
-9 20 0 21.5 4.6
0 21 0 2.5 1.9
0 21 0 0.4 1.1
1 -21 0 -1.7 1.2
-1 21 0 0.4 1.1
-1 21 0 0.8 1.9
1 21 0 1.3 1.2
-2 21 0 15.6 2
2 21 0 14.4 1.9
-2 21 0 12.7 3
3 -21 0 33.4 3.2
-3 21 0 33.6 2.7
3 21 0 31.3 2.6
-3 21 0 41.7 5.2
4 -21 0 1.8 2.1
-4 21 0 3.3 2.2
-4 21 0 4.8 1.3
4 21 0 3.5 1.1
-4 21 0 3.9 1.4
-5 21 0 2.6 1.3
-5 21 0 6.2 3
-5 21 0 1.5 1.4
5 21 0 5 1.4
-6 21 0 3.4 3.2
-6 21 0 0.7 1.2
-6 21 0 1.1 1.3
6 21 0 1.3 1.3
-7 21 0 12.7 1.8
-7 21 0 10.7 1.8
-7 21 0 10.9 3.6
7 21 0 8.8 1.8
-8 21 0 1.5 1.2
-8 21 0 1.8 3.7
8 21 0 -0.3 1.3
0 22 0 2.3 1.4
0 22 0 3.6 2.3
1 22 0 20 2.4
-1 22 0 18.7 2.3
-1 22 0 25 4
2 -22 0 18.2 2.6
-2 22 0 16.3 5.5
2 22 0 15 2.2
-2 22 0 15.4 2
3 -22 0 21.6 2.9
-3 22 0 11.6 1.9
3 22 0 14.2 2.1
-3 22 0 15.7 3.7
-4 22 0 16 2.1
4 22 0 11.8 1.9
-4 22 0 18.4 4
-5 22 0 -1.6 2.8
-5 22 0 -1.2 1.1
5 22 0 -1.8 1.1
-6 22 0 14.4 4
-6 22 0 3.5 1.4
6 22 0 6.4 1.7
-7 22 0 -0.7 1.9
-7 22 0 6.5 3.6
7 22 0 0.5 1.4
-7 22 0 2.1 1.5
-8 22 0 40.6 2.8
-8 22 0 42.2 6.4
-8 22 0 39.1 3.3
8 22 0 42.2 3.1
0 23 0 1 2.2
0 23 0 0.3 1.1
-1 23 0 10.5 1.9
-1 23 0 11.9 3.4
1 23 0 11.9 2
2 -23 0 17.5 2.5
2 23 0 16.1 2.3
-2 23 0 18.3 2.5
-2 23 0 17.6 2.4
-2 23 0 16 3.5
3 23 0 13.9 2.1
-3 23 0 14.3 3.4
-3 23 0 11 1.9
4 23 0 2.2 1.4
-4 23 0 1.3 1.2
-4 23 0 4.3 3.1
-5 23 0 1.9 3.1
5 23 0 0.8 1.3
-5 23 0 1 1.4
6 23 0 2.6 1.4
-6 23 0 3.2 1.5
-6 23 0 3.8 3.5
7 23 0 18.6 3.9
-7 23 0 19.4 2.2
-7 23 0 15.8 4.8
0 24 0 2.3 2.2
0 24 0 10.8 2.9
0 24 0 4.6 1.7
-1 24 0 7.5 3
-1 24 0 2.1 1.3
1 24 0 3.4 1.5
-2 24 0 1.4 1.3
-2 24 0 -0.1 2.7
2 24 0 1.7 1.5
3 24 0 41 3.3
-3 24 0 46.2 5.4
-3 24 0 37.3 3
-4 24 0 5.2 1.7
4 24 0 5.4 1.9
-4 24 0 11.9 3.5
-5 24 0 0.7 1.5
5 24 0 3.1 1.7
-5 24 0 3.6 3.8
0 25 0 0.3 2.4
1 25 0 0.5 1.9
-1 25 0 1.5 2.3
-1 25 0 2.9 3
-2 25 0 59.09 4.8
-2 25 0 54.29 4.3
2 25 0 60.29 3.6
-2 25 0 50.89 5.9
3 25 0 0.9 1.5
-3 25 0 0.1 1.6
-3 25 0 4.2 3.3
-4 25 0 -1.2 3
-4 25 0 2.6 1.9
4 25 0 4.2 1.6
0 26 0 15 2.4
-1 26 0 3.6 1.8
1 26 0 1.9 1.8
-1 26 0 7.3 3
15 0 -1 69.19 4.7
13 0 -1 27.3 2.8
13 0 -1 30.2 2.8
12 0 -1 0.1 1
12 0 -1 0.5 1.2
11 0 -1 92.19 4.7
11 0 -1 93.29 4.8
-10 0 1 -0.6 1.5
10 0 -1 -0.2 1.1
10 0 -1 0 0.6
9 0 -1 32.6 2.3
-9 0 1 31.8 3.1
9 0 -1 35.3 2.6
8 0 -1 -1.7 1
8 0 -1 1.1 0.6
-8 0 1 0.6 1.2
7 0 -1 18.9 2
7 0 -1 24.7 1.7
-7 0 1 24.4 2.4
6 0 -1 -0.2 0.4
6 0 -1 0.4 0.7
-6 0 1 -1 0.8
5 0 -1 92.09 2.9
5 0 -1 83.59 3.3
-5 0 1 89.49 3.6
4 0 -1 0.1 0.6
4 0 -1 -0.2 0.3
-4 0 1 -0.9 0.6
3 0 -1 38.3 1.5
-3 0 1 35.9 1.9
3 0 -1 39.6 1.8
-2 0 1 -0.3 0.3
2 0 -1 0.2 0.3
-2 0 1 0.3 0.7
-1 0 1 51.49 1.5
-1 0 -1 814.92 15.2
1 0 1 829.12 15
2 0 1 0.2 0.2
2 0 1 -0.3 0.5
-2 0 -1 -0.5 0.5
3 0 1 1989.3 37
-3 0 -1 2004.7 37.3
4 0 1 -0.2 0.5
-4 0 -1 0.1 0.7
5 0 1 7.8 1.2
-5 0 -1 7.9 1.4
6 0 1 -0.6 0.6
6 0 1 0.2 0.4
-6 0 -1 0.1 0.9
7 0 1 1114.89 21.9
-7 0 -1 1068.99 23
7 0 1 1080.99 21.9
8 0 1 0.2 0.6
-8 0 -1 -0.6 1.1
8 0 1 0.3 0.8
9 0 1 12.7 1.7
9 0 1 15.1 1.9
-9 0 -1 15.6 2.5
10 0 1 0.8 0.9
-10 0 -1 0.6 1.6
10 0 1 1.1 0.8
-11 0 -1 -0.5 1.7
-12 0 -1 2.9 2
12 0 1 -0.8 1.1
12 0 1 1 1.2
13 0 1 0.6 1.4
13 0 1 -0.5 1.4
14 0 1 -2.1 1.5
15 -1 -1 18.5 2.8
14 -1 -1 22.3 3
14 -1 -1 21.2 2.6
14 1 -1 25 2.6
14 1 -1 20.8 2.9
13 -1 -1 49.1 3.5
13 -1 -1 41.3 3.1
13 1 -1 50.39 3.5
12 -1 -1 101.99 4.7
12 -1 -1 96.49 4.3
12 1 -1 99.69 4.3
12 1 -1 104.99 4.7
11 -1 -1 0.7 1.1
11 -1 -1 0.1 0.8
-11 1 1 0.8 1.7
11 1 -1 0.5 1.1
11 1 -1 1.3 0.9
10 -1 -1 194.58 7
10 -1 -1 215.78 6.9
-10 1 1 221.28 8.2
10 1 -1 212.98 6.6
10 1 -1 224.68 6.8
9 -1 -1 136.19 5
-9 -1 1 136.49 5.6
9 -1 -1 132.89 4.6
9 1 -1 133.49 4.8
-9 1 1 128.09 5.8
9 1 -1 135.49 4.9
8 -1 -1 185.08 6.1
8 -1 -1 192.18 5.5
8 1 -1 201.38 5.9
-8 1 1 190.18 6.9
8 1 -1 188.78 5.8
7 -1 -1 53.69 2.4
7 -1 -1 56.59 3
-7 -1 1 50.79 3
-7 1 1 58.19 4.1
7 1 -1 55.39 2.6
7 1 -1 50.89 2.7
6 -1 -1 492.35 11.6
6 -1 -1 512.25 10.8
-6 -1 1 499.45 11.6
6 1 -1 496.35 11.2
-6 1 1 505.35 12.2
6 1 -1 489.65 11
-5 -1 1 122.29 4.2
5 -1 -1 126.09 4.3
5 -1 -1 131.49 3.6
-5 1 1 119.79 4.5
5 1 -1 129.79 3.8
5 1 -1 125.69 4
4 -1 -1 2.5 0.5
-4 -1 1 3.6 0.9
4 -1 -1 3.4 1
4 1 -1 2.1 0.8
-4 1 1 1.7 1
4 1 -1 3.6 0.7
-3 -1 1 451.75 9.8
3 -1 -1 480.75 9.4
3 -1 -1 468.35 10.2
3 1 -1 470.95 9.8
-3 1 1 486.35 9.4
3 1 -1 486.65 9.7
-3 1 1 458.75 10.3
2 -1 -1 125.09 2.8
2 -1 -1 110.09 3.3
-2 1 1 117.89 3.4
-2 1 1 127.19 2.8
2 1 -1 119.59 3
2 1 -1 120.69 3.1
1 -1 -1 244.58 4.5
2 -1 1 92.99 2.5
2 -1 1 93.39 2
-2 -1 -1 93.69 2.3
2 1 1 92.09 2
-2 1 -1 91.89 2.7
3 -1 1 509.35 10.4
-3 -1 -1 494.15 10.1
3 1 1 503.15 9.9
-3 1 -1 504.95 10.6
4 -1 1 4.3 0.9
-4 -1 -1 6.6 1.1
-4 1 -1 2.8 1
4 1 1 5.5 0.8
5 -1 1 82.39 3.1
5 -1 1 86.09 2.7
-5 -1 -1 79.79 3.2
-5 1 -1 79.69 3.5
5 1 1 80.59 2.7
-6 -1 -1 298.77 7.9
6 -1 1 304.57 7.1
6 -1 1 307.67 7.6
-6 1 -1 315.27 8.4
6 1 1 301.67 7.1
7 -1 1 4.3 1.1
-7 -1 -1 2.9 1.3
7 -1 1 2.6 0.8
7 1 1 4.1 1
-7 1 -1 6 1.7
7 1 1 3.6 1
8 -1 1 82.89 3.3
8 -1 1 78.59 3.4
-8 1 -1 76.69 4.3
8 1 1 78.59 3.2
8 1 1 82.19 3.4
9 -1 1 20.8 2.1
-9 -1 -1 25.8 3.1
9 -1 1 19.2 1.8
9 1 1 18.2 2
-9 1 -1 22.8 3.2
9 1 1 17.3 1.8
10 -1 1 8.8 1.5
10 -1 1 10.3 1.8
-10 -1 -1 12.2 2.1
-10 1 -1 8.5 2
10 1 1 4.9 1.2
10 1 1 8.2 1.4
11 -1 1 31.6 2.3
11 -1 1 27.1 2.4
-11 -1 -1 34.1 3.3
11 1 1 30.3 2.2
-11 1 -1 41.8 3.8
11 1 1 31.4 2.6
12 -1 1 39 2.9
12 -1 1 41.7 2.9
-12 1 -1 43.4 4.4
12 1 1 41.7 2.6
12 1 1 43.3 3.1
13 -1 1 5 1.7
13 -1 1 0.1 1.3
13 1 1 -0.4 1.5
-13 1 -1 0.6 2
14 -1 1 5.1 1.8
14 -1 1 3.9 1.7
14 1 1 1.8 1.8
14 -2 -1 22.1 2.5
14 -2 -1 22.7 3
14 2 -1 27.4 3.1
13 -2 -1 4.1 1.5
13 -2 -1 5.4 1.8
12 -2 -1 6.2 1.7
12 -2 -1 5.8 1.5
12 2 -1 4.2 1.4
-12 2 1 6.6 2.5
11 -2 -1 25.8 2.5
11 -2 -1 23.5 2
-11 2 1 24.5 3.6
11 2 -1 21.6 2.1
10 -2 -1 37.4 3.8
10 -2 -1 40.2 2.4
10 2 -1 43.8 2.8
-10 2 1 41.2 3.9
9 -2 -1 8.5 1.9
9 -2 -1 11.2 1.6
9 2 -1 10.5 1.7
-9 2 1 10.3 2.4
9 2 -1 7.1 1.4
8 -2 -1 174.88 5.8
8 -2 -1 166.98 5
8 2 -1 171.98 5.5
8 2 -1 171.78 5.3
-8 2 1 179.48 6.8
7 -2 -1 91.99 4
7 -2 -1 103.59 3.4
7 2 -1 98.89 3.7
7 2 -1 103.39 3.7
-7 2 1 95.09 4.6
6 -2 -1 129.99 4.7
6 -2 -1 140.29 3.9
-6 2 1 134.59 5.2
6 2 -1 137.99 4.3
6 2 -1 140.39 4.2
5 -2 -1 20.6 2
5 -2 -1 22 1.3
5 2 -1 21.7 1.5
-5 2 1 23 2.3
5 2 -1 22 1.7
4 -2 -1 121.09 4
4 -2 -1 119.99 3.1
4 2 -1 111.79 3.4
4 2 -1 128.49 3.6
-4 2 1 116.39 4.1
-4 2 1 119.89 3.1
3 -2 -1 1.5 0.4
3 -2 -1 0.8 0.8
-3 2 1 0.9 0.8
-3 2 1 1.1 0.4
3 2 -1 1.4 0.5
2 -2 -1 2801.42 51.69
-2 2 1 2769.62 51.79
-1 2 1 0.6 0.1
-1 2 1 1.2 0.2
-1 2 1 1.8 0.7
-1 -2 -1 97.99 2.1
1 -2 1 105.79 2.1
-1 2 -1 99.69 2.6
-1 2 -1 89.99 2.2
1 2 1 101.79 2.1
-2 2 -1 3503.55 64.39
3 -2 1 428.36 9.1
3 -2 1 428.96 8.1
-3 2 -1 415.36 9.4
4 -2 1 1.7 0.5
4 -2 1 1 0.7
-4 2 -1 2 1
5 -2 1 85.99 3.3
5 -2 1 85.89 2.6
-5 2 -1 83.49 3.7
6 -2 1 741.03 16.2
6 -2 1 773.32 15.4
-6 2 -1 789.92 17.3
7 -2 1 1.1 0.8
7 -2 1 0.8 0.5
-7 -2 -1 2.1 1.2
-7 2 -1 0.3 1.3
7 2 1 0.5 0.6
-8 -2 -1 249.38 7.5
8 -2 1 257.87 6.6
8 -2 1 258.37 7.2
-8 2 -1 257.77 8.4
8 2 1 252.17 7.1
8 2 1 256.87 6.5
9 -2 1 39 2.6
9 -2 1 39.3 2.3
-9 2 -1 39.2 3.5
9 2 1 39 2.2
9 2 1 37.3 2.5
10 -2 1 17.2 2.6
-10 -2 -1 16.4 2.5
10 -2 1 16.4 1.7
-10 2 -1 18.9 3.3
10 2 1 16.3 1.7
11 -2 1 1 1
11 2 1 2.4 1
-11 2 -1 -0.4 1.5
12 -2 1 149.49 6
12 -2 1 149.79 5.7
-12 2 -1 154.28 7.5
12 2 1 146.89 5.9
12 2 1 149.88 4.9
13 -2 1 0.3 1.3
13 -2 1 -1.7 2.3
-13 2 -1 0.6 2.3
14 -2 1 21.6 2.7
14 2 1 24 3.2
15 -3 -1 -1.4 1.7
14 -3 -1 3 1.5
13 -3 -1 73.09 3.7
13 -3 -1 81.49 4.7
13 3 -1 71.79 4.4
12 -3 -1 60.59 4
12 -3 -1 56.39 3
12 3 -1 61.29 3.7
-12 3 1 52.99 4.7
11 -3 -1 3.9 1.6
11 -3 -1 3.7 1.2
11 3 -1 5.2 1.5
-11 3 1 5.6 2.3
10 -3 -1 0.9 1.2
10 -3 -1 0.2 0.7
10 3 -1 2.9 1.1
-10 3 1 1.8 1.6
10 3 -1 2.2 1
9 -3 -1 472.45 10.8
9 -3 -1 465.75 12
9 3 -1 465.25 10.9
9 3 -1 478.65 11.8
-9 3 1 486.75 13.6
8 -3 -1 100.29 4.5
8 -3 -1 108.09 3.6
-8 3 1 106.59 5.4
8 3 -1 101.49 4.1
7 -3 -1 13.9 2
7 -3 -1 11.4 1.1
7 3 -1 12.5 1.7
-7 3 1 14.5 2.5
6 -3 -1 134.09 4.9
6 -3 -1 143.79 3.9
6 3 -1 148.89 4.6
-6 3 1 128.29 5.9
5 -3 -1 617.14 14
5 -3 -1 630.04 12.5
-5 3 1 615.24 14.5
5 3 -1 649.93 13.4
4 -3 -1 404.46 8.4
4 -3 -1 418.26 9.9
-4 3 1 435.96 10.2
-4 3 1 424.26 8.5
3 -3 -1 -0.3 0.7
3 -3 -1 0.3 0.2
3 -3 -1 0 0.2
3 -3 -1 0.2 0.3
-3 3 1 0.3 0.8
-3 3 1 0.4 0.3
2 -3 -1 3502.05 64.59
-2 3 1 3487.95 64.79
1 -3 -1 646.74 12.4
1 -3 -1 658.13 13.3
-1 3 1 670.63 13.3
-1 3 1 692.13 12.4
-1 3 1 657.73 12.4
0 -3 -1 1150.68 21.6
0 -3 1 1145.39 21.1
0 3 -1 1143.99 21.4
0 3 1 1155.78 21.2
0 3 1 1161.88 21.7
1 -3 1 193.58 3.9
-1 -3 -1 192.98 3.9
1 -3 1 190.48 4.4
-1 3 -1 180.98 4.4
1 3 1 192.58 3.9
-1 3 -1 192.68 3.9
2 -3 1 194.28 4
-2 -3 -1 201.58 4.3
2 -3 1 193.78 4.7
-2 3 -1 188.98 3.9
2 3 1 194.78 4
3 -3 1 163.48 4.5
3 -3 1 164.28 3.5
-3 3 -1 164.08 3.5
-3 3 -1 163.78 4.7
3 3 1 166.98 3.5
-3 3 -1 164.08 3.4
4 -3 1 64.69 2.7
4 -3 1 64.99 1.7
-4 3 -1 66.39 3.1
5 -3 1 2.9 0.5
5 -3 1 3.1 1.1
-5 3 -1 2.1 1.1
6 -3 1 601.24 13.5
-6 3 -1 606.74 14.4
7 -3 1 2.8 0.7
7 -3 1 3 1.2
-7 3 -1 3.3 1.5
8 -3 1 72.09 2.8
8 -3 1 73.19 4
-8 3 -1 72.79 4.4
8 3 1 74.69 3.4
9 -3 1 98.79 4.2
9 -3 1 102.09 3.6
9 3 1 97.19 4.1
-9 3 -1 105.89 5.4
10 -3 1 127.59 5
10 -3 1 122.99 4.3
10 3 1 120.89 4.9
-10 3 -1 124.39 6.3
11 -3 1 0.6 1.3
11 -3 1 1.4 0.9
-11 3 -1 -1.9 1.6
11 3 1 0.1 1.1
12 -3 1 57.39 3.5
12 3 1 57.89 3.7
-12 3 -1 59.79 5
13 -3 1 8.1 2.8
13 -3 1 2 1.7
-13 3 -1 2.6 2.6
13 3 1 2.6 1.7
-14 3 -1 16 4.1
14 -4 -1 -4.2 1.3
13 -4 -1 19.9 2.9
-13 4 1 13.6 3.3
13 4 -1 21.7 3.1
12 -4 -1 8.6 2.1
12 -4 -1 5.6 1.3
-12 4 1 9.9 2.9
12 4 -1 2.9 1.5
11 -4 -1 21 2.9
11 -4 -1 19.2 1.8
11 4 -1 25.6 2.5
-11 4 1 22.3 3.5
10 -4 -1 195.88 5.6
10 -4 -1 195.88 7
10 4 -1 191.48 6.7
-10 4 1 217.48 8.6
9 -4 -1 167.58 7.2
9 -4 -1 160.18 4.7
-9 4 1 167.18 7.3
8 -4 -1 106.49 3.5
8 -4 -1 105.99 4.9
-8 4 1 98.79 5.4
8 4 -1 106.99 4.3
7 -4 -1 37.6 1.8
7 -4 -1 37.9 2.7
-7 4 1 32 3.1
7 4 -1 38.1 2.3
6 -4 -1 85.89 3.9
6 -4 -1 100.19 2.8
6 4 -1 96.69 3.6
-6 4 1 88.79 4.4
5 -4 -1 31.7 2.4
5 -4 -1 32.2 1.1
-5 4 1 32.3 1.4
-5 4 1 30.3 2.6
4 -4 -1 50.39 1.5
4 -4 -1 50.99 2.7
4 -4 -1 46.8 1.4
-4 4 1 48.3 2.9
3 -4 -1 97.19 2.4
3 -4 -1 102.79 2.3
3 -4 -1 100.09 3.6
-3 4 1 100.09 3.8
-3 4 1 98.49 2.2
2 -4 -1 423.96 9.4
2 -4 -1 423.36 8.2
2 -4 -1 428.76 8.2
-2 4 1 434.06 8.1
-2 4 1 419.56 9.6
-2 4 1 406.26 8.1
1 -4 -1 1238.18 23.4
1 -4 -1 1263.67 24.3
-1 4 1 1255.57 24.4
-1 4 1 1279.67 23.4
1 4 -1 1271.07 23.3
-1 4 1 1297.17 23.4
0 -4 -1 0.6 0.3
0 -4 1 0.1 0.3
0 -4 1 0 0.4
0 -4 -1 0.1 0.7
0 4 1 0.6 0.3
0 4 -1 0.4 0.3
0 4 1 -0.4 0.6
0 4 -1 0.1 0.5
-1 -4 -1 196.58 4.1
1 -4 1 194.98 4.6
1 -4 1 191.68 4
1 4 1 196.98 4.1
-1 4 -1 192.78 4
2 -4 1 781.52 15.8
-2 -4 -1 809.12 14.9
2 -4 1 790.32 14.9
-2 4 -1 801.92 14.8
2 4 1 801.82 14.9
-2 4 -1 789.52 15
-2 4 -1 769.62 16
3 -4 1 175.98 3.7
3 -4 1 169.08 4.7
-3 4 -1 166.78 5
-3 4 -1 170.08 3.6
3 4 1 169.78 3.7
-3 4 -1 176.98 3.8
4 -4 1 486.95 11.1
4 -4 1 505.75 9.7
4 4 1 500.65 9.7
-4 4 -1 501.05 11.7
5 -4 1 3 0.5
5 -4 1 1.6 1
-5 4 -1 1.5 1.4
6 -4 1 103.29 2.6
6 -4 1 90.29 3.8
-6 4 -1 93.59 4.5
7 -4 1 320.87 8.6
7 -4 1 324.27 6.7
-7 4 -1 324.67 9.7
8 -4 1 338.17 9.2
8 -4 1 349.87 7.3
8 -4 1 343.07 7.9
-8 4 -1 365.26 10.8
9 -4 1 81.99 4.7
-9 4 -1 85.89 5.1
10 -4 1 141.69 5.5
-10 4 -1 141.39 7
10 4 1 144.69 5.6
11 -4 1 36.8 3
11 4 1 34.9 2.9
-11 4 -1 42.4 4.2
12 -4 1 13 2.6
-12 4 -1 17.6 3.6
12 4 1 14.2 2.5
13 -4 1 20.4 2.9
13 4 1 17.8 2.8
-13 4 -1 12.1 3.2
-14 4 -1 21.5 4.2
13 -5 -1 -1.7 1.8
-13 5 1 1 2.6
13 5 -1 1.6 1.8
12 -5 -1 42.8 2.4
12 -5 -1 37.7 3.9
-12 5 1 36.1 5.9
12 5 -1 41.2 3.5
11 -5 -1 1.5 1.7
11 5 -1 5.9 1.6
-11 5 1 2.2 2.2
10 -5 -1 74.39 4.4
10 5 -1 80.99 4.2
-10 5 1 83.89 5.5
9 -5 -1 83.29 4.3
9 5 -1 76.89 3.8
-9 5 1 76.59 5.1
8 -5 -1 28.8 2.8
-8 5 1 31.1 3.8
8 5 -1 30.9 2.4
7 -5 -1 20.5 2.5
-7 5 1 20.8 2.9
7 5 -1 16.2 1.6
6 -5 -1 29.8 2.4
6 -5 -1 33.3 1.2
6 -5 -1 30.7 1.4
-6 5 1 29.7 2.8
6 5 -1 30.7 2.1
5 -5 -1 73.09 2
5 -5 -1 71.69 3.5
5 -5 -1 72.59 2.1
-5 5 1 75.19 3.9
4 -5 -1 380.96 7.5
4 -5 -1 384.86 7.6
4 -5 -1 366.76 9.3
-4 5 1 361.06 9.7
3 -5 -1 84.59 2.3
3 -5 -1 87.99 2.2
3 -5 -1 87.19 3.4
-3 5 1 83.69 2
-3 5 1 81.19 3.5
-3 5 1 84.39 2.1
2 -5 -1 377.66 7.3
2 -5 -1 370.46 7.5
2 -5 -1 363.26 8.6
-2 5 1 365.36 8.8
-2 5 1 361.76 7.3
-2 5 1 376.76 7.3
1 -5 -1 338.47 6.9
1 -5 -1 341.97 7.7
-1 5 1 334.67 6.9
-1 5 1 334.87 7.9
1 5 -1 345.77 6.9
-1 5 1 351.76 6.8
0 -5 -1 104.39 2.6
0 -5 1 105.99 2.5
0 -5 -1 105.99 3
0 -5 1 104.69 2.7
0 5 -1 104.99 2.5
0 5 1 104.29 2.6
0 5 1 112.19 3.2
0 5 -1 104.29 2.9
1 -5 1 5.6 0.8
1 -5 1 5.4 0.5
-1 -5 -1 6.5 0.7
-1 5 -1 5.9 1
1 5 1 7 0.7
-1 5 -1 5.6 0.5
-2 -5 -1 356.36 7.1
2 -5 1 357.66 8
2 -5 1 358.86 7.1
-2 5 -1 355.46 7.1
-2 5 -1 364.66 8.4
2 5 1 361.26 7.2
-2 5 -1 347.07 7.2
3 -5 1 365.06 7.3
3 -5 1 360.76 8.5
-3 5 -1 360.06 7.2
3 5 1 376.56 7.4
-3 5 -1 354.96 8.9
-3 5 -1 364.86 7.4
4 -5 1 285.17 5.9
4 -5 1 281.47 7.3
4 5 1 291.17 6
-4 5 -1 281.57 5.7
-4 5 -1 284.07 7.9
5 -5 1 131.09 4.6
5 -5 1 135.79 3.2
5 5 1 130.69 3.2
-5 5 -1 136.59 5.2
6 -5 1 95.39 2.5
6 -5 1 87.69 3.8
6 5 1 91.59 2.5
-6 5 -1 92.49 4.6
7 -5 1 93.19 2.6
-7 5 -1 93.99 4.9
8 -5 1 47.5 3
8 -5 1 50.59 1.8
-8 5 -1 46.6 3.9
9 -5 1 4.3 1.6
9 5 1 6.3 1.6
-9 5 -1 7.4 2.5
10 -5 1 22.2 1.3
10 -5 1 24.2 2.6
-10 5 -1 21.4 3.6
10 5 1 25.9 2.5
11 -5 1 52.49 2
11 -5 1 57.99 3.7
-11 5 -1 62.89 5.1
11 5 1 55.19 3.6
12 -5 1 10.4 1.1
12 -5 1 12.1 2.4
12 5 1 9.6 2
-12 5 -1 10.4 3.4
-13 5 -1 47.1 5.8
-14 5 -1 21.8 4.4
-14 6 1 10.4 3.7
-13 6 1 8 3
12 -6 -1 91.39 5
12 6 -1 91.99 4.9
-12 6 1 98.89 6.5
11 -6 -1 200.08 7.5
11 6 -1 186.78 7.1
-11 6 1 191.38 8.8
10 -6 -1 27.2 3.3
10 6 -1 28.4 2.7
-10 6 1 22.7 4
9 -6 -1 70.59 4.1
9 6 -1 78.89 3.9
-9 6 1 79.49 5.1
8 -6 -1 33.6 4.4
-8 6 1 33.3 4.2
7 -6 -1 222.88 7.3
7 -6 -1 229.58 5.1
-7 6 1 234.68 8.3
7 6 -1 225.78 6.8
6 -6 -1 179.18 4.1
6 -6 -1 180.78 6.1
-6 6 1 174.88 6.7
5 -6 -1 115.69 3.1
5 -6 -1 111.89 4.5
5 -6 -1 112.09 2.9
-5 6 1 118.09 5
4 -6 -1 6.1 0.8
4 -6 -1 7.7 0.7
4 -6 -1 6.5 1.5
-4 6 1 6.3 0.6
-4 6 1 6.4 1.5
3 -6 -1 213.78 6.1
3 -6 -1 206.18 4.8
3 -6 -1 212.08 4.6
-3 6 1 217.98 6.5
-3 6 1 210.58 4.6
-3 6 1 215.08 4.5
2 -6 -1 2097.89 40.4
2 -6 -1 2107.99 39.1
-2 6 1 2124.59 39
-2 6 1 2109.89 40.8
-2 6 1 2151.38 38.9
1 -6 -1 242.28 5.3
-1 -6 1 244.78 5.1
1 -6 -1 246.38 6.1
-1 6 1 246.48 5.3
-1 6 1 240.78 6.3
-1 6 1 247.28 5.2
1 6 -1 251.57 5.2
1 6 -1 247.28 5.4
0 -6 1 598.44 11.7
0 -6 -1 597.54 12
0 -6 -1 578.64 11.5
0 6 1 584.94 12.2
0 6 -1 579.64 11.3
0 6 1 579.04 11.5
0 6 -1 588.94 11.9
1 -6 1 404.86 8.7
1 -6 1 408.86 8.1
-1 -6 -1 407.46 8.2
-1 6 -1 394.16 8.2
1 6 1 408.86 8.2
-1 6 -1 410.26 9.1
-1 6 -1 404.16 8.1
2 -6 1 251.17 6.3
2 -6 1 255.67 5.4
-2 6 -1 246.68 6.7
2 6 1 262.67 5.5
-2 6 -1 251.57 5.5
-2 6 -1 255.07 5.3
3 -6 1 601.54 11.7
3 -6 1 583.34 13
-3 6 -1 608.84 11.8
3 6 1 622.94 11.8
-3 6 -1 604.34 11.6
-3 6 -1 581.34 13.4
4 -6 1 188.98 4.3
4 -6 1 182.78 5.6
-4 6 -1 184.28 4.2
4 6 1 192.48 4.3
-4 6 -1 190.08 4.1
5 -6 1 1.9 1
5 -6 1 2.8 0.5
-5 6 -1 1.6 1.3
5 6 1 2 0.5
6 -6 1 387.06 8
6 -6 1 375.26 9.9
-6 6 -1 389.56 11
6 6 1 396.76 8
7 -6 1 10.7 1.9
7 -6 1 12.7 1.1
-7 6 -1 15 2.8
8 -6 1 1.7 1
8 -6 1 1.1 0.6
-8 6 -1 1.5 1.8
9 -6 1 66.79 3.8
9 -6 1 65.59 2.3
9 6 1 64.79 3.6
-9 6 -1 68.09 4.8
10 -6 1 29.2 2.9
10 -6 1 25.8 1.5
10 6 1 27.8 2.6
-10 6 -1 28.6 4.3
11 -6 1 11.7 2.2
11 -6 1 11.7 1.1
11 6 1 8.7 2
-11 6 -1 10.7 2.9
12 -6 1 18.6 2.7
12 6 1 11.5 2.2
-12 6 -1 12.3 3.4
13 -6 1 1.2 0.8
-13 6 -1 1.8 3.1
-14 6 -1 19.8 4.2
-14 7 1 8.8 3.8
-13 7 1 13.4 3.7
12 -7 -1 -1.1 1.5
12 -7 -1 1.5 0.6
12 7 -1 3.7 1.6
-12 7 1 6.5 2.5
11 -7 -1 13.2 1.1
11 7 -1 16.8 3.8
-11 7 1 12.6 3.3
10 -7 -1 53.99 2.1
10 -7 -1 52.99 4
-10 7 1 52.49 4.9
10 7 -1 52.09 3.6
9 -7 -1 271.27 8.9
9 -7 -1 285.67 6.3
9 7 -1 287.67 8.7
-9 7 1 255.67 10.2
8 -7 -1 36.1 3
8 -7 -1 34.5 1.7
8 7 -1 36.2 2.6
-8 7 1 42.4 3.9
7 -7 -1 9.2 0.9
7 -7 -1 9.8 2
-7 7 1 9.7 2.4
7 7 -1 16.3 2.3
6 -7 -1 51.89 3.2
6 -7 -1 47.9 1.7
-6 7 1 47.1 3.6
6 7 -1 51.09 1.8
5 -7 -1 64.99 2
5 -7 -1 61.69 3.3
5 7 -1 62.39 2
-5 7 1 55.39 3.6
4 -7 -1 239.68 5.3
4 -7 -1 244.98 7.1
4 -7 -1 244.98 5.5
-4 7 1 229.78 7.5
4 7 -1 253.27 5.4
-4 7 1 242.38 5.2
-4 7 1 236.68 5.1
3 -7 -1 18.4 1.9
3 -7 -1 16.3 1.1
3 -7 -1 19.6 1
-3 7 1 19.3 1
-3 7 1 17.5 1
-3 7 1 19.9 2.3
3 7 -1 18.5 1.1
2 -7 -1 22.8 1.9
2 -7 -1 18.1 1.1
-2 7 1 19 2
-2 7 1 22.4 1.1
-2 7 1 19.4 1.1
-1 -7 1 0.9 0.4
1 -7 -1 0.9 0.4
1 -7 -1 0.4 0.7
-1 7 1 0.1 0.4
-1 7 1 -0.5 0.6
-1 7 1 0 0.3
1 7 -1 0.4 0.3
1 7 -1 0.3 0.5
0 -7 -1 93.09 2.9
0 -7 1 92.39 2.7
0 -7 -1 89.59 2.6
0 7 -1 96.89 3.1
0 7 1 91.79 3.2
0 7 -1 92.69 2.6
0 7 1 89.09 2.6
0 7 -1 92.89 2.5
1 -7 1 79.19 2.2
-1 -7 -1 73.49 2.2
1 -7 1 71.59 2.6
1 7 1 74.19 2.3
-1 7 -1 73.59 2.3
-1 7 -1 72.99 2.1
-1 7 -1 74.59 3
2 -7 1 142.39 3.5
2 -7 1 150.98 4.4
-2 7 -1 151.08 3.5
-2 7 -1 147.39 4.8
2 7 1 145.49 3.6
-2 7 -1 143.89 3.7
3 -7 1 67.49 2.1
3 -7 1 65.89 2.9
3 7 1 71.69 2.2
-3 7 -1 69.79 3.4
-3 7 -1 67.29 2.2
-3 7 -1 66.09 2
4 -7 1 52.19 2.7
4 -7 1 50.39 1.8
-4 7 -1 52.39 1.8
-4 7 -1 51.69 3.2
4 7 1 53.69 1.8
-4 7 -1 48.7 1.6
5 -7 1 23.9 1.2
5 -7 1 25 2.1
-5 7 -1 22.9 2.4
5 7 1 20.4 1.2
-5 7 -1 22.2 1.1
-5 7 -1 19.4 1
-6 7 -1 526.55 14
6 7 1 533.95 10.7
7 -7 1 14.3 2.1
7 -7 1 14.8 1.1
-7 7 -1 16 2.7
7 7 1 14.5 1.1
8 -7 1 42.8 3.2
8 -7 1 51.19 2.1
-8 7 -1 56.89 4.3
8 7 1 51.69 2
9 -7 1 162.18 6.1
9 -7 1 160.98 4.2
-9 7 -1 152.28 7.4
10 -7 1 110.19 5.1
10 -7 1 112.69 3.3
10 7 1 100.19 4.8
-10 7 -1 104.39 6.4
11 -7 1 2.2 0.7
11 -7 1 4.6 1.8
11 7 1 3.7 1.6
12 -7 1 1.8 0.8
12 -7 1 0.8 1.9
12 7 1 -0.4 1.6
-12 7 -1 1.9 2.4
13 -7 1 3.1 0.9
-13 7 -1 1.9 2.4
14 -7 1 12.2 1.5
-14 7 -1 17.9 4.2
-14 8 1 31.5 5.2
13 -8 -1 21.4 1.7
-13 8 1 26.4 4.7
-12 8 1 68.79 6.1
11 -8 -1 54.69 2.2
11 -8 -1 50.99 4.1
11 8 -1 52.39 3.8
-11 8 1 57.59 5.4
10 -8 -1 25.7 1.5
10 -8 -1 29.4 3.5
10 8 -1 23.4 2.9
-10 8 1 25.7 4
9 -8 -1 28.8 3
9 -8 -1 26.6 1.5
-9 8 1 28.9 4.2
9 8 -1 25.8 2.5
8 -8 -1 249.78 5.9
8 -8 -1 252.07 8.4
-8 8 1 254.07 9.6
8 8 -1 252.97 8
7 -8 -1 48.6 1.9
-7 8 1 40.8 3.8
6 -8 -1 237.08 5.7
6 -8 -1 222.08 7.4
-6 8 1 238.38 8.4
6 8 -1 236.48 5.4
5 -8 -1 18.4 1.1
5 -8 -1 21.6 2.5
5 8 -1 21.2 1.2
-5 8 1 16.7 2.4
-5 8 1 20 1.1
-5 8 1 18.2 0.9
4 -8 -1 217.58 6.7
4 -8 -1 224.98 5.2
-4 8 1 230.08 5.1
-4 8 1 224.78 4.9
-4 8 1 229.58 7.5
4 8 -1 222.98 5.2
3 -8 -1 1644.14 32.6
3 -8 -1 1621.44 31
3 -8 -1 1660.63 30.8
3 8 -1 1672.73 30.9
-3 8 1 1663.23 30.6
-3 8 1 1602.74 34.8
-3 8 1 1650.23 30.8
2 -8 -1 -0.4 0.4
2 -8 -1 0.2 0.8
-2 8 1 0.6 1
-2 8 1 -0.3 0.5
2 8 -1 0.3 0.5
-2 8 1 1.2 0.5
1 -8 -1 1380.56 27
-1 -8 1 1411.46 25.9
1 -8 -1 1371.86 26.1
-1 8 1 1339.27 26.1
-1 8 1 1395.66 25.9
-1 8 1 1389.36 27.6
1 8 -1 1383.86 26.5
1 8 -1 1397.96 25.9
1 8 -1 1362.56 26.1
0 -8 -1 28.2 1.4
0 -8 -1 27.7 1.7
0 -8 1 24.1 1.5
0 8 1 24.6 1.9
0 8 1 25.4 1.3
0 8 -1 23.2 1.7
0 8 -1 26.3 1.2
0 8 -1 27.4 1.4
1 -8 1 342.47 7.8
1 -8 1 342.97 7.1
-1 8 -1 335.67 8.3
1 8 1 333.67 7.2
-1 8 -1 327.17 7.2
-1 8 -1 333.17 7
2 -8 1 0.1 0.3
2 -8 1 0.7 0.7
-2 8 -1 0 0.5
2 8 1 1 0.5
-2 8 -1 -0.1 1
-2 8 -1 0.9 0.4
3 -8 1 103.99 3.9
3 -8 1 107.79 2.9
-3 8 -1 106.49 3
3 8 1 106.09 3
-3 8 -1 106.49 4.4
-3 8 -1 103.89 2.8
4 -8 1 6 1.3
-4 8 -1 5.1 0.7
-4 8 -1 3.4 1.4
-4 8 -1 4.5 0.7
4 8 1 4.1 0.7
5 -8 1 498.15 10.2
5 -8 1 485.25 11.9
-5 8 -1 494.15 13
-5 8 -1 493.95 9.8
-5 8 -1 498.45 10
5 8 1 498.65 10.2
6 -8 1 8.2 1.7
6 -8 1 8.9 1
6 8 1 10.5 1
-6 8 -1 9.4 2.2
7 -8 1 61.69 2.3
7 -8 1 58.29 3.5
-7 8 -1 60.49 4.4
8 -8 1 142.59 4
8 -8 1 151.38 5.8
-8 8 -1 144.49 7
8 8 1 148.59 4
9 -8 1 13.5 2.3
9 -8 1 15.3 1.3
-9 8 -1 14 3.2
9 8 1 16 1.3
10 -8 1 84.79 2.9
10 -8 1 86.19 4.7
-10 8 -1 84.19 6
10 8 1 86.79 4.5
11 -8 1 4.7 0.9
11 -8 1 4.7 1.7
11 8 1 5 1.6
-11 8 -1 5.7 2.7
-12 8 -1 3.6 2.6
13 -8 1 19 1.7
-13 8 -1 18.4 4.2
14 -8 1 4 1.4
-14 8 -1 10.5 4.2
-14 9 1 7.2 3.3
13 -9 -1 21.2 1.7
-13 9 1 23.8 4.3
12 -9 -1 8.7 1.2
-12 9 1 7.4 3.3
11 -9 -1 1.4 0.8
11 -9 -1 2.5 1.8
11 9 -1 2.3 1.4
-11 9 1 0.7 2.3
10 -9 -1 20.7 1.4
-10 9 1 19.9 3.8
9 -9 -1 69.19 4.4
9 -9 -1 74.09 2.7
9 9 -1 76.79 4.2
-9 9 1 75.79 5.7
8 -9 -1 89.49 4.7
8 -9 -1 90.79 2.9
-8 9 1 88.29 5.9
8 9 -1 97.49 4.5
8 9 -1 85.99 2.9
7 -9 -1 0.2 0.5
7 -9 -1 -1.3 1.3
-7 9 1 0.2 1.5
6 -9 -1 31.5 1.6
6 -9 -1 31.4 2.7
-6 9 1 32.4 3.3
6 9 -1 28.7 1.6
5 -9 -1 58.69 2.1
5 -9 -1 56.99 4
-5 9 1 60.59 4
-5 9 1 56.69 2
-5 9 1 60.79 1.9
5 9 -1 60.59 2.2
4 -9 -1 68.89 2.3
4 -9 -1 72.99 3.6
-4 9 1 65.09 2.2
4 9 -1 70.59 2.4
-4 9 1 66.69 2.1
-4 9 1 62.89 3.8
3 -9 -1 705.23 15.6
-3 9 1 702.73 13.9
-3 9 1 684.33 16.3
3 9 -1 689.93 13.9
-3 9 1 705.43 13.7
2 -9 -1 621.74 13.8
-2 9 1 625.14 12.4
-2 9 1 627.04 12.6
-2 9 1 613.64 14.4
2 9 -1 621.44 12.6
-1 -9 1 92.99 2.7
1 -9 -1 94.89 3.5
1 9 -1 93.79 3.3
-1 9 1 95.19 2.9
1 9 -1 93.79 2.9
1 9 -1 97.49 2.7
-1 9 1 95.09 3.9
-1 9 1 103.49 2.8
0 -9 -1 168.38 4.6
0 -9 1 163.08 4.3
0 9 -1 163.88 5
0 9 -1 157.88 4.2
0 9 -1 163.58 4
0 9 1 163.88 5.1
0 9 1 164.38 4.3
1 -9 1 875.11 17.5
-1 9 -1 861.71 18.2
1 9 1 865.11 17.1
-1 9 -1 847.62 16.7
2 -9 1 134.99 4.3
2 -9 1 123.59 3.4
-2 9 -1 124.59 3.3
2 9 1 134.29 3.9
-2 9 -1 127.19 5.4
3 -9 1 76.89 3.4
3 -9 1 77.69 2.5
-3 9 -1 79.89 2.4
-3 9 -1 77.79 3.9
4 -9 1 302.07 6.8
4 -9 1 303.97 8.2
-4 9 -1 306.27 6.6
-4 9 -1 320.37 9.3
5 -9 1 234.88 7.2
5 -9 1 247.98 5.7
5 9 1 239.28 5.7
-5 9 -1 225.58 8
-5 9 -1 230.78 5.5
-5 9 -1 244.08 5.3
6 -9 1 17.6 2.3
6 -9 1 14.2 1.2
-6 9 -1 15.7 2.8
-6 9 -1 11.9 1
6 9 1 15.8 1.3
7 -9 1 126.69 3.7
7 -9 1 122.39 5.1
-7 9 -1 130.19 6.4
7 9 1 129.29 3.7
8 -9 1 66.69 2.5
8 -9 1 68.39 3.9
8 9 1 67.29 2.5
-8 9 -1 65.19 5.1
9 -9 1 11.9 2.3
9 -9 1 13.1 1.3
-9 9 -1 12.9 3.1
9 9 1 14.8 1.3
10 -9 1 28.5 3.1
10 -9 1 30.9 1.8
10 9 1 26.5 2.9
11 -9 1 3.3 1.9
11 -9 1 5.6 1
11 9 1 9 2.2
-11 9 -1 6.2 2.7
12 -9 1 2.6 0.9
-12 9 -1 4.1 2.6
13 -9 1 53.99 2.6
-13 9 -1 61.29 6.6
14 -9 1 4.4 1.2
-14 9 -1 4.4 3.6
14 -10 -1 1.5 1.2
-14 10 1 5 7.3
13 -10 -1 -0.8 0.8
-13 10 1 2.7 3
12 -10 -1 128.59 4.1
-12 10 1 133.59 8.5
11 -10 -1 77.39 2.9
-11 10 1 79.59 6.4
10 -10 -1 48.7 2.2
10 -10 -1 45.9 3.9
10 10 -1 50.09 2.1
-10 10 1 54.09 5.2
10 10 -1 45.7 3.6
9 -10 -1 8.6 1.1
9 -10 -1 6.9 2.2
-9 10 1 8 2.8
9 10 -1 13.1 2.3
8 -10 -1 206.78 5.3
8 -10 -1 205.48 7.5
8 10 -1 209.78 5.2
-8 10 1 206.28 9.1
8 10 -1 203.18 7.1
7 -10 -1 190.48 4.9
7 -10 -1 193.78 7
7 10 -1 192.48 4.9
-7 10 1 191.88 8.2
6 -10 -1 193.58 4.9
6 -10 -1 197.48 9.8
-6 10 1 191.28 4.5
-6 10 1 198.68 7.9
6 10 -1 200.18 5
5 -10 -1 83.79 2.7
5 -10 -1 85.59 4.2
-5 10 1 84.49 2.5
5 10 -1 85.29 2.8
-5 10 1 81.39 4.7
4 -10 -1 316.37 7.2
4 -10 -1 328.17 9
4 10 -1 320.27 7.3
-4 10 1 318.37 7.1
-4 10 1 321.27 6.9
-4 10 1 323.27 9.8
3 -10 -1 34.6 2.6
3 10 -1 31.1 1.6
-3 10 1 31.5 1.5
-3 10 1 31 2.8
-3 10 1 30.7 1.6
2 -10 -1 1243.08 25.3
2 10 -1 1260.87 24.1
-2 10 1 1230.78 24
-2 10 1 1246.28 23.8
-2 10 1 1268.87 27.7
1 -10 -1 175.38 5.2
-1 -10 1 169.48 4.3
-1 10 1 179.08 5.8
1 10 -1 166.18 4.5
-1 10 1 175.38 4.3
1 10 -1 177.08 4.4
-1 10 1 179.78 4.6
1 10 -1 181.38 5.1
0 -10 -1 18.4 1.6
0 -10 1 18.5 1.4
0 10 -1 19.4 1.4
0 10 -1 20.9 1.9
0 10 1 19.8 1.9
0 10 1 20 1.2
0 10 -1 19.6 1.2
0 10 1 21.2 1.4
1 -10 1 95.89 3.4
-1 10 -1 99.89 3.1
-1 10 -1 94.79 4
1 10 1 95.59 3.1
-1 10 -1 105.49 2.9
2 -10 1 4.7 1.2
2 -10 1 4.1 0.7
2 10 1 2.9 0.7
-2 10 -1 2.6 0.8
-2 10 -1 3.2 0.7
-2 10 -1 2.9 1.3
3 -10 1 71.79 3.3
3 -10 1 73.09 2.5
3 10 1 76.99 2.6
-3 10 -1 77.49 4
-3 10 -1 73.39 2.4
-3 10 -1 72.39 2.6
4 -10 1 0.1 0.9
4 -10 1 0 0.4
4 10 1 0.3 0.5
-4 10 -1 -0.1 0.4
-4 10 -1 -1.3 1.1
-4 10 -1 0.8 0.6
5 -10 1 27.1 2.4
5 -10 1 27.6 1.5
-5 10 -1 28.4 3.3
-5 10 -1 26.9 1.5
-5 10 -1 27.4 1.4
5 10 1 28.2 1.6
6 -10 1 193.68 5
6 -10 1 193.18 6.6
-6 10 -1 198.48 7.9
6 10 1 201.48 5.1
-6 10 -1 192.78 6.1
7 -10 1 22.6 1.5
7 -10 1 28.1 2.7
7 10 1 19.2 1.4
-7 10 -1 21.7 3.4
8 -10 1 31.5 2.9
8 -10 1 29.6 1.7
8 10 1 28 1.7
-8 10 -1 29.9 4.1
9 -10 1 268.37 6.6
9 -10 1 263.77 8.8
9 10 1 263.27 6.4
-9 10 -1 265.87 10.6
10 -10 1 20.4 2.8
10 -10 1 19.7 1.6
-10 10 -1 18.3 3.7
10 10 1 25.5 3.3
10 10 1 23.5 1.5
11 -10 1 0.1 0.7
-11 10 -1 -0.4 2.1
12 -10 1 49.2 2.5
-12 10 -1 45.8 6
13 -10 1 1.2 1
-13 10 -1 0.7 3
-13 11 1 14.8 4
12 -11 -1 7.7 1.3
-12 11 1 8.2 3.5
11 -11 -1 23.3 1.8
11 11 -1 19.7 1.6
-11 11 1 19.3 3.9
10 -11 -1 25.1 3.5
10 -11 -1 30.1 1.9
10 11 -1 30.6 1.7
-10 11 1 34.2 4.8
10 11 -1 28.2 3.4
9 -11 -1 5.9 1.1
9 11 -1 6.4 1.1
-9 11 1 6 2.8
8 -11 -1 0 1
8 -11 -1 0 0.6
8 11 -1 1.7 0.7
8 11 -1 -0.3 1
-8 11 1 0.3 1.8
7 -11 -1 1.9 1.3
7 -11 -1 4.2 0.8
-7 11 1 5.2 2.4
7 11 -1 4.1 0.8
6 -11 -1 121.99 3.7
6 -11 -1 132.59 5.5
6 11 -1 126.69 3.8
-6 11 1 118.49 6.2
5 -11 -1 1.8 1.3
5 -11 -1 0.9 0.7
-5 11 1 1.6 1.5
-5 11 1 1.6 0.6
5 11 -1 2.2 0.8
-5 11 1 2.5 0.6
4 -11 -1 175.98 8.6
-4 11 1 189.48 4.8
-4 11 1 187.58 7.2
-4 11 1 187.08 4.6
4 11 -1 187.58 4.9
3 -11 -1 94.49 4.1
-3 11 1 99.09 3
-3 11 1 101.69 3.2
-3 11 1 100.89 4.8
3 11 -1 97.69 3.2
2 -11 -1 2.9 1
2 11 -1 3.4 0.7
-2 11 1 4.2 1.4
2 11 -1 3.8 0.9
-2 11 1 5 0.8
-2 11 1 2.6 0.7
1 -11 -1 48.9 2.6
-1 -11 1 45.4 1.9
1 11 -1 48.2 2.5
-1 11 1 48.1 1.9
-1 11 1 46.5 2.1
-1 11 1 50.09 3.1
1 11 -1 47.1 2.1
1 11 -1 46.3 2
0 -11 1 0.4 0.7
0 -11 -1 0.5 0.8
0 11 1 0.3 0.4
0 11 -1 0.6 0.4
0 11 1 -0.1 0.5
0 11 1 0.8 1
0 11 -1 0.3 0.5
0 11 -1 -1.1 0.9
1 -11 1 85.99 3.2
1 11 1 83.09 2.9
-1 11 -1 80.99 2.9
-1 11 -1 80.79 2.6
-1 11 -1 84.29 4
2 -11 1 347.67 8.7
-2 11 -1 355.36 7.7
-2 11 -1 351.66 9.7
-2 11 -1 349.57 8
2 11 1 348.47 8
3 -11 1 26.9 2.2
3 -11 1 28.9 1.6
-3 11 -1 28.3 1.5
3 11 1 28.8 1.6
-3 11 -1 26.5 1.6
-3 11 -1 26.1 3
4 -11 1 19.1 1.4
4 -11 1 18.3 2.2
4 11 1 18.7 1.4
-4 11 -1 18.8 1.2
-4 11 -1 17.8 1.4
-4 11 -1 16.5 2.6
5 -11 1 44.6 2.1
5 11 1 43.8 2.1
-5 11 -1 46.2 2
-5 11 -1 43.5 3.7
-5 11 -1 44.9 1.8
6 -11 1 475.25 12.4
6 -11 1 475.55 10.4
-6 11 -1 481.05 9.9
6 11 1 488.45 10.5
-6 11 -1 492.45 14.2
-6 11 -1 490.95 10.2
7 -11 1 29.3 1.8
7 -11 1 24 2.5
-7 11 -1 29.9 4.1
7 11 1 31.5 1.8
8 -11 1 2.7 1.7
8 -11 1 0.1 0.7
-8 11 -1 2 2.1
8 11 1 2.5 0.8
9 -11 1 8.4 1.2
9 -11 1 12.4 2.8
9 11 1 14.7 1.5
10 -11 1 51.99 2.5
10 -11 1 48.8 3.9
10 11 1 49.7 2.4
-10 11 -1 51.59 5.4
10 11 1 49.2 3.7
11 -11 1 22.6 1.8
11 11 1 22.5 1.7
-11 11 -1 19.2 3.8
12 -11 1 0 1.3
-12 11 -1 3.7 3.2
12 11 1 0.5 0.8
13 -11 1 11.2 1.4
-13 11 -1 12 4.1
13 -12 -1 38.6 2.5
-13 12 1 47.9 6.7
12 -12 -1 27.8 2.3
12 12 -1 31.8 2
-12 12 1 29.8 5.2
11 -12 -1 84.89 3.3
-11 12 1 83.19 6.7
11 12 -1 76.89 3
10 -12 -1 16.6 1.7
-10 12 1 17.4 3.6
10 12 -1 15.2 1.5
9 -12 -1 0 0.7
9 -12 -1 2.1 1.7
9 12 -1 -0.3 0.5
-9 12 1 -0.6 2.3
9 12 -1 0.9 1.3
8 -12 -1 16.4 1.5
-8 12 1 13.4 3.2
8 12 -1 15 1.5
7 -12 -1 73.19 2.8
-7 12 1 71.39 5.3
7 12 -1 76.49 2.9
6 -12 -1 85.09 4.4
6 -12 -1 85.69 3
-6 12 1 84.59 2.6
6 12 -1 90.39 3.1
-6 12 1 77.09 5.2
-6 12 1 86.99 2.8
5 -12 -1 4.6 1.7
-5 12 1 3.7 0.7
5 12 -1 3.5 0.8
-5 12 1 4.7 0.9
-5 12 1 3.6 1.8
4 -12 -1 34 2.9
-4 12 1 32.2 3.1
-4 12 1 31.1 1.8
-4 12 1 32.8 1.7
4 12 -1 36.6 2
3 -12 -1 884.91 19.3
-3 12 1 869.31 20.5
-3 12 1 883.71 17.4
3 12 -1 887.31 17.8
-3 12 1 877.21 17.6
2 -12 -1 -1.3 0.8
-2 12 1 0 0.4
-2 12 1 -0.2 0.5
2 12 -1 0.7 0.6
-2 12 1 0 1.2
2 12 -1 0.3 0.5
-1 -12 1 27 1.5
1 -12 -1 24.9 2
1 12 -1 25.8 1.7
-1 12 1 26.2 1.7
-1 12 1 24.8 1.5
1 12 -1 28.1 1.5
1 12 -1 23.8 2.1
-1 12 1 23.6 2.4
0 -12 -1 124.79 4
0 -12 1 124.09 3.9
0 12 -1 122.29 4.8
0 12 1 127.09 4.8
0 12 -1 117.09 3.7
0 12 1 120.59 3.7
0 12 1 120.39 3.5
0 12 -1 121.99 3.5
1 -12 1 141.99 4.5
1 12 1 136.39 4.1
-1 12 -1 136.49 3.8
-1 12 -1 142.19 4.1
-1 12 -1 136.29 5.2
1 12 1 139.69 4.8
2 -12 1 240.18 6.7
-2 12 -1 238.78 7.7
-2 12 -1 234.48 5.7
-2 12 -1 231.98 6
2 12 1 246.98 6.1
3 -12 1 0.8 0.6
-3 12 -1 1.6 0.6
-3 12 -1 1.6 0.8
3 12 1 2.7 0.9
-3 12 -1 0 1.1
4 -12 1 221.18 7
4 -12 1 222.28 5.6
-4 12 -1 223.98 5.7
4 12 1 222.38 5.8
-4 12 -1 225.78 8.2
-4 12 -1 224.98 5.4
5 -12 1 131.39 5.3
5 -12 1 131.99 3.9
5 12 1 132.69 4
-5 12 -1 133.49 6.5
-5 12 -1 127.19 3.8
-5 12 -1 127.89 3.6
6 -12 1 6.6 1.9
6 -12 1 4.4 1
-6 12 -1 4.8 0.9
-6 12 -1 8.4 2.1
6 12 1 5.2 1
-6 12 -1 4.6 0.7
7 -12 1 43.4 2.2
-7 12 -1 32.9 4.3
7 12 1 39.9 2.1
-7 12 -1 41.4 1.8
8 -12 1 25.8 1.8
-8 12 -1 35.6 4.7
8 12 1 23.2 1.7
9 -12 1 6.2 1.1
9 -12 1 3.3 1.9
-9 12 -1 7.4 3
9 12 1 8.4 1.3
10 -12 1 2.8 0.9
10 12 1 6.2 1.1
-10 12 -1 5.5 2.7
11 -12 1 7.3 1.3
-11 12 -1 7 3
11 12 1 7.4 1.2
12 -12 1 6.5 1.3
12 12 1 5.9 1.2
-12 12 -1 5.6 3.1
13 -12 1 13.6 1.7
13 12 1 19.1 2.2
13 -13 -1 -0.6 1
-13 13 1 4.3 3.6
12 -13 -1 0.4 1
-12 13 1 -1.2 2.9
12 13 -1 -1 0.9
11 -13 -1 0.3 1
-11 13 1 -1.4 2.5
11 13 -1 1.8 0.9
10 -13 -1 7.7 1.2
10 13 -1 8.1 1.4
-10 13 1 8.5 2.9
9 -13 -1 10.9 1.4
9 -13 -1 9.4 2.7
9 13 -1 8.9 1.2
-9 13 1 17.5 4.1
9 13 -1 10.8 2.3
8 -13 -1 43.9 2.3
8 13 -1 41 2.3
-8 13 1 45.1 6.1
7 -13 -1 27.6 1.8
7 13 -1 21.5 1.8
-7 13 1 28.4 4.1
6 -13 -1 40 3.5
-6 13 1 42.5 1.8
-6 13 1 38.2 4
-6 13 1 43.8 2
6 13 -1 36.2 2.2
5 -13 -1 24.9 3.2
-5 13 1 20.5 1.5
-5 13 1 19.6 1.3
-5 13 1 21 3.3
5 13 -1 19.4 1.7
4 -13 -1 202.38 8.1
-4 13 1 217.38 5.6
4 13 -1 221.48 5.8
-4 13 1 221.38 5.9
-4 13 1 233.78 8.5
3 -13 -1 383.86 10.2
-3 13 1 375.16 9
-3 13 1 398.56 11.5
3 13 -1 384.66 8.9
3 13 -1 384.76 8.6
-3 13 1 377.86 8.7
2 -13 -1 73.69 3.5
-2 13 1 64.49 2.5
2 13 -1 66.69 2.7
2 13 -1 67.19 2.5
-2 13 1 73.09 4.2
-2 13 1 70.89 2.8
-1 -13 1 126.89 3.7
1 -13 -1 134.59 4.6
-1 13 1 123.19 3.7
-1 13 1 130.79 5.4
1 13 -1 127.19 4.7
1 13 -1 127.69 3.8
1 13 -1 130.09 4
-1 13 1 134.19 4.1
0 -13 -1 11.2 1.4
0 -13 1 10.6 1.4
0 13 1 9.2 1.3
0 13 -1 9.2 1.3
0 13 1 11.4 1.2
0 13 1 11.2 2.2
0 13 -1 10.1 1.1
0 13 -1 11.1 2
1 -13 1 22.7 1.9
-1 13 -1 27.2 2.7
-1 13 -1 21.8 1.4
1 13 1 22 1.6
1 13 1 20.4 1.4
-1 13 -1 18.2 1.6
2 -13 1 104.59 4.1
2 13 1 101.39 3.5
-2 13 -1 100.99 3.5
-2 13 -1 103.99 4.9
-2 13 -1 100.59 3.2
3 -13 1 0 1
-3 13 -1 0.2 0.6
-3 13 -1 -1 0.6
-3 13 -1 -0.9 1.2
3 13 1 0.2 0.7
4 -13 1 0.8 1.1
4 -13 1 1 0.6
-4 13 -1 1 0.6
-4 13 -1 1.8 1.5
-4 13 -1 1.5 0.8
4 13 1 0.5 0.7
5 -13 1 98.09 3.4
5 -13 1 97.89 4.6
5 13 1 99.89 3.5
-5 13 -1 103.29 5.9
-5 13 -1 97.29 3.3
6 -13 1 4.7 1.4
6 -13 1 5.9 1.1
-6 13 -1 5.1 0.8
-6 13 -1 5.9 1.1
6 13 1 5.5 1.1
-6 13 -1 8.8 2.6
7 -13 1 0 0.6
7 13 1 0.3 0.7
-7 13 -1 1.2 1.9
-7 13 -1 0 0.6
8 -13 1 0.8 1.2
8 -13 1 0.1 0.7
8 13 1 -0.7 0.7
-8 13 -1 0.1 2.2
9 -13 1 48.3 2.5
9 -13 1 46.7 4.4
9 13 1 41.1 2.3
-9 13 -1 41.2 5.3
10 -13 1 191.98 5.7
-10 13 -1 191.48 9.7
10 13 1 187.98 5.4
11 -13 1 1.7 0.9
-11 13 -1 1.7 3
11 13 1 1.5 0.8
12 -13 1 4.2 1.2
12 13 1 4.6 1.2
-12 13 -1 7 3.7
12 -14 -1 6 1.2
-12 14 1 11.8 4.3
12 14 -1 7.7 1.4
11 -14 -1 44.7 2.5
-11 14 1 48.6 6.9
11 14 -1 39.2 2.4
10 -14 -1 124.09 5.2
10 14 -1 117.89 4.1
-10 14 1 110.59 8
9 -14 -1 20 1.8
9 14 -1 23 1.8
-9 14 1 19.4 3.9
-8 14 1 39.2 5.1
-7 14 1 8.8 1
-7 14 1 9.7 1.1
-7 14 1 7.1 2.4
7 14 -1 7.9 1.3
6 -14 -1 0.4 1.3
-6 14 1 4 2.3
6 14 -1 0 0.8
-6 14 1 0.8 0.6
-6 14 1 0.7 0.7
5 -14 -1 -1.3 1.2
-5 14 1 0.7 0.7
-5 14 1 0.3 1.5
5 14 -1 1 0.9
-5 14 1 0.4 0.7
4 -14 -1 291.87 8.8
-4 14 1 279.97 9.9
-4 14 1 283.07 7
-4 14 1 281.27 6.7
4 14 -1 289.97 7.2
3 -14 -1 3 1.3
3 14 -1 2.9 0.9
3 14 -1 0.9 0.8
-3 14 1 2.2 0.8
-3 14 1 2.9 1.8
-3 14 1 1.1 0.8
2 -14 -1 64.09 5.1
-2 14 1 63.89 2.5
-2 14 1 68.69 4.3
-2 14 1 62.99 2.8
2 14 -1 69.09 2.9
1 -14 -1 6.8 1.4
-1 -14 1 4.1 0.9
-1 14 1 5.4 0.9
-1 14 1 7.4 1.8
-1 14 1 5.4 1
1 14 -1 2.8 0.9
0 -14 1 121.09 4
0 -14 -1 122.59 4.1
0 14 1 121.79 5.1
0 14 -1 116.39 4
0 14 -1 115.39 5
0 14 1 123.19 4.3
0 14 1 118.39 3.9
0 14 -1 119.09 5.1
1 -14 1 6.8 1.4
1 14 1 5.8 1.1
-1 14 -1 5.4 1.6
-1 14 -1 6.3 1.1
-1 14 -1 6 1.1
2 -14 1 67.49 3.3
2 14 1 65.59 2.8
-2 14 -1 65.59 2.9
-2 14 -1 55.89 4
-2 14 -1 61.09 2.5
3 -14 1 8.5 2.2
-3 14 -1 8 1.2
-3 14 -1 6.9 2.2
-3 14 -1 6.9 1
3 14 1 6.2 1.2
4 -14 1 91.29 4.4
-4 14 -1 97.39 5.6
4 14 1 97.69 3.5
-4 14 -1 95.29 3.2
-4 14 -1 93.59 3.4
5 -14 1 33.2 2
5 -14 1 29 2.8
-5 14 -1 30 4
5 14 1 32.4 2.1
-5 14 -1 31.2 2
-5 14 -1 26.7 1.7
6 -14 1 68.49 2.9
6 14 1 61.59 2.9
-6 14 -1 71.69 5.3
-6 14 -1 71.59 2.8
-6 14 -1 71.59 2.6
7 -14 1 24.1 1.9
-7 14 -1 26.6 3.9
7 14 1 22.7 1.9
-7 14 -1 26.2 1.6
-7 14 -1 24.1 1.5
8 -14 1 30.1 2.1
-8 14 -1 29.2 4.4
8 14 1 31.1 2.1
9 -14 1 46.8 2.6
-9 14 -1 45.2 5.6
9 14 1 48.5 2.6
10 -14 1 0.8 1
10 14 1 2.3 1
-10 14 -1 -0.8 2.4
11 -14 1 1.6 1.1
11 14 1 4 1.1
-11 14 -1 9.4 3.6
12 -14 1 0.6 1
12 14 1 1.4 1
12 15 -1 27.6 2.2
-12 15 1 26.2 5.5
11 15 -1 -0.4 1
-11 15 1 1.7 3
-10 15 1 28.7 5
10 15 -1 35.9 2.3
-9 15 1 13.7 3.2
9 15 -1 9.6 1.4
8 -15 -1 73.39 4.9
8 15 -1 72.89 4.7
-8 15 1 72.39 6.1
8 15 -1 78.19 3.3
7 -15 -1 2.7 2
-7 15 1 0.3 1.2
-7 15 1 1.2 0.7
7 15 -1 1.2 0.9
-6 15 1 13.7 1.4
-6 15 1 14.9 3.2
-6 15 1 13.8 1.3
6 15 -1 15.7 1.7
5 -15 -1 38.7 3.4
5 15 -1 35.4 2.2
-5 15 1 43.1 4.2
-5 15 1 37 2.1
-5 15 1 36 2.2
4 -15 -1 27.1 2.9
-4 15 1 25.1 1.9
4 15 -1 24.1 1.7
-4 15 1 26 3.7
4 15 -1 26.2 2.1
-4 15 1 22.9 1.8
3 -15 -1 18.4 2.7
3 15 -1 19.2 1.5
-3 15 1 16 3
-3 15 1 20.3 1.6
3 15 -1 23.4 1.8
-3 15 1 18.2 1.7
2 -15 -1 0.1 0.9
-2 15 1 0.1 0.6
2 15 -1 -0.2 0.5
-2 15 1 0.5 0.7
-2 15 1 -1.1 1.3
2 15 -1 0.6 0.8
1 -15 -1 39.5 2.6
1 15 -1 37.3 3.1
1 15 -1 37.4 2
-1 15 1 41.8 3.5
-1 15 1 41.8 2.1
1 15 -1 40.6 2.4
-1 15 1 41 2.3
0 -15 1 4.6 1
0 -15 -1 5.1 1.3
0 15 1 4.4 0.9
0 15 -1 3.1 1
0 15 -1 5.5 1
0 15 -1 5.2 1.7
0 15 1 4.5 1.1
0 15 1 5.3 1.8
-1 -15 -1 1.3 0.7
-1 15 -1 2.7 1.7
1 15 1 -0.7 0.6
-1 15 -1 1.7 0.8
1 15 1 1.1 0.8
-1 15 -1 1.7 1
2 -15 1 60.49 3.2
2 15 1 55.29 2.5
-2 15 -1 54.19 2.6
-2 15 -1 55.49 4
-2 15 -1 54.39 2.4
2 15 1 56.39 2.7
3 -15 1 4 1.4
3 15 1 1.8 0.9
-3 15 -1 1.1 0.9
-3 15 -1 1 0.7
-3 15 -1 -0.4 1.6
4 -15 1 147.09 5.7
4 15 1 145.69 4.8
-4 15 -1 153.98 4.7
-4 15 -1 158.78 7.3
-4 15 -1 159.18 4.5
5 -15 1 1.4 1.4
-5 15 -1 1.8 0.8
-5 15 -1 2.2 0.9
5 15 1 2.4 0.9
-5 15 -1 3.4 2.2
6 -15 1 3.4 0.9
-6 15 -1 2.5 2.2
-6 15 -1 3.6 0.9
-6 15 -1 2.2 0.9
6 15 1 3.4 1
7 -15 1 18.4 1.7
7 -15 1 13.2 2.5
-7 15 -1 12.7 3
-7 15 -1 16.7 1.6
-7 15 -1 16.4 1.4
7 15 1 15.3 1.8
8 -15 1 42 3.1
-8 15 -1 37.5 5.1
8 15 1 44.5 2.5
9 -15 1 9.3 1.5
-9 15 -1 4.2 3
9 15 1 9.8 1.4
10 -15 1 2.9 1.1
10 15 1 2.5 1.3
-10 15 -1 7 3.1
11 -15 1 32.6 2.4
11 15 1 36.6 2.4
-11 15 -1 34.7 5.4
12 -15 1 5.1 1.4
12 15 1 6.6 1.4
-12 15 -1 2.7 3.8
12 16 -1 1.6 1.2
-12 16 1 1 3.5
11 16 -1 108.39 4.2
-11 16 1 118.59 8.7
-10 16 1 2.8 2.9
-9 16 1 3 2.5
9 16 -1 1.6 0.9
-8 16 1 10.1 3.4
8 16 -1 14.6 1.8
7 -16 -1 2.2 1.7
7 16 -1 -0.8 0.7
-7 16 1 0.1 0.7
7 16 -1 1.9 1.4
-7 16 1 2.3 2.5
-7 16 1 1.4 0.8
6 -16 -1 3.7 3
-6 16 1 3.7 2.4
-6 16 1 2.2 0.9
-6 16 1 3.5 1.1
6 16 -1 4 1.1
5 -16 -1 16 2.6
-5 16 1 16.5 3.3
-5 16 1 17 1.5
-5 16 1 17.1 1.7
5 16 -1 19.8 2
4 -16 -1 0 1.2
-4 16 1 2.1 0.9
4 16 -1 -0.7 0.6
4 16 -1 -0.6 0.7
-4 16 1 0.3 0.7
-4 16 1 -1 1.8
3 -16 -1 74.59 4
-3 16 1 72.09 4.9
3 16 -1 71.09 3.2
3 16 -1 74.59 3
-3 16 1 72.99 2.9
-3 16 1 71.99 3.1
2 -16 -1 72.29 3.8
-2 16 1 77.29 2.9
-2 16 1 73.99 3.2
-2 16 1 75.89 4.9
2 16 -1 74.49 3.3
2 16 -1 72.49 2.9
1 -16 -1 8.9 1.7
-1 16 1 7.2 1.4
1 16 -1 12.3 2.3
1 16 -1 12.2 1.4
-1 16 1 7.6 1.2
1 16 -1 8.8 1.4
-1 16 1 10.8 2.4
0 -16 1 109.09 3.9
0 -16 -1 105.69 4
0 16 -1 105.69 3.8
0 16 1 111.79 3.8
0 16 1 106.89 5.1
0 16 -1 118.09 5.4
0 16 1 108.89 4
0 16 -1 107.09 4.1
1 -16 1 65.49 3.2
-1 -16 -1 68.79 2.8
1 16 1 69.59 3.1
-1 16 -1 66.79 2.8
1 16 1 73.19 4
-1 16 -1 65.49 3.1
-1 16 -1 63.49 4.3
2 -16 1 1.5 1.1
-2 16 -1 1.1 1.6
2 16 1 2.7 0.8
2 16 1 0.1 0.8
-2 16 -1 -0.4 0.8
-2 16 -1 1.4 0.8
3 -16 1 11.8 2
-3 16 -1 9.2 1.3
3 16 1 8.8 1.4
-3 16 -1 9.2 2.4
-3 16 -1 11.8 1.6
4 -16 1 107.19 4.9
-4 16 -1 109.59 6.3
-4 16 -1 112.19 3.9
-4 16 -1 108.39 3.6
4 16 1 103.09 3.9
-5 16 -1 140.69 7.4
-5 16 -1 139.89 4.5
-5 16 -1 136.19 4.2
5 16 1 133.39 4.6
6 -16 1 4.7 1.8
6 16 1 3 1.1
-6 16 -1 4.7 0.9
-6 16 -1 3.1 0.9
7 -16 1 3.6 1.8
7 -16 1 4.3 2
-7 16 -1 3.3 1
7 16 1 5.3 1.2
-7 16 -1 5.7 2.5
8 -16 1 114.19 4.3
8 16 1 117.69 4.3
-8 16 -1 119.19 7.5
9 -16 1 0.7 0.9
9 16 1 0.2 1.8
-9 16 -1 -0.5 2.4
10 -16 1 1 0.9
10 16 1 -1 0.9
-10 16 -1 1.4 2.8
11 -16 1 38.4 2.7
11 16 1 40.7 2.7
11 17 -1 0.6 1.3
-11 17 1 -5.7 3.4
-10 17 1 0.9 2.8
10 17 -1 -0.4 1
-9 17 1 0.1 2.6
9 17 -1 1 0.9
-8 17 1 2.5 2.8
8 17 -1 6.3 2.1
7 -17 -1 34.4 6.1
-7 17 1 35.6 2
-7 17 1 35.4 5.1
-7 17 1 41.1 2.2
7 17 -1 40.5 2.5
6 -17 -1 10.3 2.6
-6 17 1 9.4 1.3
-6 17 1 7.7 1.3
-6 17 1 11.3 3.1
6 17 -1 7.4 1.4
-5 17 1 5 1.2
5 17 -1 8.7 1.3
-5 17 1 3.9 1.1
5 17 -1 6.2 1.3
-5 17 1 4.7 2.4
4 -17 -1 9.4 2.2
-4 17 1 8.5 1.4
-4 17 1 12.9 2.8
4 17 -1 11.3 1.4
-4 17 1 9.8 1.3
4 17 -1 13 1.7
3 -17 -1 105.79 4.8
-3 17 1 95.09 5.8
3 17 -1 101.99 3.7
-3 17 1 99.99 3.6
-3 17 1 100.29 3.8
3 17 -1 96.79 3.9
2 -17 -1 0.1 1.1
2 17 -1 3.6 0.9
-2 17 1 -0.7 1.7
-2 17 1 2.1 0.8
-2 17 1 1.1 0.8
2 17 -1 1.6 1
1 -17 -1 338.67 9
1 17 -1 353.66 10.1
-1 17 1 341.47 10.8
1 17 -1 342.87 8.7
-1 17 1 342.47 8.4
-1 17 1 350.06 8.7
0 -17 1 18.6 2
0 -17 -1 19.6 1.9
0 17 1 19.9 2
0 17 -1 19.6 2.9
0 17 1 21.2 3
0 17 -1 19.5 2.1
-1 -17 -1 17.1 1.6
-1 17 -1 16.2 1.7
1 17 1 13.4 1.7
-1 17 -1 12.5 2.5
-1 17 -1 18.1 2
1 17 1 17.4 2.6
2 -17 1 0.2 1
2 17 1 0.2 0.9
2 17 1 -1.9 0.6
-2 17 -1 0.2 0.6
-2 17 -1 0 0.9
-2 17 -1 -1.4 1.6
3 -17 1 83.29 4.1
-3 17 -1 76.09 3.2
3 17 1 80.29 3.5
-3 17 -1 78.69 3.4
-3 17 -1 78.99 5.3
3 17 1 80.99 3.3
4 -17 1 1.9 1.6
4 17 1 1.4 1
-4 17 -1 4.2 1
-4 17 -1 5.5 2.3
-4 17 -1 3.8 1.2
-5 17 -1 41.7 2.4
5 17 1 38.5 2.5
-5 17 -1 44.6 5.2
-5 17 -1 41.6 2.2
6 -17 1 4.2 1.6
-6 17 -1 3.9 2.5
-6 17 -1 3.4 1
-6 17 -1 4.7 1.2
6 17 1 3.6 1.2
-7 17 -1 85.29 3.2
-7 17 -1 73.79 6
-7 17 -1 74.69 2.9
-8 17 -1 1.9 2.8
8 17 1 0.2 0.8
-8 17 -1 -0.3 0.9
9 17 1 28.9 2.4
-9 17 -1 34 5
10 17 1 0 0.9
-10 17 -1 1.5 3
11 17 1 7.6 1.7
-11 17 -1 11.5 4.4
11 18 -1 -0.3 1.2
-11 18 1 -2.2 3.5
10 18 -1 11.8 1.7
-10 18 1 17.4 4.6
9 18 -1 2.5 1.1
-9 18 1 1.9 3
8 18 -1 2.1 1.1
-8 18 1 5.6 2.9
7 18 -1 -1.3 0.8
7 18 -1 1.3 1.1
-7 18 1 2.6 1
-7 18 1 2.7 1.1
-7 18 1 1.2 2.3
6 -18 -1 65.49 4.5
-6 18 1 59.09 2.9
-6 18 1 59.09 2.8
6 18 -1 56.09 3
6 18 -1 62.49 5
-6 18 1 54.29 5.2
5 -18 -1 4.3 1.9
5 18 -1 5.4 1.4
5 18 -1 3.4 1.1
-5 18 1 6.3 1.2
-5 18 1 6.4 1.2
4 18 -1 31.4 2.3
-4 18 1 30 2.2
-4 18 1 23.7 1.9
-4 18 1 31.5 4.4
3 -18 -1 49.9 3.6
-3 18 1 58.99 4.9
-3 18 1 49.6 2.8
3 18 -1 50.99 2.9
3 18 -1 49.3 2.7
2 -18 -1 -0.3 1.2
-2 18 1 2.7 1.1
-2 18 1 1.9 1.8
2 18 -1 0.4 0.7
2 18 -1 3.1 1.1
1 -18 -1 3.1 1.4
1 18 -1 3.4 1.5
-1 18 1 1.2 1.7
-1 18 1 3.5 1.1
1 18 -1 3.8 1.1
0 -18 -1 34.3 2.3
0 -18 1 28.7 2.2
0 18 -1 30.1 2.3
0 18 -1 33.6 3.3
0 18 1 33.6 2.4
0 18 1 31.1 3.3
1 -18 1 53.29 3
-1 18 -1 58.99 4.6
-1 18 -1 56.89 3
1 18 1 56.79 3
1 18 1 52.99 3.6
2 -18 1 1.4 1.3
2 18 1 1 1
-2 18 -1 2 1.1
-2 18 -1 3 2
2 18 1 0 0.7
3 -18 1 13.4 2.2
-3 18 -1 10.5 1.6
-3 18 -1 8.8 2.5
3 18 1 10.5 1.6
4 18 1 7.4 1.4
-4 18 -1 4.9 2.4
-4 18 -1 5.4 1.3
5 -18 1 24.1 3.1
5 18 1 20.8 3.3
-5 18 -1 18 1.8
-5 18 -1 24.1 1.9
-5 18 -1 25.9 3.9
6 -18 1 43.9 6.1
-6 18 -1 29.6 4.9
6 18 1 34.8 2.6
-6 18 -1 33 2.1
-6 18 -1 30.8 2.2
-7 18 -1 36.3 5.1
-7 18 -1 29.2 2.1
7 18 1 31.4 2.4
-7 18 -1 33.4 2
-8 18 -1 37.4 2.2
-8 18 -1 35.6 2.2
8 18 1 37.1 2.6
-8 18 -1 37.9 5.4
9 18 1 13.2 1.7
-9 18 -1 11.7 3.6
10 18 1 4.1 1.4
-10 18 -1 3.2 4.5
10 19 -1 4.8 1.4
-10 19 1 3.8 3.6
-9 19 1 30.1 5.5
9 19 -1 36 2.6
-8 19 1 41 2.3
-8 19 1 46 5.9
-8 19 1 37.7 2.2
8 19 -1 43.9 2.8
-7 19 1 7.2 1.2
7 19 -1 4.2 1.3
-7 19 1 4.6 3.2
-7 19 1 3.9 1.2
-6 19 1 23.5 2.2
-6 19 1 30.7 4.7
6 19 -1 24.2 2.2
5 -19 -1 7.3 2.1
5 19 -1 5.1 1.4
5 19 -1 3.4 1.1
-5 19 1 3.4 2.5
-5 19 1 3.8 1.1
4 19 -1 61.39 3.2
-4 19 1 52.79 2.9
4 19 -1 51.39 2.7
-4 19 1 52.19 5.2
3 -19 -1 2.4 1.6
3 19 -1 2.3 1.1
-3 19 1 5 2.5
-3 19 1 2.1 1.2
3 19 -1 2.1 0.9
-3 19 1 2.2 1.2
2 -19 -1 7.1 1.7
-2 19 1 7.5 2.7
2 19 -1 10.2 1.5
2 19 -1 9.1 1.7
1 -19 -1 35.6 2.8
1 19 -1 42.3 3.6
-1 19 1 41.6 4
-1 19 1 41.6 2.9
0 -19 -1 62.49 3.1
0 19 -1 60.39 4.9
0 19 1 61.79 4.3
0 19 -1 60.89 4.4
0 19 1 64.79 3.1
1 -19 1 3.4 1.3
1 19 1 1.5 1.1
1 19 1 4.5 1.9
-1 19 -1 1.5 1.1
1 19 1 1 0.8
-1 19 -1 2.4 2
2 -19 1 3.9 1.4
2 19 1 4.2 1.2
-2 19 -1 7.5 2.5
2 19 1 5.7 1.2
-2 19 -1 5.2 1.3
3 19 1 3.9 1.1
3 19 1 2.9 1.1
-3 19 -1 5.9 2.6
4 -19 1 128.19 5.6
-4 19 -1 122.49 9
4 19 1 125.29 4.5
4 19 1 125.99 4.7
5 -19 1 4.7 1.7
5 19 1 3.2 1.1
-5 19 -1 1.5 2.3
-6 19 -1 30.8 2.3
6 19 1 35.8 2.6
-6 19 -1 39.1 5.3
-7 19 -1 1.8 1.3
7 19 1 -0.8 0.8
-7 19 -1 -1.3 2.7
-7 19 -1 0.8 1
-8 19 -1 5.1 1.3
8 19 1 5.1 1.3
-8 19 -1 12.6 3.8
-8 19 -1 6.7 1.3
9 19 1 2 1.3
-9 19 -1 1.5 3
-10 19 -1 0.7 4
10 19 1 1.2 1.3
9 20 -1 6.5 1.6
-8 20 1 94.79 7.7
-8 20 1 81.69 3.3
8 20 -1 80.49 3.9
7 20 -1 8.3 1.6
-7 20 1 10.2 2.2
-7 20 1 10.1 3.6
-6 20 1 5.7 1.4
-6 20 1 1.2 2.2
6 20 -1 1.9 1.2
-5 20 1 85.69 6.6
5 20 -1 81.69 3.8
-5 20 1 82.69 3.6
-5 20 1 78.79 3.5
4 -20 -1 1.3 1.7
-4 20 1 -0.1 1
-4 20 1 0.1 2.1
4 20 -1 -0.5 0.9
-4 20 1 1.1 1
-3 20 1 -1.1 1
-3 20 1 -0.9 0.9
-3 20 1 0.9 2.3
3 20 -1 3.3 1.7
3 20 -1 1.2 1.1
2 -20 -1 10.5 2.1
2 20 -1 9.5 1.7
-2 20 1 11.3 2.6
-2 20 1 8.1 1.6
2 20 -1 10.3 1.6
-2 20 1 10.2 1.7
1 -20 -1 19.1 2.2
-1 20 1 16.8 3.1
1 20 -1 20.6 3
-1 20 1 13.2 1.8
1 20 -1 16.2 1.8
-1 20 1 17.3 1.9
1 20 -1 15 1.9
0 -20 -1 7.1 1.6
0 20 1 12.5 1.8
0 20 -1 8.2 1.5
0 20 1 9.7 1.9
0 20 -1 7.6 1.6
0 20 1 5.4 1.4
0 20 -1 9.4 2.5
1 -20 1 31.2 2.6
1 20 1 30.3 2.4
-1 20 -1 32.9 2.4
1 20 1 29.3 2.3
-1 20 -1 34.3 2.6
-1 20 -1 30.5 4
2 20 1 41.9 2.7
2 20 1 36.7 2.7
-2 20 -1 39.8 2.6
-2 20 -1 36.3 4.5
-2 20 -1 34.7 2.9
-2 20 -1 48.8 2.9
3 -20 1 1.8 1.9
-3 20 -1 3.1 1.3
-3 20 -1 0.2 2.1
-3 20 -1 1.6 1.1
3 20 1 2.8 1.2
4 -20 1 60.69 4
4 20 1 60.69 3.3
-4 20 -1 58.19 5.3
-4 20 -1 58.79 3
-4 20 -1 61.79 3.1
-5 20 -1 0.8 1
-5 20 -1 0.5 1.1
5 20 1 4 1.3
-5 20 -1 2.7 2.6
-6 20 -1 18.1 1.9
-6 20 -1 16.9 1.8
-6 20 -1 14.1 4
6 20 1 21.2 2.3
-7 20 -1 0.6 1.1
-7 20 -1 -5.8 2.5
7 20 1 0.3 1.2
8 20 1 14.2 2.1
-8 20 -1 16.8 1.9
-8 20 -1 22.6 4.7
9 20 1 150.88 5.5
-9 20 -1 139.69 9.8
-9 21 1 108.49 8.9
9 21 -1 89.29 4.3
-8 21 1 15.2 4.6
8 21 -1 21.9 2.4
-8 21 1 21.8 3.1
-7 21 1 2.1 1.2
-7 21 1 3.1 3.2
-7 21 1 0.8 1.3
7 21 -1 1 1.2
-6 21 1 12.9 1.6
-6 21 1 12.9 1.8
-6 21 1 15.1 3.6
6 21 -1 15 1.9
-5 21 1 21.9 4.4
-5 21 1 22.6 2.3
5 21 -1 25.3 2.5
-5 21 1 25.9 2.5
4 -21 -1 19 2.9
-4 21 1 13.7 3.4
-4 21 1 10.7 1.7
-4 21 1 7 1.5
4 21 -1 9.9 1.6
3 -21 -1 15.1 2.4
-3 21 1 11.9 1.8
-3 21 1 10.2 3.3
-3 21 1 12 2
3 21 -1 10.9 1.8
-2 21 1 1 2.1
-2 21 1 2.1 1.3
2 21 -1 0.6 1
1 -21 -1 7 1.6
1 21 -1 2.7 1.2
1 21 -1 -0.4 1.9
-1 21 1 5.1 2.2
-1 21 1 0.5 1.1
0 -21 -1 8.8 1.8
0 21 1 5.8 2
0 21 1 6.6 1.5
0 21 -1 5.3 1.4
0 21 -1 9.3 2.7
1 -21 1 112.79 4.6
1 21 1 113.99 4.6
-1 21 -1 112.19 6.5
-1 21 -1 118.89 4.8
-1 21 -1 107.49 4.5
2 -21 1 -1.7 1.8
-2 21 -1 -1.8 1.1
-2 21 -1 1.9 2.4
2 21 1 1.5 1.1
-2 21 -1 -0.7 1.1
3 -21 1 78.59 4.5
-3 21 -1 83.49 3.9
-3 21 -1 77.69 6.2
3 21 1 84.09 3.9
-4 21 -1 -0.3 2.4
4 21 1 2.7 1.3
-4 21 -1 3.3 1.3
-5 21 -1 10.1 3.6
-5 21 -1 11.2 2.1
5 21 1 13.6 2
-5 21 -1 14.1 1.8
6 21 1 3.9 1.3
-6 21 -1 6.2 3.3
-6 21 -1 6.6 1.5
-6 21 -1 2 1.3
-7 21 -1 22.6 2.1
-7 21 -1 21.6 2.2
7 21 1 23.2 2.6
-7 21 -1 20.1 4.8
-8 21 -1 7.1 1.5
8 21 1 5.8 1.5
-8 22 1 4.2 2
8 22 -1 3.7 1.4
-8 22 1 7.6 3.7
-8 22 1 4.7 1.6
-7 22 1 16.4 4.3
-7 22 1 19.9 2.1
7 22 -1 15.9 2.2
-7 22 1 13.1 2
6 22 -1 2.5 1.3
-6 22 1 -1.1 3
-6 22 1 -0.4 1.2
-5 22 1 10.2 1.8
5 22 -1 12.5 2
-5 22 1 9 3.7
-4 22 1 0.2 1.1
-4 22 1 7.5 3.2
4 22 -1 3 1.4
3 -22 -1 103.39 5.2
-3 22 1 106.79 4.5
3 22 -1 96.79 4.5
3 22 -1 104.69 5.5
-3 22 1 98.59 6.8
2 -22 -1 7.3 2.3
-2 22 1 5.2 1.4
-2 22 1 8.3 2.8
2 22 -1 3 2
2 22 -1 5.1 1.5
1 22 -1 4.6 1.4
-1 22 1 8.1 2.5
1 22 -1 8.4 2.6
-1 22 1 6.6 1.5
0 -22 -1 29.6 2.4
0 22 1 30.1 3.9
0 22 1 28.9 2.7
0 22 -1 22.6 2.6
0 22 -1 32.5 3.9
0 22 -1 25.6 2.8
-1 22 -1 -0.4 1.2
1 22 1 2.1 1.3
-1 22 -1 -0.2 1.2
-1 22 -1 -2.4 1.8
2 -22 1 36.8 3.3
-2 22 -1 38.5 2.9
-2 22 -1 49.8 5.6
2 22 1 46.2 3.2
3 -22 1 -2.1 2.1
3 22 1 3.3 1.5
-3 22 -1 -0.9 2.1
-3 22 -1 -0.8 1.2
-4 22 -1 11 1.9
4 22 1 12.6 2.1
-4 22 -1 10 3.4
5 22 1 28.1 2.5
-5 22 -1 26.1 2.5
-5 22 -1 32 4.8
-6 22 -1 0.5 1.2
-6 22 -1 4.2 3.3
6 22 1 -1.3 1.2
-7 22 -1 0.7 3.5
-7 22 -1 3.8 1.5
7 22 1 -1.1 1.4
-7 23 1 6.6 4.5
-7 23 1 9.2 1.7
6 23 -1 6.1 1.8
-6 23 1 11.1 4.2
-6 23 1 7.1 1.6
-5 23 1 0.7 1.4
5 23 -1 1.1 1.3
-5 23 1 -1.2 3.1
-4 23 1 75.69 3.9
-4 23 1 84.69 6.7
4 23 -1 77.49 4.1
3 23 -1 1.3 1.3
-3 23 1 1.6 2.8
-3 23 1 1.5 1.4
2 -23 -1 26.6 2.8
2 23 -1 20.1 3
2 23 -1 18.1 2.4
-2 23 1 20.1 2.5
-2 23 1 18.7 3.2
-1 23 1 17.5 3.7
1 23 -1 16.7 2.3
-1 23 1 14.5 2
1 23 -1 21.8 3
0 23 -1 56.89 3.4
0 23 -1 52.69 4.7
0 23 1 41.8 4.4
0 23 1 44.2 3.1
1 23 1 1.1 1.2
-1 23 -1 -3 4.2
-1 23 -1 -0.4 1.3
-1 23 -1 -0.2 1.6
2 23 1 30.8 2.8
-2 23 -1 35 4.6
-2 23 -1 29.6 2.7
-3 23 -1 25.8 4.5
3 23 1 28.2 2.7
-3 23 -1 20.2 2.4
-4 23 -1 5.5 1.6
-4 23 -1 6.3 3.3
4 23 1 8.5 1.8
5 23 1 -0.6 1.3
-5 23 -1 2.7 1.5
-5 23 -1 1.1 3.2
-6 23 -1 0.3 3.3
6 23 1 4.9 1.6
-6 23 -1 4.8 1.7
-6 24 1 16.7 2.2
6 24 -1 13.3 2.1
-5 24 1 21.1 2.5
5 24 -1 12.6 3.2
-5 24 1 17.6 4.4
-4 24 1 0.1 3.1
-4 24 1 7.2 1.7
4 24 -1 3.5 1.7
3 24 -1 10 2
-3 24 1 10.9 1.9
-3 24 1 10.2 3
-2 24 1 57.19 3.5
-2 24 1 65.39 5.7
2 24 -1 59.19 3.7
1 -24 -1 0.5 2
1 24 -1 4.6 1.6
-1 24 1 6.5 1.5
-1 24 1 6.8 2.9
1 24 -1 7.9 3.1
1 24 -1 5.5 2.2
0 24 -1 5.4 1.6
0 24 -1 3.2 2.5
0 24 1 5 1.7
0 24 1 1 2.4
1 24 1 14.7 2.1
-1 24 -1 21.3 4
-1 24 -1 18.6 2.7
-1 24 -1 16.5 2.3
-2 24 -1 18 2.3
2 24 1 14.8 2.2
-2 24 -1 20.5 4.1
3 24 1 42.3 3.3
-3 24 -1 49.4 3.3
-3 24 -1 45.6 5.8
-4 24 -1 -2 2.9
-4 24 -1 1.1 1.5
4 24 1 -0.6 2.3
-5 24 -1 12.3 4.2
-5 24 -1 2.3 1.6
5 24 1 4.8 1.7
-4 25 1 -2 1.5
-4 25 1 5.7 3.7
4 25 -1 2.6 1.5
-3 25 1 2.9 1.6
-3 25 1 2.9 3.3
3 25 -1 4.6 1.7
-2 25 1 9.3 3.4
-2 25 1 7.1 2
2 25 -1 6.3 1.7
1 25 -1 3.6 2
-1 25 1 3.9 3.1
-1 25 1 10.1 3
0 25 -1 5.9 3.2
0 25 -1 3.1 2.4
0 25 1 0.4 2.7
1 25 1 14 2.8
-1 25 -1 24.5 4.3
-2 25 -1 7 3.5
2 25 1 3.2 1.4
-3 25 -1 4.1 3.7
3 25 1 3.8 1.8
-4 25 -1 -1.6 3.3
4 25 1 -0.2 1.5
-1 26 1 0.9 3.4
0 26 1 -1.6 1.5
0 26 -1 2.6 3.2
0 26 -1 3.5 1.9
15 0 -2 -2.3 1.8
14 0 -2 59.79 4.2
13 0 -2 1.9 1.3
13 0 -2 2.1 1.6
12 0 -2 22.3 2.8
12 0 -2 20.7 2.1
11 0 -2 0.9 1
10 0 -2 2.7 1.1
10 0 -2 3.5 1.5
9 0 -2 0.7 0.8
9 0 -2 -2.2 1
-8 0 2 40.2 3.1
8 0 -2 38.5 2.7
8 0 -2 43.9 2.4
7 0 -2 -0.1 0.4
7 0 -2 0.6 0.9
-7 0 2 0.1 1
-6 0 2 23.1 2.2
6 0 -2 19.7 1.5
6 0 -2 21.4 2
5 0 -2 -1 0.6
5 0 -2 0.1 0.4
-5 0 2 -0.1 0.8
-4 0 2 230.68 5.5
4 0 -2 231.78 5.5
4 0 -2 223.98 6
3 0 -2 0.3 0.6
3 0 -2 0.1 0.4
-3 0 2 -0.1 0.3
2 0 -2 2229.48 44.5
-2 0 2 2169.38 43.9
-1 0 2 0 0.2
1 0 -2 -0.1 0.1
-1 0 2 0.1 0.1
1 0 -2 0 0.1
0 0 -2 0 0.1
1 0 2 0.1 0.2
-2 0 -2 274.77 5.4
2 0 2 267.07 5.2
2 0 2 263.77 5.5
-2 0 -2 267.17 5.6
3 0 2 -0.3 0.4
-3 0 -2 -0.6 0.5
3 0 2 0 0.2
-4 0 -2 965.9 19.3
4 0 2 977.2 18.8
4 0 2 981.5 18.1
-5 0 -2 0.1 0.9
5 0 2 0 0.3
5 0 2 0.4 0.6
6 0 2 2.1 0.8
-6 0 -2 4.1 1.1
-7 0 -2 1.5 1.2
7 0 2 0.5 0.7
8 0 2 5.4 1.1
-8 0 -2 3 1.5
8 0 2 5.4 1.2
-9 0 -2 0.9 1.2
9 0 2 -1.5 0.6
9 0 2 0 0.8
10 0 2 18.9 1.8
-10 0 -2 23.8 3.1
10 0 2 17.7 1.8
11 0 2 -0.6 0.9
-11 0 -2 -1 1.8
12 0 2 57.39 3.2
12 0 2 60.39 3.4
-12 0 -2 67.49 4.7
13 0 2 -0.8 1.1
-13 0 -2 -1.7 2.2
13 0 2 0.8 1.6
15 -1 -2 2 2.2
14 -1 -2 13.7 2.2
14 -1 -2 12.8 2.7
14 1 -2 6.5 2
14 1 -2 9.4 2.1
13 -1 -2 24.8 2.8
13 -1 -2 16.7 2.6
13 1 -2 18.3 2.5
13 1 -2 19.3 2.7
12 -1 -2 5.1 1.4
12 -1 -2 2.6 1.7
12 1 -2 5.4 1.4
12 1 -2 6.6 1.7
11 -1 -2 -0.2 1.1
11 -1 -2 2.3 0.9
11 1 -2 1.6 1.2
11 1 -2 0.6 0.8
10 -1 -2 26.2 2.6
10 -1 -2 24.3 2.3
10 1 -2 29.7 2.3
10 1 -2 26 2.6
9 -1 -2 173.78 6.1
9 -1 -2 174.68 5.5
9 1 -2 164.58 5.7
-9 1 2 171.68 6.8
8 -1 -2 30.7 2.1
8 -1 -2 35.1 2.7
8 1 -2 32 2.4
8 1 -2 37.5 2.3
-8 1 2 33.4 3.1
7 -1 -2 187.08 5.3
7 -1 -2 178.88 6
7 1 -2 183.28 5.4
7 1 -2 190.68 5.8
-7 1 2 177.98 6.4
6 -1 -2 89.39 3.8
6 -1 -2 99.39 3.2
6 1 -2 84.39 3.6
-6 1 2 98.99 4.2
6 1 -2 90.39 3.3
5 -1 -2 520.35 10.9
5 -1 -2 501.75 11.8
-5 1 2 520.35 12.1
5 1 -2 503.25 11.1
-5 1 2 530.35 10.9
5 1 -2 509.05 11.5
4 -1 -2 1.4 0.9
4 -1 -2 2.7 0.6
-4 1 2 3.6 1
4 1 -2 3.9 1
-4 1 2 3.3 0.6
4 1 -2 1.9 0.6
-3 -1 2 159.48 4
3 -1 -2 155.38 4.5
3 -1 -2 156.08 3.8
-3 1 2 160.18 3.8
3 1 -2 156.38 4
3 1 -2 150.18 4.2
-3 1 2 157.28 4.6
2 -1 -2 761.02 15.8
-2 -1 2 808.22 15.3
2 -1 -2 788.02 15.1
2 1 -2 793.62 15.3
-2 1 2 831.52 15.2
-1 -1 2 34.2 1.2
-1 -1 2 33.9 0.8
-1 1 2 35.9 1.1
-1 1 2 35.2 0.9
1 -1 2 616.04 11.5
-1 -1 -2 643.34 11.7
-1 1 -2 610.74 11.8
-1 1 -2 623.84 11.5
1 1 2 600.54 11.5
-2 -1 -2 45.8 1.4
2 -1 2 48.7 1.6
2 -1 2 50.39 1.3
-2 -1 -2 47.7 1.4
-2 1 -2 49.4 1.3
2 1 2 49 1.3
-2 1 -2 46.8 1.7
-3 -1 -2 127.49 3.2
3 -1 2 127.29 2.8
3 -1 2 126.09 3.3
3 1 2 125.99 2.9
-3 1 -2 123.39 3.5
3 1 2 123.99 2.7
-4 -1 -2 15.8 1.4
4 -1 2 11.4 1.2
4 -1 2 16 0.8
4 1 2 15 1
-4 1 -2 14.6 1.5
4 1 2 14.3 0.7
-5 -1 -2 0.1 0.8
5 -1 2 -0.8 0.6
-5 1 -2 -0.5 0.9
5 1 2 -0.3 0.5
6 -1 2 8 1.2
6 -1 2 7.1 0.6
-6 -1 -2 9 1.6
-6 1 -2 9.7 1.7
6 1 2 8.9 1.1
7 -1 2 32.9 1.3
7 -1 2 32.7 2.1
7 -1 2 31.4 1.8
-7 -1 -2 30.6 2.5
-7 1 -2 27 2.7
7 1 2 31.4 1.8
8 -1 2 168.38 4.9
8 -1 2 161.88 5
-8 -1 -2 163.98 5.9
-8 1 -2 169.58 6.3
8 1 2 158.38 4.7
8 1 2 155.58 5.1
9 -1 2 3.5 1
-9 -1 -2 -0.2 1.4
9 1 2 2.8 1.2
-9 1 -2 2.1 1.7
9 1 2 3.4 1
10 -1 2 70.19 3.3
-10 -1 -2 68.39 4.2
10 -1 2 74.29 3.4
10 1 2 77.09 3.6
-10 1 -2 66.39 4.5
10 1 2 70.29 3.1
11 -1 2 25.9 2.3
11 -1 2 29.2 2.3
11 1 2 26.1 2
11 1 2 24.6 2.3
-11 1 -2 26.1 3.6
12 -1 2 35.3 2.6
12 -1 2 34.2 2.7
-12 -1 -2 33.2 3.5
12 1 2 27.7 2.7
-12 1 -2 37 4.4
13 -1 2 1.7 1.4
13 -1 2 1.3 1.4
13 1 2 0.7 1.4
-13 1 -2 4.4 2.7
14 -1 2 -1.3 1.4
14 -1 2 -1.3 1.7
14 1 2 6.9 2.1
-14 1 -2 0.3 2.7
15 -2 -2 22.2 2.8
14 -2 -2 3.5 2.1
14 -2 -2 1.6 1.7
14 2 -2 1.3 1.8
13 -2 -2 12.3 1.9
13 -2 -2 11.3 2.3
12 -2 -2 -1.8 1.4
12 -2 -2 1.4 1
12 2 -2 2.1 1.2
11 -2 -2 70.19 3.3
11 -2 -2 70.59 4
11 2 -2 72.49 3.8
11 2 -2 70.99 4.1
10 -2 -2 74.59 3.3
-10 2 2 78.69 5
10 2 -2 77.79 3.8
10 2 -2 82.29 4.3
9 -2 -2 4.3 1.1
9 -2 -2 6 1.5
-9 2 2 6.2 2
9 2 -2 5.5 1.4
9 2 -2 5.3 1.2
8 -2 -2 258.27 6.7
8 -2 -2 254.67 7.8
8 2 -2 247.98 7.1
8 2 -2 250.67 7.2
-8 2 2 254.87 8.5
7 -2 -2 2.6 0.8
7 -2 -2 1.2 1.1
7 2 -2 1.3 0.6
-7 2 2 2.5 1.5
7 2 -2 1.3 1
6 -2 -2 11 1.3
6 -2 -2 9.9 1.7
6 2 -2 10.7 1.6
6 2 -2 10.8 1.4
-6 2 2 10.1 1.9
5 -2 -2 8.2 1.5
5 -2 -2 9.6 1
5 2 -2 9.7 1.3
-5 2 2 6.8 1.6
5 2 -2 8.1 1.4
-5 2 2 8.2 1
4 -2 -2 2.7 1.1
4 -2 -2 3.7 1
-4 2 2 3.4 1.2
4 2 -2 2.1 0.7
-4 2 2 2.4 0.6
4 2 -2 2.4 0.8
3 -2 -2 883.51 16.5
3 -2 -2 849.22 17.6
3 2 -2 859.01 17
-3 2 2 848.22 17.7
-3 2 2 877.01 16.6
2 -2 -2 194.48 4.1
2 -2 -2 191.38 3.8
2 -2 -2 187.08 5
-2 -2 2 190.68 4.5
-2 2 2 197.28 4.2
2 2 -2 188.28 4.5
-2 2 2 188.18 5.1
-1 -2 2 758.92 13.7
-1 -2 2 782.22 13.1
-1 2 2 753.62 13.2
1 2 -2 618.44 13.2
1 2 -2 649.34 13.6
0 -2 2 38.6 1.2
0 2 -2 38.8 1.2
0 2 2 40.5 1.1
-1 -2 -2 135.39 2.9
1 -2 2 137.49 2.9
1 -2 2 137.29 3.2
1 2 2 133.39 2.9
-1 2 -2 141.29 2.9
-2 -2 -2 100.39 2.3
2 -2 2 100.99 2.7
2 -2 2 103.79 2.3
2 2 2 99.69 2.3
-2 2 -2 100.69 2.2
-2 2 -2 100.09 2.9
3 -2 2 582.14 10.8
3 -2 2 561.54 11.6
-3 2 -2 561.64 11.9
-3 2 -2 567.84 10.7
3 2 2 563.44 10.8
4 -2 2 19 0.9
4 -2 2 20.1 1.5
4 2 2 17.3 0.8
-4 2 -2 17 1.7
-5 -2 -2 14 1.5
5 -2 2 13.8 1.4
5 -2 2 12.7 0.7
5 2 2 13.4 0.7
-5 2 -2 14.9 1.8
5 2 2 12.1 0.9
6 -2 2 5.8 0.9
6 -2 2 6 1.1
6 -2 2 4.8 0.6
6 2 2 6.2 0.9
7 -2 2 76.19 3.3
7 -2 2 83.59 2.9
7 -2 2 82.79 2.3
-7 -2 -2 85.19 3.7
7 2 2 82.39 2.8
-7 2 -2 77.99 4.1
-8 -2 -2 1.8 1.3
8 -2 2 3.5 1.1
8 -2 2 1.5 0.8
8 2 2 3.9 1
-8 2 -2 1.4 1.6
9 -2 2 5.1 1.3
9 -2 2 3.8 0.7
9 -2 2 5.5 1.1
9 2 2 5 1.4
-9 2 -2 4.9 1.9
10 -2 2 1.6 1.1
10 -2 2 1.4 0.9
10 2 2 0.3 0.9
10 2 2 2.2 0.8
-10 2 -2 1.7 2
11 -2 2 24.6 2.3
-11 -2 -2 22.8 3.1
11 2 2 21.1 2.2
-11 2 -2 21.9 3.5
12 -2 2 4.6 1.7
12 -2 2 3.8 1.3
-12 2 -2 5 2.2
12 2 2 3 1.6
13 -2 2 8.1 2
13 -2 2 10.4 1.9
-13 2 -2 7.7 3
14 -2 2 3.7 1.7
14 -2 2 4.5 1.6
14 2 2 2.5 2
-14 2 -2 -0.1 3
15 -3 -2 14.1 2.3
14 -3 -2 34 6.5
14 -3 -2 37.2 3
13 -3 -2 10.8 2.3
13 -3 -2 7.4 1.7
13 3 -2 13.1 2.3
12 -3 -2 -0.7 1.6
12 -3 -2 2.1 1.3
12 3 -2 1.2 1.4
11 -3 -2 70.19 4.2
11 -3 -2 77.29 3.9
-11 3 2 79.59 5.4
11 3 -2 69.49 3.4
11 3 -2 75.09 4
10 -3 -2 25.5 2
10 -3 -2 28.9 3.2
10 3 -2 23.6 2.3
-10 3 2 26.8 3.6
9 -3 -2 94.59 3.5
9 -3 -2 93.79 4.6
9 3 -2 92.99 4.1
9 3 -2 91.09 3.8
-9 3 2 91.29 5.2
8 -3 -2 0.2 0.6
8 -3 -2 -0.3 0.9
8 3 -2 -0.5 0.8
-8 3 2 0.1 1
8 3 -2 -0.9 0.8
7 -3 -2 103.89 4.5
7 -3 -2 112.19 3.5
7 3 -2 106.59 3.9
7 3 -2 109.09 4.1
-7 3 2 101.29 5
6 -3 -2 35.9 2.6
6 -3 -2 37 1.8
-6 3 2 38.9 1.8
6 3 -2 35.8 2.2
6 3 -2 40 2.2
-6 3 2 40.5 2.9
5 -3 -2 32.2 1.5
5 -3 -2 29.6 2.4
-5 3 2 28.6 2.6
-5 3 2 31 1.5
5 3 -2 32.7 1.9
4 -3 -2 107.09 2.8
4 -3 -2 95.69 3.8
-4 3 2 101.89 2.9
4 3 -2 100.39 3.2
4 3 -2 105.19 3.4
-4 3 2 100.49 4.1
3 -3 -2 200.18 4
3 -3 -2 206.18 4
3 -3 -2 190.58 4.3
3 -3 -2 192.88 5.5
3 3 -2 196.18 5
-3 3 2 204.48 4.5
2 -3 -2 957.1 17.5
2 -3 -2 926.91 18.9
-2 3 2 981 17.5
-2 3 2 969.9 17.7
-2 3 2 915.81 18.9
-2 3 2 922.71 17.4
2 3 -2 932.21 18.2
-1 -3 2 53.79 1.3
1 -3 -2 50.49 2.2
-1 -3 2 50.19 1.7
1 -3 -2 51.59 1.4
-1 3 2 50.89 2.2
-1 3 2 52.09 1.4
1 3 -2 54.59 1.4
1 3 -2 50.79 1.7
0 -3 2 10.6 0.6
0 -3 -2 10 0.6
0 -3 2 10 0.7
0 3 -2 11.9 0.8
0 3 -2 10 0.7
0 3 -2 10.7 0.6
0 3 2 10.8 0.6
1 -3 2 833.62 15.3
1 -3 2 813.82 15.7
-1 -3 -2 821.02 15.4
-1 3 -2 820.02 15.8
1 3 2 822.72 15.4
-1 3 -2 819.22 15.3
2 -3 2 57.59 1.5
-2 -3 -2 55.19 1.5
2 -3 2 59.69 2
-2 3 -2 58.79 1.5
2 3 2 56.89 1.6
3 -3 2 -0.4 0.6
3 -3 2 -0.3 0.2
-3 3 -2 0.3 0.2
3 3 2 -0.3 0.3
-3 3 -2 -0.5 0.6
4 -3 2 39.2 2
4 -3 2 41.7 1.3
-4 3 -2 43.9 2.5
4 3 2 39.6 1.3
5 -3 2 119.49 4
5 -3 2 123.89 2.9
5 3 2 122.79 2.9
-5 3 -2 117.89 4.5
6 -3 2 9 1.4
6 -3 2 8 0.7
-6 3 -2 7.8 1.7
7 -3 2 5 1.1
7 -3 2 4.6 0.7
-7 3 -2 2.4 1.3
8 -3 2 203.38 7.1
8 -3 2 206.38 4.8
-8 3 -2 213.08 7.6
9 -3 2 1.2 0.7
9 -3 2 -0.1 1
9 -3 2 0.8 0.7
9 3 2 0 0.7
-9 3 -2 0.6 1.8
10 -3 2 4.6 1.5
10 -3 2 5.5 1
10 -3 2 6.1 0.8
10 3 2 8.9 1.7
-10 3 -2 2.7 1.8
11 -3 2 49.3 3.2
11 -3 2 47 2.7
-11 3 -2 51.79 4.7
11 3 2 44.1 3.1
12 -3 2 6.3 1.6
12 3 2 7.5 1.8
-12 3 -2 8.8 2.6
13 -3 2 0.8 1.5
-13 3 -2 0.8 2.5
13 3 2 4.2 1.8
-14 3 -2 -1.9 2.8
15 -4 -2 35.8 3.2
14 -4 -2 33 2.7
13 -4 -2 8.4 1.6
13 -4 -2 10.4 2.6
13 4 -2 6 1.9
12 -4 -2 15.4 1.9
12 -4 -2 13.6 2.5
12 4 -2 14.3 2.3
-12 4 2 6.8 2.6
11 -4 -2 2.1 1.7
11 -4 -2 4.6 1.1
-11 4 2 4.5 2.5
11 4 -2 4.9 1.5
10 -4 -2 3.4 1
10 -4 -2 -0.4 1.2
-10 4 2 2.1 1.9
10 4 -2 2.3 1.1
9 -4 -2 12.8 1.5
9 -4 -2 13.5 2.8
-9 4 2 5.5 2
8 -4 -2 106.59 3.5
8 -4 -2 107.19 4.9
8 4 -2 111.49 4.4
-8 4 2 101.89 5.4
7 -4 -2 137.49 5.3
7 -4 -2 130.79 3.8
7 4 -2 131.99 4.7
-7 4 2 134.49 5.8
6 -4 -2 17.3 1.1
6 -4 -2 18.4 2.2
-6 4 2 15.4 1.2
-6 4 2 20.3 2.7
6 4 -2 16.2 1.6
5 -4 -2 1 1.1
5 -4 -2 1.5 0.5
-5 4 2 0.9 1.2
5 4 -2 1.4 0.6
-5 4 2 1.3 0.5
4 -4 -2 597.84 11.7
4 -4 -2 626.44 11.9
4 -4 -2 620.84 11.6
4 -4 -2 618.24 13.8
-4 4 2 613.34 12.1
-4 4 2 597.04 14.1
3 -4 -2 74.89 1.8
3 -4 -2 68.09 3.1
3 -4 -2 72.39 1.9
-3 4 2 66.29 3.1
-3 4 2 65.69 2
-3 4 2 71.29 1.7
3 4 -2 68.39 2.5
2 -4 -2 1305.97 24.5
2 -4 -2 1312.57 26
-2 4 2 1375.46 24.4
2 4 -2 1313.77 25.2
-2 4 2 1331.77 26.1
-2 4 2 1309.27 24.4
1 -4 -2 36.5 1.9
1 -4 -2 33.4 1.2
-1 -4 2 34.4 1.1
1 4 -2 34 1.1
-1 4 2 32 1.9
1 4 -2 33.4 1.4
-1 4 2 32.5 1.1
0 -4 -2 87.29 2.7
0 -4 -2 85.59 2.2
0 4 -2 88.09 2.1
0 4 2 87.49 2.2
0 4 -2 93.49 2.5
0 4 -2 88.09 2.4
1 -4 2 131.59 3
-1 -4 -2 132.39 3
1 -4 2 130.29 3.3
-1 4 -2 132.59 2.9
-1 4 -2 125.79 3.5
1 4 2 133.39 3
2 -4 2 241.48 5
-2 -4 -2 247.78 5
2 -4 2 236.68 5.7
2 4 2 247.18 5.1
-2 4 -2 239.48 5
3 -4 2 91.99 2.3
3 -4 2 90.79 3.1
-3 -4 -2 93.99 2.3
3 4 2 91.39 2.4
-3 4 -2 92.39 2.3
-3 4 -2 96.39 3.5
4 -4 2 172.48 3.9
4 -4 2 182.88 5
-4 4 -2 179.08 3.8
-4 4 -2 173.98 5.5
-4 4 -2 177.68 3.9
4 4 2 179.08 4
5 -4 2 28.1 1.2
5 -4 2 28.2 1.9
5 4 2 27.3 1.2
-5 4 -2 25.4 2.3
6 -4 2 391.86 8
6 -4 2 401.76 9.6
-6 4 -2 376.26 10.4
6 4 2 395.06 8
7 -4 2 0.3 0.4
7 -4 2 0.3 0.8
-7 4 -2 -0.5 0.9
7 4 2 -0.1 0.3
8 -4 2 9 1.6
8 -4 2 11.7 1.4
-8 4 -2 12.7 2.6
9 -4 2 4.9 0.8
9 -4 2 4.6 1.5
-9 4 -2 8.9 2.5
10 -4 2 15.5 1.2
10 -4 2 13.5 2.2
10 4 2 16.9 2.3
-10 4 -2 22.2 3.5
11 -4 2 17 1.2
11 -4 2 17.9 2.4
-11 4 -2 15.6 3.2
11 4 2 14.2 2.1
-12 4 -2 16.5 3.5
13 -4 2 -0.9 1.6
-13 4 -2 1.8 2.4
13 4 2 1.3 1.8
-14 4 -2 8.6 3.6
13 -5 -2 16.8 2.9
13 -5 -2 16 1.9
13 5 -2 20.5 3
12 -5 -2 22.3 4.1
-12 5 2 27.2 4.3
12 5 -2 26.8 2.8
11 -5 -2 24.1 1.8
11 -5 -2 22.9 3.2
-11 5 2 19.9 3.5
11 5 -2 23.4 2.9
10 -5 -2 25.9 1.8
10 -5 -2 27.8 3
10 5 -2 26.6 2.6
-10 5 2 34.7 4.3
9 -5 -2 37.8 3.1
9 -5 -2 41.6 2
9 5 -2 42.9 2.9
-9 5 2 46.7 4.2
8 -5 -2 3.4 1.5
8 -5 -2 3.8 0.9
8 5 -2 2.1 1
-8 5 2 1.5 1.4
7 -5 -2 152.38 5.9
7 -5 -2 167.08 4.3
-7 5 2 158.98 6.6
7 5 -2 165.78 5.5
6 -5 -2 57.19 1.7
6 -5 -2 53.59 3.3
6 -5 -2 60.99 2
6 5 -2 58.19 2.8
-6 5 2 53.89 3.6
-6 5 2 57.89 2.2
5 -5 -2 74.49 2
5 -5 -2 72.89 3.6
5 -5 -2 75.19 2.1
5 -5 -2 70.19 2.1
-5 5 2 71.69 3.9
-5 5 2 76.49 2.4
5 5 -2 71.59 3
4 -5 -2 5.2 1.3
4 -5 -2 6.5 0.6
4 -5 -2 6 0.7
-4 5 2 5.6 1.5
-4 5 2 7.2 0.8
4 5 -2 5.5 1
3 -5 -2 24.2 2
3 -5 -2 24.1 1
3 -5 -2 22.1 1
3 5 -2 25 1.5
-3 5 2 24.2 1.1
-3 5 2 20.9 2.1
-3 5 2 24.3 0.9
-3 5 2 23.2 0.9
2 -5 -2 405.46 9.5
2 -5 -2 401.26 8.1
-2 5 2 414.26 9.7
2 5 -2 393.76 8.7
-2 5 2 395.96 8
-2 5 2 418.56 7.9
1 -5 -2 502.15 9.9
1 -5 -2 520.55 11
1 5 -2 511.35 9.9
-1 5 2 498.65 9.9
-1 5 2 503.45 11.1
1 5 -2 508.95 9.8
1 5 -2 508.45 10.3
0 -5 2 11.7 0.7
0 -5 2 12.3 0.8
0 -5 -2 12.5 1.3
0 -5 -2 11 0.8
0 5 -2 10.1 0.8
0 5 2 13 1.2
0 5 -2 11.8 0.7
0 5 -2 11.4 0.9
0 5 2 11.3 0.7
-1 -5 -2 195.38 4.2
1 -5 2 191.68 4.2
1 -5 2 191.68 4.6
1 5 2 189.88 4.2
-1 5 -2 188.18 4.8
-1 5 -2 189.78 4.1
2 -5 2 344.87 7.6
-2 -5 -2 341.87 6.9
2 -5 2 338.27 6.9
2 5 2 340.07 6.9
-2 5 -2 328.77 6.8
-2 5 -2 331.57 7.9
3 -5 2 1135.99 22.5
3 -5 2 1143.69 21.4
-3 -5 -2 1164.38 21.3
-3 5 -2 1144.69 21.3
3 5 2 1135.69 21.4
-3 5 -2 1128.69 23
4 -5 2 0.9 0.4
4 -5 2 0 0.7
4 5 2 1 0.5
-4 5 -2 0.3 1
-4 5 -2 1.4 0.4
-4 5 -2 1 0.4
5 -5 2 175.28 4.1
5 -5 2 172.08 5.3
5 5 2 174.38 4
-5 5 -2 175.48 6
6 -5 2 14.9 0.9
6 -5 2 15.3 1.9
6 5 2 13.7 1
-6 5 -2 12.6 2.1
7 -5 2 -0.2 0.4
7 -5 2 0.9 0.9
7 5 2 0 0.4
-7 5 -2 0.2 1.2
8 -5 2 40.8 1.7
8 -5 2 42 2.8
-8 5 -2 42.2 3.7
8 5 2 40.2 1.7
9 -5 2 34.6 2.7
9 -5 2 37.3 1.7
-9 5 -2 37.7 3.9
10 -5 2 36.5 3
10 -5 2 38.7 1.8
10 5 2 33 2.8
-10 5 -2 41.1 4.1
11 -5 2 0.5 1.2
11 -5 2 0.3 0.5
11 5 2 0.1 1.2
-11 5 -2 -0.6 1.8
12 -5 2 5.3 1.7
12 -5 2 4 0.9
12 5 2 2.5 1.5
-12 5 -2 7.1 2.8
13 -5 2 18.4 1.6
-13 5 -2 19.5 3.9
-14 5 -2 32.5 5.2
-13 6 2 0.7 2.6
12 -6 -2 7.5 2.4
12 6 -2 8 2
-12 6 2 4.7 2.5
11 -6 -2 44 2.2
11 -6 -2 37.8 3.5
11 6 -2 46.8 3.4
-11 6 2 41.4 4.4
10 -6 -2 70.09 4.4
10 -6 -2 66.59 2.6
-10 6 2 61.69 5.1
10 6 -2 62.39 3.8
9 -6 -2 21.2 3
9 6 -2 20.6 2.1
-9 6 2 20.2 3.2
8 -6 -2 38.6 3.7
8 -6 -2 37.6 1.8
-8 6 2 33 3.6
7 -6 -2 73.89 2.3
7 -6 -2 69.19 4
7 -6 -2 66.49 2.2
7 -6 -2 73.09 2.1
-7 6 2 72.29 2.5
-7 6 2 72.39 4.5
7 6 -2 69.29 3.4
6 -6 -2 11.8 0.9
6 -6 -2 13.2 2
6 -6 -2 10.5 0.8
6 6 -2 8.1 1.3
-6 6 2 8.9 0.9
-6 6 2 11.8 2.3
5 -6 -2 73.39 2.3
5 -6 -2 80.99 3.8
5 -6 -2 77.69 2.2
-5 6 2 75.89 2.4
5 6 -2 75.49 3.2
-5 6 2 78.69 4.2
4 -6 -2 -0.3 0.9
4 -6 -2 -0.5 0.3
4 -6 -2 0.6 0.5
4 6 -2 0.4 0.5
-4 6 2 0.3 0.4
-4 6 2 -0.2 0.3
-4 6 2 0.3 0.3
-4 6 2 -0.7 1.2
3 -6 -2 5.4 1.3
3 -6 -2 7.2 0.8
-3 6 2 7.2 0.6
-3 6 2 7.4 0.7
-3 6 2 6.5 1.5
2 -6 -2 92.89 2.6
2 -6 -2 101.19 3.7
-2 6 2 88.89 2.4
-2 6 2 94.99 3.8
-2 6 2 97.29 2.4
2 6 -2 96.59 2.4
1 -6 -2 317.47 6.7
1 -6 -2 326.07 7.7
-1 6 2 307.37 6.6
1 6 -2 323.17 6.8
-1 6 2 313.97 7.8
1 6 -2 331.97 6.6
0 -6 2 7.4 0.8
0 -6 -2 8.1 0.8
0 -6 2 9.4 0.7
0 -6 -2 9 1.1
0 6 2 7.9 0.7
0 6 -2 7.6 0.9
0 6 2 7.7 1.1
0 6 -2 7.8 0.7
0 6 -2 7.3 0.6
1 -6 2 227.88 5
1 -6 2 237.18 5.5
-1 -6 -2 235.68 5.1
1 6 2 230.98 5.1
-1 6 -2 236.38 5.9
2 -6 2 497.05 10.8
-2 -6 -2 517.65 10.1
2 -6 2 499.35 10
-2 6 -2 509.05 9.9
2 6 2 509.75 10.1
-2 6 -2 502.65 11.2
-3 -6 -2 35.4 1.4
3 -6 2 33.1 2
3 -6 2 38.4 1.4
-3 6 -2 36.7 1.3
3 6 2 36.4 1.5
-3 6 -2 37 2.4
4 -6 2 81.89 2.4
4 -6 2 82.89 3.3
-4 6 -2 85.39 3.9
4 6 2 85.19 2.4
-4 6 -2 83.79 2.4
-4 6 -2 85.19 2.3
5 -6 2 367.76 9.3
5 -6 2 380.76 7.9
-5 6 -2 381.66 7.8
5 6 2 377.16 7.9
-5 6 -2 392.06 10.4
6 -6 2 19.7 2.2
6 -6 2 18 1.4
-6 6 -2 12.4 2.2
6 6 2 17.9 1.1
7 -6 2 3 0.7
7 -6 2 3.1 1.4
-7 6 -2 3.8 1.6
7 6 2 3.4 0.7
8 -6 2 0.5 0.6
8 -6 2 -0.6 1
-8 6 -2 -0.2 1.6
8 6 2 1.3 1
9 -6 2 19.6 1.4
9 -6 2 20.7 2.5
-9 6 -2 20.1 3.4
10 -6 2 33.3 2.8
10 -6 2 36.6 1.8
10 6 2 37.5 2.9
-10 6 -2 41.3 4.9
11 -6 2 0.1 0.6
-11 6 -2 -1.4 1.7
11 6 2 0.8 1.5
12 -6 2 3.4 0.8
12 -6 2 3.6 1.7
12 6 2 -1.7 1.4
-12 6 -2 0.4 2
13 -6 2 31 1.9
-13 6 -2 31.2 5
14 -6 2 1.6 1
-14 6 -2 -3 3
-13 7 2 -0.8 2.4
12 -7 -2 2.1 1.9
12 7 -2 0.9 1.5
-12 7 2 3.6 2.4
-11 7 2 2.1 2.1
10 -7 -2 75.69 4.5
10 7 -2 78.19 4.2
-10 7 2 68.49 5.3
9 -7 -2 9.2 2
9 -7 -2 8.2 0.9
9 7 -2 7.5 1.6
-9 7 2 12.4 2.8
8 -7 -2 20.2 1.4
8 -7 -2 26.9 3.3
8 7 -2 22.7 2.3
-8 7 2 28.7 3.8
7 -7 -2 0.7 0.4
7 -7 -2 1.7 1.4
7 7 -2 -0.2 0.8
-7 7 2 1.1 1.5
6 -7 -2 33.9 1.6
6 -7 -2 34.7 2.8
6 -7 -2 33 1.4
6 7 -2 35.7 2.4
-6 7 2 29.6 3
5 -7 -2 88.89 2.4
5 -7 -2 77.19 3.8
5 -7 -2 80.89 2.5
-5 7 2 83.39 4.4
5 7 -2 80.79 3.4
4 -7 -2 77.69 2.4
4 -7 -2 75.09 3.7
4 -7 -2 77.99 2.3
-4 7 2 79.69 4.1
-4 7 2 78.19 2.2
-4 7 2 77.89 2.1
-4 7 2 84.59 2.3
3 -7 -2 14.9 1.9
3 -7 -2 9.9 0.9
-3 7 2 11.4 0.9
-3 7 2 10.1 1.8
-3 7 2 11.6 0.8
2 -7 -2 129.39 3.3
2 -7 -2 126.79 4.4
-2 7 2 122.69 3.2
2 7 -2 125.99 3.1
-2 7 2 129.69 4.7
-2 7 2 129.19 3.1
1 -7 -2 9.8 0.9
1 -7 -2 9 1.4
-1 7 2 12.6 1.8
1 7 -2 11.4 1
-1 7 2 9.6 0.9
1 7 -2 10.7 0.8
0 -7 -2 184.18 4.3
0 -7 2 183.48 4.4
0 -7 2 191.48 4.2
0 -7 -2 182.48 4.9
0 7 -2 174.78 4.1
0 7 2 184.38 4.3
0 7 -2 183.18 4.8
0 7 2 174.88 5
-1 -7 -2 27.7 1.3
1 -7 2 27.4 1.6
1 -7 2 24.6 1.2
-1 7 -2 27.6 1.8
1 7 2 25.7 1.3
-1 7 -2 25.2 1.2
-2 -7 -2 36.6 1.5
2 -7 2 36.8 2
2 -7 2 38.3 1.5
2 7 2 39 1.6
-2 7 -2 36.6 1.4
-2 7 -2 39.1 2.4
3 -7 2 90.39 2.6
3 -7 2 89.79 3.4
-3 -7 -2 92.29 2.5
-3 7 -2 87.49 2.4
3 7 2 88.89 2.6
-3 7 -2 85.59 2.6
4 -7 2 80.49 3.3
4 -7 2 79.89 2.4
-4 7 -2 77.89 3.9
4 7 2 81.39 2.5
-4 7 -2 77.09 2.4
-4 7 -2 81.89 2.3
5 -7 2 7.8 1.5
5 -7 2 7.9 1
5 7 2 7.8 0.9
-5 7 -2 6.4 1.7
-5 7 -2 8.7 0.9
-5 7 -2 7.6 0.7
6 -7 2 25.3 2.3
6 -7 2 25.2 1.4
6 7 2 25.5 1.4
-6 7 -2 29.3 3.4
7 -7 2 185.58 4.6
7 -7 2 182.68 7.5
-7 7 -2 188.38 7.5
8 -7 2 217.48 5.4
8 -7 2 223.38 7.2
8 7 2 232.58 5.4
-8 7 -2 211.48 8.6
9 -7 2 176.98 4.7
9 -7 2 179.78 6.5
-9 7 -2 176.08 7.9
9 7 2 180.68 4.6
10 -7 2 6.3 1.7
10 -7 2 7.5 1
-10 7 -2 8.7 2.5
10 7 2 9 1
11 -7 2 5.7 1.7
11 -7 2 7.4 1.1
11 7 2 8.8 2.2
-11 7 -2 8.6 3.1
12 -7 2 1.4 0.8
-12 7 -2 4.5 2.7
13 -7 2 16.9 1.7
-13 7 -2 21.5 4.6
-14 7 -2 2.8 3.3
-13 8 2 3.9 3
-12 8 2 98.19 6.8
11 -8 -2 51.19 4.2
11 -8 -2 52.19 2.1
-11 8 2 59.89 5.5
11 8 -2 55.69 3.9
10 -8 -2 16.8 1.2
10 -8 -2 20.5 3
10 8 -2 21.2 2.7
-10 8 2 19.9 3.6
9 -8 -2 3.8 1.9
9 -8 -2 1.2 0.6
-9 8 2 2.6 2.1
9 8 -2 3.4 1.5
8 -8 -2 784.52 19
8 -8 -2 785.12 15.7
8 8 -2 804.12 18.4
-8 8 2 820.22 20.7
7 -8 -2 34.3 5.2
7 -8 -2 33.5 1.5
-7 8 2 28 3.6
6 -8 -2 8.3 1
6 -8 -2 9.8 2
6 8 -2 8.5 1.4
6 8 -2 10.4 1
-6 8 2 10.2 2.3
5 -8 -2 156.88 5.8
5 -8 -2 159.88 3.9
5 -8 -2 152.78 4
5 8 -2 155.38 5.2
-5 8 2 159.28 6.4
4 -8 -2 536.65 12.8
4 -8 -2 513.15 10.7
-4 8 2 514.75 10.4
-4 8 2 532.25 10.3
-4 8 2 524.55 13.4
3 -8 -2 15.2 2.1
3 -8 -2 8.5 1
-3 8 2 9.6 2.2
-3 8 2 8 0.9
-3 8 2 8 0.8
2 -8 -2 651.13 14.4
2 -8 -2 655.33 13.1
-2 8 2 658.13 12.8
2 8 -2 643.84 12.9
-2 8 2 659.43 14.9
2 8 -2 656.73 12.8
-2 8 2 650.03 12.9
1 -8 -2 2.6 0.6
1 -8 -2 4 1.2
-1 8 2 2.9 0.6
1 8 -2 3.8 0.9
1 8 -2 2.6 0.6
-1 8 2 3.9 1.4
0 -8 -2 442.76 9.1
0 -8 2 439.86 9.2
0 -8 -2 436.06 9.7
0 8 -2 430.46 9.7
0 8 -2 440.56 8.9
0 8 2 431.66 9.1
0 8 2 435.96 10
1 -8 2 44.9 1.7
1 -8 2 43.8 2.1
-1 -8 -2 44.7 1.8
-1 8 -2 45.3 1.7
-1 8 -2 45.8 2.5
1 8 2 47.9 1.8
-2 -8 -2 96.09 2.8
2 -8 2 101.29 3.4
2 -8 2 98.59 2.8
-2 8 -2 92.49 2.6
-2 8 -2 96.79 3.9
-2 8 -2 95.79 2.9
2 8 2 91.49 2.8
3 -8 2 1.4 0.8
3 -8 2 1.9 0.9
-3 8 -2 1.6 0.6
3 8 2 1.4 0.6
-3 8 -2 1 0.5
-3 8 -2 2.3 1.2
4 -8 2 180.88 4.4
4 -8 2 177.18 5.5
-4 8 -2 168.98 6.1
-4 8 -2 181.28 4.4
4 8 2 174.68 4.4
-4 8 -2 172.38 4.1
5 -8 2 45.2 3.1
5 -8 2 49.5 1.9
-5 8 -2 48.8 3.5
-5 8 -2 48.6 1.9
-5 8 -2 45.7 1.7
6 -8 2 613.74 12.4
6 -8 2 594.54 14.2
6 8 2 615.74 12.4
-6 8 -2 620.14 15.7
7 -8 2 21.4 1.4
7 -8 2 19.5 2.4
-7 8 -2 21.7 3.3
7 8 2 20.3 1.4
8 -8 2 85.39 2.9
8 -8 2 92.29 4.4
8 8 2 87.59 2.9
-8 8 -2 92.79 5.6
9 -8 2 6.5 1.7
9 -8 2 5.3 1
-9 8 -2 6.7 2.7
9 8 2 4.9 0.9
10 -8 2 23.8 1.6
-10 8 -2 19.3 3.9
11 -8 2 18.7 2.6
11 -8 2 14.4 1.3
11 8 2 16.2 1.4
11 8 2 18.8 2.7
-11 8 -2 11.6 3.1
12 -8 2 88.99 3.2
-12 8 -2 90.29 7
12 8 2 88.69 3.1
13 -8 2 3.8 1
-13 8 -2 -1.7 2.8
14 -8 2 0.9 1
-14 8 -2 1.2 3.4
-14 9 2 1.5 3.6
13 -9 -2 8.4 1.2
-13 9 2 8.3 3.3
12 -9 -2 85.39 3
-12 9 2 86.59 6.9
11 -9 -2 106.39 3.4
11 -9 -2 114.69 6
11 9 -2 114.29 5.7
-11 9 2 119.49 7.4
10 -9 -2 0.3 2.8
10 -9 -2 2.7 0.7
-10 9 2 7.6 2.6
9 -9 -2 3.1 0.7
9 -9 -2 1 1.6
-9 9 2 1.6 2.1
9 9 -2 1.2 1.3
8 -9 -2 1.4 0.7
8 -9 -2 4.5 1.7
-8 9 2 2.4 1.7
8 9 -2 3.3 0.9
8 9 -2 3 1.3
7 -9 -2 19.4 1.3
7 -9 -2 22.3 2.9
-7 9 2 18.9 3.2
7 9 -2 22.5 1.4
7 9 -2 20.7 2.2
6 -9 -2 3.4 1.4
6 -9 -2 2.6 0.6
6 9 -2 4.2 0.8
6 9 -2 4.4 1.3
-6 9 2 1.5 1.5
5 -9 -2 22.3 1.3
5 -9 -2 22 2.8
5 -9 -2 21.8 1.4
5 9 -2 21.7 1.3
-5 9 2 20.5 1.2
-5 9 2 18.8 3
-5 9 2 21.8 1.1
4 -9 -2 -0.1 1.1
-4 9 2 3.4 0.6
-4 9 2 2.3 1.4
-4 9 2 3.8 0.6
3 -9 -2 370.36 9.8
3 -9 -2 375.06 8.2
-3 9 2 377.36 8
-3 9 2 375.56 10.4
-3 9 2 377.66 7.8
2 -9 -2 29.7 2.3
2 -9 -2 30.7 1.6
-2 9 2 29.7 1.6
-2 9 2 27.4 2.5
2 9 -2 27.3 1.4
-2 9 2 31.1 1.4
1 -9 -2 60.39 2.9
1 -9 -2 56.09 2.2
-1 9 2 60.19 2
1 9 -2 58.99 2
1 9 -2 60.89 2.5
-1 9 2 51.99 3
0 -9 -2 215.48 5.2
0 -9 2 215.88 5.2
0 -9 -2 213.88 5.7
0 9 -2 213.58 5.8
0 9 -2 222.18 5
0 9 2 212.78 6.1
1 -9 2 74.69 2.4
-1 -9 -2 74.79 2.5
1 -9 2 73.59 2.8
-1 9 -2 78.59 2.7
1 9 2 80.29 3.6
-1 9 -2 71.89 2.3
-1 9 -2 71.19 3.2
-2 -9 -2 156.68 4
2 -9 2 154.08 4
2 -9 2 156.58 4.7
-2 9 -2 155.38 4.1
2 9 2 161.68 4.3
-2 9 -2 154.78 3.9
-2 9 -2 159.38 5.4
3 -9 2 15.9 1.6
3 -9 2 17.5 1.1
-3 9 -2 20.1 2.5
3 9 2 15.9 1.2
-3 9 -2 16.5 1
-3 9 -2 16.5 1.2
4 -9 2 77.19 3.4
4 -9 2 74.19 2.5
-4 9 -2 80.09 4.1
-4 9 -2 77.49 2.4
4 9 2 76.09 2.6
-4 9 -2 73.59 2.5
5 -9 2 22.7 2.1
5 -9 2 23.3 1.4
5 9 2 27.1 1.5
-5 9 -2 26.1 1.6
-5 9 -2 23.3 1.3
-5 9 -2 26.4 3.1
6 -9 2 35.9 1.8
-6 9 -2 34.4 3.5
-6 9 -2 37.4 1.7
6 9 2 36.5 1.8
-6 9 -2 37.6 1.5
7 -9 2 101.89 3.3
7 -9 2 107.29 4.7
-7 9 -2 115.19 6
7 9 2 106.09 3.3
8 -9 2 185.48 4.9
8 -9 2 198.78 6.8
8 9 2 183.48 4.8
-8 9 -2 176.28 8.1
9 -9 2 25.1 3
9 -9 2 18.7 1.6
9 9 2 19.4 1.5
-9 9 -2 20.1 3.5
10 -9 2 0 0.7
10 -9 2 0.1 1.5
10 9 2 0.7 0.6
-10 9 -2 -0.6 2.1
11 -9 2 0.7 0.7
11 9 2 1.1 0.8
-11 9 -2 -1.7 2.1
12 -9 2 0.7 0.8
12 9 2 2.2 0.9
-12 9 -2 7.4 3.6
-13 9 -2 1.4 3.3
14 -10 -2 0.5 0.9
-14 10 2 -2 3.6
13 -10 -2 -0.6 0.9
-13 10 2 -2.2 2.9
12 -10 -2 23.7 1.7
-12 10 2 25.9 4.8
11 -10 -2 19.2 1.6
-11 10 2 29.9 4.4
10 -10 -2 16.3 1.3
10 -10 -2 16.9 3
10 10 -2 18.3 3
-10 10 2 14.5 3.2
9 -10 -2 5.2 2.1
9 -10 -2 8.1 1.1
9 10 -2 7.9 1.1
9 10 -2 5.6 1.7
-9 10 2 0.3 2.2
8 -10 -2 0.8 0.6
8 -10 -2 2.3 1.6
8 10 -2 1.4 1.3
8 10 -2 0.7 0.8
7 -10 -2 39.1 1.8
7 -10 -2 43.3 3.3
-7 10 2 42.8 4.1
7 10 -2 37.5 2.7
7 10 -2 41.8 1.9
6 -10 -2 15.8 1.2
6 10 -2 17.8 1.4
-6 10 2 13.9 2.6
5 -10 -2 4.6 1.6
5 -10 -2 3.1 0.9
-5 10 2 2.7 0.7
5 10 -2 3.8 0.8
-5 10 2 3.8 0.7
-5 10 2 4.2 1.8
4 -10 -2 104.79 4.6
4 -10 -2 111.09 3.4
-4 10 2 112.29 3
4 10 -2 108.49 3.3
-4 10 2 109.39 3.1
-4 10 2 106.19 5.2
3 -10 -2 316.57 8.9
3 -10 -2 324.17 7.5
3 10 -2 335.17 7.4
-3 10 2 321.37 7.2
-3 10 2 338.77 9.7
-3 10 2 339.47 7.2
2 -10 -2 12.6 1.2
2 -10 -2 11.5 1.8
2 10 -2 9.7 1.2
-2 10 2 11.5 1.1
-2 10 2 11.8 1
2 10 -2 10.9 1.1
2 10 -2 11.7 1.2
1 -10 -2 1 0.8
1 -10 -2 0.7 0.5
-1 10 2 1.3 0.6
-1 10 2 1.2 0.5
1 10 -2 0.5 0.4
-1 10 2 0.8 1.1
1 10 -2 1.3 0.6
1 10 -2 0.7 0.8
0 -10 2 165.08 4.4
0 -10 -2 165.78 4.8
0 -10 -2 166.28 4.4
0 10 2 161.98 5.3
0 10 -2 164.78 4.4
0 10 -2 166.28 4.2
0 10 2 168.68 4.4
0 10 -2 159.58 5
1 -10 2 594.84 12.8
1 -10 2 611.94 12.2
-1 -10 -2 601.24 12.3
1 10 2 608.94 12.4
-1 10 -2 588.54 12.4
-1 10 -2 609.84 12.1
-1 10 -2 587.14 15.2
2 -10 2 256.97 5.9
2 -10 2 250.37 6.7
-2 10 -2 261.47 5.9
2 10 2 253.67 6.1
-2 10 -2 258.37 7.6
-2 10 -2 249.38 6.1
3 -10 2 6.8 1.3
3 -10 2 7.5 0.9
-3 10 -2 8.6 1.8
3 10 2 7 1
-3 10 -2 7.9 1.1
-3 10 -2 5.9 0.8
4 -10 2 27 1.5
4 -10 2 28 2.6
-4 10 -2 26.6 3.2
-4 10 -2 24.9 1.3
-4 10 -2 26 1.6
4 10 2 26.3 1.5
5 -10 2 306.07 8.4
5 -10 2 295.07 6.9
-5 10 -2 305.07 6.9
5 10 2 299.87 7
-5 10 -2 301.77 6.6
-5 10 -2 290.47 9.5
6 -10 2 18.5 2.4
6 -10 2 21.2 1.5
-6 10 -2 18.8 1.2
-6 10 -2 22.5 1.4
-6 10 -2 21 3
6 10 2 21.3 1.5
7 -10 2 34.9 1.8
7 -10 2 33.7 2.9
7 10 2 36.8 1.9
-7 10 -2 30.9 4
8 -10 2 9.8 1.9
8 -10 2 10.5 1.3
-8 10 -2 8.1 2.5
8 10 2 11.2 1.3
9 -10 2 65.69 2.7
-9 10 -2 73.59 5.5
9 10 2 68.79 2.7
10 -10 2 16.3 1.5
10 -10 2 18.7 2.7
10 10 2 15.6 1.6
-10 10 -2 13 3.3
11 -10 2 3.6 1
-11 10 -2 5.4 2.8
11 10 2 4.7 1
12 -10 2 1 1
12 10 2 1.7 0.9
-12 10 -2 5.1 3.5
13 -10 2 7.5 1.3
-13 10 -2 12.1 4.3
13 -11 -2 1 0.9
-13 11 2 1.3 3.3
12 -11 -2 7.4 1.2
-12 11 2 13.4 3.9
11 -11 -2 17.3 1.5
-11 11 2 17.3 3.9
10 -11 -2 52.79 4.4
10 -11 -2 54.09 2.4
10 11 -2 62.79 2.5
10 11 -2 55.09 4
-10 11 2 53.59 5.3
9 -11 -2 79.89 3
9 11 -2 83.49 3
-9 11 2 89.69 6.2
8 -11 -2 47.7 2.1
8 11 -2 45.2 2.2
-8 11 2 41.5 4.4
7 -11 -2 8.3 2
7 -11 -2 7.9 1.1
-7 11 2 4.1 2.1
7 11 -2 7.3 1.1
7 11 -2 4.2 1.4
6 -11 -2 83.99 4.5
-6 11 2 80.89 3.4
6 11 -2 77.89 2.8
-6 11 2 75.39 5.1
6 11 -2 86.09 4.1
5 -11 -2 3.8 1.5
-5 11 2 3.2 1.8
-5 11 2 4.1 0.7
5 11 -2 3.6 0.9
-5 11 2 4.5 0.6
4 -11 -2 173.58 4.9
-4 11 2 178.18 4.4
4 11 -2 176.58 4.7
-4 11 2 172.28 4.5
-4 11 2 183.98 7.1
3 -11 -2 38.4 2.7
3 -11 -2 36.1 1.9
3 11 -2 40.4 1.8
-3 11 2 38.1 1.8
-3 11 2 38.1 1.7
3 11 -2 38.9 1.9
-3 11 2 36.4 3.1
2 -11 -2 42.2 2
2 -11 -2 45.1 2.8
2 11 -2 44.3 1.9
-2 11 2 43 1.8
-2 11 2 41.2 1.9
-2 11 2 48.5 3.3
2 11 -2 44.3 2
2 11 -2 41.3 2.2
1 -11 -2 310.67 7.2
1 -11 -2 316.37 8.1
-1 11 2 318.77 7
1 11 -2 311.57 7.8
-1 11 2 299.67 8.7
-1 11 2 302.07 7.1
1 11 -2 311.37 7.3
1 11 -2 314.97 7
0 -11 -2 0.9 0.6
0 -11 -2 0.8 0.9
0 -11 2 1 0.7
0 11 -2 0.7 0.4
0 11 -2 0.8 0.8
0 11 2 0.5 0.5
0 11 -2 0.8 0.6
0 11 2 1.5 1
1 -11 2 30.4 1.9
-1 -11 -2 28.9 1.8
-1 11 -2 31.6 1.7
-1 11 -2 31.8 1.6
1 11 2 33.1 1.7
-1 11 -2 28.8 2.4
2 -11 2 45 2
2 -11 2 50.79 2.6
-2 11 -2 45.4 1.9
-2 11 -2 47.4 3.1
2 11 2 50.39 2.2
-2 11 -2 49.4 2.2
3 -11 2 269.27 7.3
3 -11 2 266.07 6.3
-3 11 -2 260.67 6.4
-3 11 -2 267.17 6.1
3 11 2 264.87 6.4
-3 11 -2 263.07 8.3
4 -11 2 98.69 3.2
4 -11 2 103.49 4.2
-4 11 -2 98.69 3
4 11 2 101.19 3.3
-4 11 -2 99.19 3.2
-4 11 -2 103.69 5.1
5 -11 2 1.7 0.7
5 -11 2 1.5 1.3
-5 11 -2 0.3 0.7
5 11 2 0.2 0.6
-5 11 -2 1.4 1.5
-5 11 -2 0.9 0.5
6 -11 2 21.7 2.3
6 -11 2 19.8 1.5
6 11 2 22.1 1.6
-6 11 -2 19.3 1.3
-6 11 -2 22.9 3.4
-6 11 -2 21.6 1.5
7 -11 2 6.1 1.9
7 -11 2 4.4 0.9
7 11 2 3.6 0.9
-7 11 -2 3.3 2.2
8 -11 2 10.5 1.3
8 -11 2 12.1 2.3
8 11 2 11.2 1.4
-8 11 -2 8.3 2.6
9 -11 2 136.39 4.2
9 -11 2 128.89 5.9
9 11 2 134.49 4.1
-9 11 -2 127.19 7.5
10 -11 2 62.39 2.8
-10 11 -2 63.99 5.7
10 11 2 64.79 2.7
11 -11 2 1.3 0.7
-11 11 -2 -0.7 2.3
11 11 2 1.9 0.8
12 -11 2 0.1 0.7
12 11 2 -0.6 0.9
-12 11 -2 -0.4 3.2
13 -11 2 6.4 1.3
13 11 2 8 1.5
-13 11 -2 4.6 3.6
13 -12 -2 16.1 1.7
-13 12 2 15.6 4.2
12 -12 -2 24.7 1.9
-12 12 2 24.3 4.8
11 -12 -2 7.7 1.2
11 12 -2 11.4 1.4
-11 12 2 11.3 3.7
10 -12 -2 46.6 2.4
10 12 -2 47.1 2.3
-10 12 2 55.29 5.8
9 -12 -2 34.3 2
9 -12 -2 38.2 4.3
-9 12 2 22 4.1
9 12 -2 27.6 3.4
9 12 -2 29.7 1.8
8 -12 -2 33.9 2
-8 12 2 38.9 4.9
8 12 -2 35.7 2.1
7 -12 -2 1 1
7 12 -2 4.1 0.9
7 12 -2 -0.5 0.8
-7 12 2 5.2 2.7
6 -12 -2 4.9 1.6
-6 12 2 0.4 1.8
6 12 -2 3.6 1.1
-6 12 2 2.2 0.7
6 12 -2 1.5 0.8
-6 12 2 2.5 0.7
5 -12 -2 89.79 4.8
-5 12 2 91.99 5.4
5 12 -2 91.09 3.1
-5 12 2 91.69 2.8
-5 12 2 88.09 2.9
4 -12 -2 567.44 14.1
-4 12 2 588.74 12
-4 12 2 565.24 15.3
-4 12 2 576.84 11.8
4 12 -2 579.54 12.3
3 -12 -2 23.7 2.4
-3 12 2 24.2 1.6
-3 12 2 27.6 3.3
-3 12 2 19.8 1.4
3 12 -2 23.9 1.5
3 12 -2 23.9 1.8
2 -12 -2 100.69 4.2
2 12 -2 99.19 3.1
-2 12 2 100.29 3.1
2 12 -2 98.89 3.3
2 12 -2 106.49 3.7
-2 12 2 100.89 4.8
-2 12 2 104.89 3.3
1 -12 -2 21.6 2
1 12 -2 23 1.6
-1 12 2 24 1.6
1 12 -2 21.3 1.4
1 12 -2 23.7 2
-1 12 2 22.7 1.4
-1 12 2 26.2 2.5
0 -12 -2 1.8 0.9
0 -12 2 2.9 0.8
0 12 -2 2.1 0.7
0 12 2 2.9 0.7
0 12 2 2.1 1.2
0 12 -2 1.9 0.6
0 12 -2 0.6 1.1
1 -12 2 25.2 1.8
1 12 2 24.9 1.7
-1 12 -2 25.3 1.7
-1 12 -2 22.6 2.4
1 12 2 24.4 2.1
-1 12 -2 24.8 1.5
2 -12 2 163.18 4.4
2 -12 2 160.38 5.1
-2 12 -2 157.28 6
-2 12 -2 156.58 4.3
2 12 2 165.28 4.6
-2 12 -2 160.48 4.6
3 -12 2 23.6 1.5
3 -12 2 24.4 2.2
-3 12 -2 25.9 1.7
3 12 2 25.4 1.7
-3 12 -2 24.9 3
-3 12 -2 20.9 1.4
4 -12 2 330.37 7.6
4 -12 2 322.77 9.9
4 12 2 320.77 7.7
-4 12 -2 337.27 7.7
-4 12 -2 318.27 10.2
-4 12 -2 322.57 7.3
5 -12 2 54.69 2.4
5 -12 2 58.29 3.4
-5 12 -2 55.89 4.4
5 12 2 52.79 2.4
-5 12 -2 54.99 2.4
-5 12 -2 53.09 2.1
6 -12 2 273.77 6.8
-6 12 -2 276.37 6.5
-6 12 -2 274.67 6.3
6 12 2 278.37 6.8
-6 12 -2 264.27 9.8
7 -12 2 1.7 0.8
-7 12 -2 0.8 0.6
7 12 2 -0.2 0.7
-7 12 -2 1.1 2
-7 12 -2 -0.1 0.5
8 -12 2 -1 2.2
8 -12 2 1.1 0.8
-8 12 -2 2.8 2.2
8 12 2 3.1 0.9
9 -12 2 0.8 0.8
9 -12 2 2 1.5
-9 12 -2 2.1 2.1
9 12 2 0.6 0.8
10 -12 2 55.99 2.8
10 12 2 55.49 2.6
-10 12 -2 61.59 5.8
11 -12 2 48.2 2.6
-11 12 -2 43.1 5.8
11 12 2 51.49 2.5
12 -12 2 62.39 3
-12 12 -2 71.49 7
12 12 2 68.99 3
13 -12 2 2.9 1.2
-13 12 -2 -0.2 3.2
13 12 2 3.2 1.2
-13 13 2 4.1 4.5
12 13 -2 5.8 1.2
-12 13 2 10.4 3.4
11 -13 -2 154.18 4.9
11 13 -2 159.88 4.8
-11 13 2 168.98 9.7
10 -13 -2 4.3 1
-10 13 2 6.2 2.7
10 13 -2 0.9 0.9
9 -13 -2 13.5 2.8
-9 13 2 16.9 3.9
9 13 -2 14.7 2.6
9 13 -2 15.6 1.5
8 13 -2 1 0.8
-8 13 2 -2.5 1.3
7 -13 -2 0.8 1.1
-7 13 2 -2.3 1.6
7 13 -2 0.7 1
7 13 -2 1.3 0.9
6 -13 -2 5.2 1.9
6 13 -2 5.6 1.6
-6 13 2 10.7 2.7
-6 13 2 6.8 0.9
6 13 -2 7 1.1
-6 13 2 7.1 1
5 -13 -2 15.5 2.5
-5 13 2 15.3 2.9
-5 13 2 12.8 1.1
-5 13 2 12.9 1.3
5 13 -2 13.8 1.5
4 -13 -2 8.7 1.8
-4 13 2 4.8 1
-4 13 2 7.5 1
4 13 -2 6.2 1
4 13 -2 6.6 1.1
-4 13 2 6.5 2.1
3 -13 -2 173.98 6.3
3 13 -2 189.18 4.9
-3 13 2 187.48 5
3 13 -2 179.68 5.1
-3 13 2 175.28 7.2
2 -13 -2 10.2 1.8
-2 13 2 11.5 2.3
-2 13 2 11.2 1.3
2 13 -2 9.2 1.3
-2 13 2 10.8 1.2
2 13 -2 10.6 1.1
2 13 -2 12.1 1.7
1 -13 -2 19.9 2.1
1 13 -2 22.9 2.7
1 13 -2 23.6 1.5
1 13 -2 21.6 1.6
-1 13 2 22.1 1.6
-1 13 2 22.1 2.8
-1 13 2 19.6 1.4
0 -13 2 195.08 5.3
0 -13 -2 202.28 5.7
0 13 2 198.78 6.6
0 13 -2 187.68 5.3
0 13 -2 191.38 5.1
0 13 2 193.48 5.1
0 13 2 206.58 5.4
0 13 -2 204.98 6.5
1 -13 2 73.59 3.1
-1 13 -2 70.19 2.6
1 13 2 72.69 2.9
-1 13 -2 72.79 3.9
-1 13 -2 70.39 3.9
-2 13 -2 31.9 1.7
-2 13 -2 27.9 3
-2 13 -2 32.8 2
2 13 2 30.3 1.9
3 -13 2 138.99 5
3 -13 2 140.69 4.2
-3 13 -2 138.99 6
3 13 2 139.49 4.3
-3 13 -2 141.09 4.3
-3 13 -2 143.29 4
4 -13 2 162.98 5.7
4 -13 2 156.28 4.5
-4 13 -2 158.68 4.6
-4 13 -2 146.99 6.7
-4 13 -2 158.78 4.3
4 13 2 153.58 4.6
5 -13 2 34 2
5 -13 2 34.2 2.8
-5 13 -2 35.5 2
5 13 2 28.4 1.9
-5 13 -2 32.3 1.7
-5 13 -2 34.7 4.1
6 -13 2 25.3 1.8
-6 13 -2 25.8 3.6
-6 13 -2 21.7 1.6
6 13 2 21.8 1.8
-6 13 -2 22.8 1.8
7 -13 2 23.4 1.8
-7 13 -2 24.1 1.5
-7 13 -2 27.4 4.1
7 13 2 23.1 1.8
-7 13 -2 28 1.6
8 -13 2 91.39 3.5
8 13 2 92.99 3.5
-8 13 -2 93.69 6.5
9 -13 2 0.9 0.8
-9 13 -2 2.5 2.3
9 13 2 2.6 0.9
10 -13 2 3.8 1.5
10 13 2 5.2 1.2
-10 13 -2 7.7 3.5
11 -13 2 0.4 0.9
-11 13 -2 0.1 2.7
11 13 2 1.4 0.9
12 -13 2 20.3 2.2
12 13 2 24.3 2.1
-12 13 -2 15.6 4
-13 14 2 14.7 4.6
12 14 -2 20.4 2
-12 14 2 19.8 4.4
-11 14 2 8.5 4
11 14 -2 9.5 1.4
10 14 -2 79.59 3.3
-10 14 2 81.49 6.9
9 14 -2 6.6 1.2
-9 14 2 3.3 3
8 14 -2 14 1.7
-8 14 2 16.6 3.7
-7 14 2 10.5 1.1
-7 14 2 9.9 2.7
-7 14 2 8.5 1
7 14 -2 9.7 1.4
6 -14 -2 6.4 2.1
6 14 -2 6.3 1.6
-6 14 2 6.3 1.1
-6 14 2 9 1
6 14 -2 7.3 1.2
-6 14 2 1.8 2.2
5 -14 -2 31.9 3.1
-5 14 2 28.8 1.7
-5 14 2 29.3 1.8
5 14 -2 26.4 1.9
-5 14 2 29.2 4.1
4 -14 -2 3.1 1.7
-4 14 2 2.2 0.9
4 14 -2 1.8 0.8
-4 14 2 1 0.6
4 14 -2 0.1 0.7
-4 14 2 -0.4 1.6
3 -14 -2 580.64 14.2
3 14 -2 592.64 12.8
-3 14 2 578.04 12.5
-3 14 2 577.94 15.6
-3 14 2 581.44 12.3
3 14 -2 592.54 12.9
2 -14 -2 63.89 3.6
-2 14 2 62.79 2.5
2 14 -2 67.69 3.9
-2 14 2 70.49 2.9
2 14 -2 64.09 2.8
-2 14 2 66.19 4.2
1 -14 -2 107.89 4.3
1 14 -2 108.89 3.8
1 14 -2 109.09 4.5
-1 14 2 100.09 5
-1 14 2 103.49 3.8
-1 14 2 108.19 3.6
0 -14 -2 228.28 6.3
0 -14 2 217.38 5.9
0 14 2 220.88 6
0 14 -2 221.28 6
0 14 2 219.08 7.3
0 14 -2 233.48 7.3
1 -14 2 126.99 4.3
-1 14 -2 124.59 5.4
1 14 2 132.59 4.2
1 14 2 125.99 4.9
-1 14 -2 129.59 4.2
2 -14 2 100.09 4
-2 14 -2 101.39 3.6
-2 14 -2 102.39 5.1
2 14 2 105.59 3.7
3 -14 2 5.7 1.5
-3 14 -2 5.2 2.1
3 14 2 5.7 1.1
-3 14 -2 4.2 1.1
4 -14 2 101.79 4.5
4 -14 2 96.69 3.5
4 14 2 95.09 3.6
-4 14 -2 103.99 5.7
-4 14 -2 105.29 3.7
-4 14 -2 99.19 3.7
5 -14 2 8.5 2
5 -14 2 6.7 1.2
5 14 2 7.1 1.2
-5 14 -2 7.8 2.6
-5 14 -2 5.4 1
-5 14 -2 5 1.1
6 -14 2 66.69 2.9
-6 14 -2 63.89 2.7
6 14 2 67.49 2.9
-6 14 -2 63.69 2.4
-6 14 -2 71.99 5.3
7 -14 2 76.89 3.2
7 14 2 77.69 3.2
-7 14 -2 80.89 2.9
8 -14 2 47.3 2.6
8 -14 2 48.8 3.7
-8 14 -2 46.9 5
8 14 2 50.29 2.6
9 -14 2 38.6 3.1
-9 14 -2 36 5.1
9 14 2 34.4 2.2
10 -14 2 2 1
10 14 2 0.9 0.9
-10 14 -2 1.5 2.7
11 -14 2 6.9 1.4
-11 14 -2 7.4 2.8
11 14 2 7.7 1.3
12 -14 2 33.5 2.5
-12 14 -2 34.8 6
12 14 2 30.4 2.4
12 15 -2 4.5 1.7
-12 15 2 4.7 5.7
-11 15 2 4.5 3.5
11 15 -2 2.7 1.1
-10 15 2 5.7 3
10 15 -2 7.2 1.4
9 15 -2 0.7 0.8
-9 15 2 2 2.4
8 -15 -2 61.29 4.7
-8 15 2 57.49 5.7
8 15 -2 57.89 2.9
8 15 -2 56.59 4.2
7 -15 -2 93.09 5.4
7 15 -2 95.89 3.6
7 15 -2 93.49 5
-7 15 2 92.69 3.1
-7 15 2 90.89 3
6 15 -2 3.4 1
-6 15 2 2.8 0.8
-6 15 2 3.4 2
-6 15 2 2.9 0.8
5 -15 -2 648.34 16.2
5 15 -2 651.53 13.8
-5 15 2 645.54 13.5
-5 15 2 641.14 18.2
-5 15 2 664.53 13.8
5 15 -2 650.13 14.1
4 -15 -2 249.08 8.1
-4 15 2 235.68 6.2
-4 15 2 228.68 9.2
4 15 -2 231.58 6.1
4 15 -2 229.78 6.4
-3 15 2 27.4 3.7
3 15 -2 24 1.7
-3 15 2 22.4 1.7
3 15 -2 25.5 1.9
-3 15 2 25.4 1.9
2 -15 -2 42.6 3.1
2 15 -2 43.4 2.1
2 15 -2 45.1 2.4
-2 15 2 49.6 4
-2 15 2 44.5 2.2
-2 15 2 43.5 2.4
1 -15 -2 104.89 4.2
1 15 -2 98.69 3.4
-1 15 2 104.89 3.5
1 15 -2 97.49 4.5
1 15 -2 106.89 3.8
-1 15 2 98.29 5
-1 15 2 94.39 3.6
0 -15 2 0.6 0.8
0 -15 -2 1 1
0 15 2 -0.1 0.7
0 15 -2 2.4 1.5
0 15 2 0.6 1.3
0 15 -2 1.2 0.8
0 15 2 0.6 0.6
0 15 -2 1 0.6
1 -15 2 105.19 4
-1 -15 -2 101.69 3.6
-1 15 -2 96.39 4
1 15 2 101.49 3.7
-1 15 -2 108.09 5.2
-1 15 -2 104.99 3.5
1 15 2 107.49 3.6
2 -15 2 18.3 2.7
-2 15 -2 19.2 2.7
-2 15 -2 19.4 1.8
-2 15 -2 18.5 1.5
-2 15 -2 18.3 1.4
2 15 2 17.1 1.8
3 -15 2 2.3 1.2
-3 15 -2 2 0.9
-3 15 -2 5 2.2
3 15 2 2.1 0.8
-3 15 -2 3 0.8
4 -15 2 35 2.8
-4 15 -2 37.4 2.1
-4 15 -2 35.6 3.8
4 15 2 40 2.3
-4 15 -2 41.8 2.4
5 -15 2 33.1 2.8
5 -15 2 40.2 2.3
-5 15 -2 42.5 2.1
-5 15 -2 40.8 4.1
5 15 2 41.3 2.4
-5 15 -2 44.8 2.4
6 -15 2 6.9 1.2
6 -15 2 6.5 2.2
-6 15 -2 10.2 2.9
-6 15 -2 8 1.3
6 15 2 9.1 1.4
-6 15 -2 7.9 1.2
7 -15 2 84.49 3.5
7 -15 2 73.29 4.4
-7 15 -2 91.79 3.3
7 15 2 94.19 3.6
-7 15 -2 95.49 3.1
-7 15 -2 86.79 6.1
8 -15 2 33.6 2.4
-8 15 -2 34.9 4.6
8 15 2 31.3 2.2
9 -15 2 0.1 0.8
9 15 2 0.3 0.8
-9 15 -2 6.6 2.9
10 -15 2 41.3 2.7
10 15 2 46.2 2.7
-10 15 -2 45 5.8
11 -15 2 32.9 2.5
-11 15 -2 34.7 5.8
11 15 2 41.4 2.6
12 -15 2 -1.6 1.1
12 15 2 0.8 1.1
-12 15 -2 -2 3.3
-12 16 2 5.8 4.1
12 16 -2 4.9 1.4
11 16 -2 64.99 3.2
-11 16 2 67.69 7.1
-10 16 2 1 2.5
10 16 -2 2.2 1
9 16 -2 61.49 3
-9 16 2 71.79 6.2
8 16 -2 110.49 4.2
-8 16 2 113.89 7.5
7 -16 -2 28 3.7
7 16 -2 31 2.2
-7 16 2 25.8 1.8
-7 16 2 23.7 4
-7 16 2 27.7 1.7
7 16 -2 31.5 3.3
6 -16 -2 8.3 2.6
-6 16 2 7.2 1.3
6 16 -2 9.9 2.7
6 16 -2 9.4 1.5
-6 16 2 7.4 2.7
6 16 -2 6.8 1.2
5 -16 -2 -0.8 1.3
-5 16 2 0.6 0.8
-5 16 2 2.2 2.2
5 16 -2 -0.6 0.9
-5 16 2 1.2 0.8
5 16 -2 1.4 1
5 16 -2 0 0.8
4 -16 -2 76.19 4.4
-4 16 2 80.19 3
-4 16 2 82.59 3.2
4 16 -2 79.29 3.4
4 16 -2 80.69 3.1
-4 16 2 81.29 5.5
3 -16 -2 25.9 2.8
-3 16 2 23.7 1.8
3 16 -2 23.3 1.8
-3 16 2 22.4 1.7
-3 16 2 26.7 3.9
3 16 -2 28.3 2.1
2 -16 -2 5.4 1.5
-2 16 2 5.9 2.1
2 16 -2 5.8 1.7
2 16 -2 7.3 1.1
2 16 -2 6.8 1.3
-2 16 2 8.3 1.4
-2 16 2 7.3 1
1 16 -2 84.49 3.2
-1 16 2 101.39 5.2
1 16 -2 95.59 4.6
1 16 -2 97.59 3.7
-1 16 2 97.99 3.7
-1 16 2 96.99 3.4
0 -16 -2 694.73 14.9
0 -16 2 668.63 15.4
0 16 -2 636.34 14.3
0 16 2 681.53 14.7
0 16 -2 705.73 16.6
0 16 2 677.53 14.4
0 16 2 679.03 16.5
0 16 -2 680.83 14.8
1 -16 2 57.09 2.9
-1 16 -2 55.79 4.1
-1 16 -2 58.69 2.6
-1 16 -2 61.69 3
1 16 2 58.09 3.5
1 16 2 57.69 2.8
2 -16 2 17.1 2
-2 16 -2 17.1 1.9
2 16 2 19.5 1.8
-2 16 -2 18.9 1.6
-2 16 -2 17.4 2.9
-2 16 -2 18.1 1.6
3 -16 2 9.6 1.8
-3 16 -2 4.5 2.1
-3 16 -2 8.2 1.4
-3 16 -2 9.7 1.2
3 16 2 6.8 1.3
4 -16 2 165.08 6
-4 16 -2 162.68 5.1
4 16 2 154.08 5
-4 16 -2 162.08 4.7
-4 16 -2 154.98 7.4
5 16 2 212.88 6.1
-5 16 -2 210.68 9.1
-5 16 -2 213.38 6
-5 16 -2 203.38 5.5
6 -16 2 1.1 1.5
6 -16 2 -0.3 0.6
-6 16 -2 0.5 0.8
-6 16 -2 -0.7 1.9
-6 16 -2 -0.9 0.8
6 16 2 -1.3 0.7
7 -16 2 34.2 2.3
7 -16 2 42.7 4
7 16 2 35.8 2.3
-7 16 -2 34.2 2
-7 16 -2 32.8 4.6
-7 16 -2 35.9 2.2
8 -16 2 1.1 0.9
-8 16 -2 -0.1 2
8 16 2 0.5 1.5
9 -16 2 28.5 2.3
9 16 2 26.1 2.2
-9 16 -2 30.9 4.9
10 -16 2 1.4 1
10 16 2 2.7 1.1
-10 16 -2 4.4 3.2
11 -16 2 30 2.5
11 16 2 26.9 2.4
-11 16 -2 31.8 5.5
-11 17 2 3.8 4.2
-10 17 2 2.9 3.3
10 17 -2 4.4 1.2
-9 17 2 -0.1 2.6
9 17 -2 -0.4 0.9
-8 17 2 40.1 5.3
8 17 -2 44.5 2.7
8 17 -2 39.7 2.5
7 -17 -2 13 2.8
7 17 -2 12.4 1.7
-7 17 2 11.9 1.4
7 17 -2 17.4 3.2
-7 17 2 14.3 1.6
-7 17 2 8.1 3.1
6 -17 -2 43.7 4
6 17 -2 41.8 2.6
6 17 -2 37.7 2.3
-6 17 2 38 2.3
-6 17 2 34.4 4.9
6 17 -2 40 3.6
-6 17 2 44.7 2.3
-5 17 2 8.6 1.2
5 17 -2 12.6 1.5
-5 17 2 9.3 2.7
-5 17 2 7.4 1.3
5 17 -2 10.1 1.6
4 -17 -2 24.5 3.2
4 17 -2 24.8 1.8
-4 17 2 24.7 1.8
4 17 -2 26.2 2.2
-4 17 2 22.5 2
-4 17 2 22.8 3.8
3 -17 -2 20.1 2.6
-3 17 2 14.1 3
3 17 -2 15.3 1.9
3 17 -2 16 1.6
-3 17 2 14.8 1.7
-3 17 2 15.8 1.6
2 -17 -2 16.8 2.4
-2 17 2 16.3 2.9
-2 17 2 14.2 1.5
2 17 -2 11.4 1.6
2 17 -2 12.4 1.5
-2 17 2 17.3 1.7
1 -17 -2 138.39 5.1
1 17 -2 137.99 5.7
-1 17 2 137.29 6.4
1 17 -2 140.99 4.8
-1 17 2 140.39 4.5
-1 17 2 138.19 4.6
0 -17 -2 580.34 13
0 17 -2 564.04 14.8
0 17 -2 578.94 13.1
0 17 2 590.54 13
0 17 2 568.74 14.7
1 -17 2 18.3 2.2
1 17 2 19.4 2
-1 17 -2 18.2 1.8
-1 17 -2 18.9 2.1
-1 17 -2 18.8 3
-1 17 -2 18.1 1.7
2 -17 2 96.39 4.1
-2 17 -2 102.79 5.8
-2 17 -2 107.79 4.1
-2 17 -2 103.99 3.6
2 17 2 102.49 3.9
3 -17 2 11.6 1.9
-3 17 -2 8.2 1.5
-3 17 -2 8.9 1.3
3 17 2 9.6 1.4
-3 17 -2 7.8 2.2
-4 17 -2 296.87 7.8
-4 17 -2 281.67 10.8
4 17 2 304.57 7.9
-4 17 -2 301.97 7.4
5 -17 2 5.3 1.9
-5 17 -2 10.2 1.6
5 17 2 7.3 1.4
-5 17 -2 10 1.3
6 -17 2 5.8 1.9
-6 17 -2 3.2 1.1
-6 17 -2 6.9 2.9
6 17 2 3.4 1.3
-6 17 -2 4.4 1.2
7 -17 2 22 2.1
7 17 2 22.8 2.2
-7 17 -2 25 4.4
-7 17 -2 22 1.9
-7 17 -2 21.6 1.9
8 -17 2 30 2.4
8 17 2 34 2.5
-8 17 -2 33.1 5.3
-8 17 -2 30.9 2.1
9 -17 2 1.2 1
-9 17 -2 6.1 3.1
9 17 2 0.6 1
10 -17 2 16.8 2.1
10 17 2 22.4 2.2
-10 17 -2 19.1 4.7
11 -17 2 9.2 1.7
-11 17 -2 10.1 4.6
11 17 2 12.8 1.9
-11 18 2 4.9 3.5
11 18 -2 4.1 1.3
-10 18 2 31.1 5.6
10 18 -2 36.4 2.6
9 18 -2 15 1.9
-9 18 2 10.7 3.6
-8 18 2 139.79 8.8
8 18 -2 148.19 5.1
8 18 -2 135.99 4.9
-7 18 2 4.7 1.2
-7 18 2 6.3 1.1
7 18 -2 3.6 1.1
7 18 -2 5.1 1.4
-7 18 2 7.7 2.8
6 -18 -2 71.29 4.9
6 18 -2 67.09 3.1
-6 18 2 83.19 6.3
-6 18 2 67.49 3
6 18 -2 68.69 4.6
-6 18 2 67.99 3.1
5 -18 -2 33.1 3.9
-5 18 2 22.4 2
5 18 -2 24.4 2.2
-5 18 2 21.3 4.8
5 18 -2 28.2 3.4
5 18 -2 22.8 2
-5 18 2 28.1 2
-4 18 2 5.5 1.1
4 18 -2 4 1.3
-4 18 2 4.2 1.2
-4 18 2 5.4 2.6
3 -18 -2 -1 1.5
3 18 -2 0.3 0.9
-3 18 2 0.6 0.7
-3 18 2 -1.6 1.8
-3 18 2 -1 0.8
3 18 -2 -1 0.8
2 -18 -2 127.59 5.2
-2 18 2 126.39 6.6
-2 18 2 139.69 4.6
2 18 -2 125.79 4.6
2 18 -2 119.99 4.3
1 18 -2 11.3 2.3
1 18 -2 6.7 1.3
-1 18 2 5.6 1.3
-1 18 2 6.3 2.2
0 -18 -2 57.79 3.1
0 18 -2 53.19 3
0 18 -2 58.79 4.3
0 18 -2 61.09 3.2
0 18 2 50.89 4
0 18 2 62.89 3.1
1 -18 2 14.1 1.9
1 18 2 12 1.8
-1 18 -2 12.4 1.8
-1 18 -2 13.9 1.9
-1 18 -2 15.5 2.9
2 -18 2 3.1 1.3
-2 18 -2 1.9 1
-2 18 -2 2.1 1.8
2 18 2 -0.7 0.9
-2 18 -2 1.9 0.9
2 18 2 0.7 1
3 -18 2 8.9 1.9
-3 18 -2 14.5 1.9
3 18 2 15.5 1.8
-3 18 -2 18.9 3.3
4 -18 2 31.7 4.5
-4 18 -2 29.8 3.8
-4 18 -2 30.9 2.4
5 -18 2 1.2 1.6
-5 18 -2 1.1 1
-5 18 -2 4.7 2.5
5 18 2 0.9 1
6 18 2 2 1.1
-6 18 -2 1.1 0.9
-6 18 -2 0.2 1
-6 18 -2 0.6 2.5
7 18 2 -1.6 0.9
-7 18 -2 0.1 2.5
-7 18 -2 0.6 1
-7 18 -2 -0.2 0.9
-8 18 -2 47.5 2.5
-8 18 -2 44.7 2.5
-8 18 -2 48.8 6.2
8 18 2 49.7 2.9
-9 18 -2 4.6 3.6
9 18 2 7 1.4
-10 18 -2 0.9 3.2
10 18 2 3.7 1.4
10 19 -2 10.2 1.8
-10 19 2 7.5 3.8
-9 19 2 15.4 4.7
9 19 -2 12.8 1.9
8 19 -2 -0.3 1.1
-8 19 2 3.8 3.4
-7 19 2 5.1 2.9
7 19 -2 10.1 1.6
-7 19 2 9 1.3
-7 19 2 9.5 1.4
6 19 -2 2.4 1.3
6 19 -2 0.6 1
-6 19 2 1.4 1.1
-6 19 2 0.4 1.3
-6 19 2 -2.7 2.1
5 -19 -2 259.77 9
-5 19 2 261.87 11.1
5 19 -2 260.37 7.2
5 19 -2 255.27 9
-5 19 2 269.17 7.2
5 19 -2 263.37 7.6
4 -19 -2 -1.9 1.9
-4 19 2 1.2 2.5
4 19 -2 0 0.9
4 19 -2 0 0.9
-4 19 2 -0.4 0.9
3 -19 -2 2.8 1.6
3 19 -2 6.3 1.3
-3 19 2 7.3 2.5
3 19 -2 8.8 1.7
-3 19 2 7.1 1.6
-3 19 2 6.7 1.8
3 19 -2 4.6 1.8
2 -19 -2 5.2 1.8
2 19 -2 3.2 1.7
2 19 -2 4.5 1.1
2 19 -2 9.8 1.6
-2 19 2 4 2.2
2 19 -2 4.5 1.4
1 -19 -2 234.18 7.1
1 19 -2 241.68 8.2
-1 19 2 238.18 7.1
1 19 -2 222.18 7.3
1 19 -2 233.58 7.4
-1 19 2 213.68 8.5
0 -19 -2 26.6 2.4
0 19 -2 28.3 2.4
0 19 -2 23.1 2.6
0 19 2 26.3 2.1
0 19 2 27.8 3.6
0 19 -2 31.6 3.8
0 19 2 26.5 2.6
1 -19 2 40.7 2.6
-1 19 -2 40.7 4.2
1 19 2 37.7 2.6
-1 19 -2 45.8 2.8
-1 19 -2 36.1 2.5
2 -19 2 0.3 1.1
2 19 2 0.7 0.8
-2 19 -2 2.3 1.1
-2 19 -2 0.6 1.9
-2 19 -2 1.5 1
2 19 2 0.9 1
3 19 2 299.37 8
-3 19 -2 286.67 8
-3 19 -2 293.87 7.7
-3 19 -2 276.67 10.7
3 19 2 286.07 7.7
4 -19 2 9.6 2.2
4 19 2 9.7 1.6
-4 19 -2 7.3 1.5
-4 19 -2 11.4 1.9
-4 19 -2 9.3 2.9
5 -19 2 5.1 2
-5 19 -2 4.2 2.4
5 19 2 3.4 1.3
-5 19 -2 2.7 1.1
-6 19 -2 6.1 2.4
6 19 2 2.4 1
7 19 2 149.29 5.3
-7 19 -2 147.79 5.1
-7 19 -2 144.39 8.6
-8 19 -2 15.1 3.9
-8 19 -2 8.8 1.4
-8 19 -2 6.6 1.3
8 19 2 10.4 1.9
9 19 2 3.5 1.4
9 20 -2 23.9 2.4
-8 20 2 0.2 1.2
-8 20 2 2.5 3.3
-8 20 2 1 1
8 20 -2 1 1.3
-7 20 2 3.9 3.3
7 20 -2 3.9 1.4
-7 20 2 4 1.2
-6 20 2 98.59 4
-6 20 2 99.09 7.3
6 20 -2 106.49 4.5
5 -20 -2 31.3 4.5
-5 20 2 32.4 2.4
-5 20 2 42 5.3
-5 20 2 31.4 2.4
5 20 -2 33.4 2.7
4 -20 -2 37 3.5
-4 20 2 40.3 2.4
-4 20 2 39 2.6
-4 20 2 44.4 4.8
4 20 -2 34.6 3.4
4 20 -2 36.9 2.7
-3 20 2 5.7 1.4
3 20 -2 9 2.4
-3 20 2 7.3 1.5
-3 20 2 15.3 3.2
3 20 -2 5.6 1.5
2 -20 -2 16 2.5
-2 20 2 14.4 1.8
2 20 -2 13.5 1.8
2 20 -2 11.5 1.7
2 20 -2 18.1 2.7
-2 20 2 15 3.2
-2 20 2 13.5 1.9
1 -20 -2 31 2.7
1 20 -2 28.5 2.4
1 20 -2 27.3 2.2
-1 20 2 31 3.9
-1 20 2 32.6 2.3
-1 20 2 30.3 2.4
1 20 -2 28.9 2.7
1 20 -2 27.3 3.4
0 -20 -2 12.6 2.2
0 20 -2 10.3 1.8
0 20 2 9.5 1.6
0 20 -2 6.5 1.4
0 20 2 8.5 1.6
0 20 2 13.7 2.6
0 20 -2 10.3 1.8
0 20 -2 11.1 2.5
-1 20 -2 -0.5 1.1
1 20 2 1.4 1
1 20 2 1.5 1.1
-1 20 -2 3.3 2.1
-1 20 -2 -0.5 0.9
-1 20 -2 -1.2 0.8
2 20 2 99.19 5.8
-2 20 -2 107.39 4.2
2 20 2 101.49 4.2
-2 20 -2 103.89 4.3
-2 20 -2 105.49 6.3
3 -20 2 6.8 1.6
-3 20 -2 6.6 1.5
-3 20 -2 4 1.2
3 20 2 6.4 1.6
-3 20 -2 5.9 3.1
4 -20 2 3 1.6
-4 20 -2 1.2 1.1
4 20 2 2.4 1.3
-4 20 -2 2.9 1.1
-4 20 -2 3.3 2.6
-5 20 -2 9 1.5
-5 20 -2 5.6 1.4
5 20 2 9.2 1.4
-5 20 -2 8 3
6 20 2 2.7 1.3
-6 20 -2 1.6 1.2
-6 20 -2 3.4 1.3
-6 20 -2 1 2.8
-7 20 -2 37.2 2.6
-7 20 -2 29.8 2.6
-7 20 -2 26 5
7 20 2 32 2.7
-8 20 -2 42 4.4
-8 20 -2 33.4 5.7
8 20 2 37.4 2.9
-9 20 -2 0.5 3.8
9 20 2 5.4 1.6
-9 21 2 7.8 4
9 21 -2 10.6 1.9
8 21 -2 20.3 2.4
-8 21 2 13.3 4.1
7 21 -2 7.4 1.6
-7 21 2 9.8 1.6
-7 21 2 9.3 1.7
-7 21 2 10.1 3.4
-6 21 2 14.8 1.8
6 21 -2 13.3 1.9
-6 21 2 15.7 4.2
-6 21 2 11.9 1.7
5 21 -2 3.4 1.4
-5 21 2 7.1 1.5
-5 21 2 6.1 1.4
-5 21 2 6 3
4 -21 -2 82.29 5
4 21 -2 86.19 4
-4 21 2 84.59 3.8
4 21 -2 82.89 5.2
-4 21 2 86.89 3.7
-4 21 2 83.19 6.3
3 -21 -2 19.7 2.8
-3 21 2 23.7 2.3
3 21 -2 25.6 3.4
3 21 -2 21.4 2.4
-3 21 2 21.2 2.5
-2 21 2 2.2 1.1
-2 21 2 6.1 2.3
2 21 -2 5.1 1.4
1 -21 -2 27.2 2.9
-1 21 2 22.1 2.4
1 21 -2 20.2 3.2
1 21 -2 26.3 2.8
-1 21 2 20.1 2.8
1 21 -2 18.1 2.2
0 -21 -2 113.69 4.4
0 21 -2 120.59 4.8
0 21 2 109.79 4.6
0 21 -2 117.49 5
0 21 2 99.39 5.6
0 21 -2 113.99 6
-1 21 -2 1.6 1.3
1 21 2 1.3 1
-1 21 -2 -0.1 1.7
2 -21 2 87.59 4.8
-2 21 -2 90.79 4.2
-2 21 -2 105.29 10
2 21 2 92.09 4.1
3 -21 2 46.5 3.5
-3 21 -2 40.2 5.1
3 21 2 38.9 2.8
-3 21 -2 38.9 2.8
-4 21 -2 123.49 4.8
-4 21 -2 127.89 7.8
4 21 2 127.49 5
5 21 2 13.2 1.9
-5 21 -2 22.1 4.5
-5 21 -2 16 2
-6 21 -2 28.4 2.7
-6 21 -2 33.4 2.6
6 21 2 31.5 2.8
-6 21 -2 32.4 5
-7 21 -2 17.8 2.1
-7 21 -2 17.4 2.1
-7 21 -2 21.7 4.5
7 21 2 20.4 2.5
-8 21 -2 44.9 3.2
8 21 2 46.6 3.2
-8 21 -2 53.89 3
-8 21 -2 52.89 7
-8 22 2 18.7 2.7
8 22 -2 13.3 2
-8 22 2 14.8 1.9
-8 22 2 18.5 5
-7 22 2 25.2 2.5
-7 22 2 22.6 2.2
7 22 -2 20.6 2.4
-7 22 2 33.6 5.3
-6 22 2 1.7 2.9
-6 22 2 0.8 1.3
6 22 -2 1.4 1.5
-5 22 2 135.49 4.9
-5 22 2 113.99 8.1
5 22 -2 128.59 5.1
-4 22 2 14.6 1.9
-4 22 2 19.6 3.8
4 22 -2 9.5 1.8
3 -22 -2 111.29 5.6
3 22 -2 112.79 5.9
-3 22 2 112.79 4.7
-3 22 2 122.79 7.4
3 22 -2 119.79 5
2 22 -2 10.1 2.3
-2 22 2 13.7 3.4
2 22 -2 10.6 1.9
-2 22 2 8.5 1.6
1 -22 -2 6.6 2
-1 22 2 2.5 1.3
-1 22 2 1.5 2.1
1 22 -2 -0.7 1.1
1 22 -2 1.7 2
0 -22 -2 24.3 2.5
0 22 -2 15.9 2.2
0 22 -2 23.3 2.6
0 22 2 22.9 3.4
0 22 2 21 2.4
0 22 -2 19.1 3.2
-1 22 -2 66.99 3.7
1 22 2 70.09 3.6
-1 22 -2 68.89 5.3
-1 22 -2 64.59 3.9
-2 22 -2 54.09 5.2
-2 22 -2 61.49 3.4
2 22 2 59.09 3.5
-3 22 -2 6.1 2.5
-3 22 -2 1.7 1.5
3 22 2 5.1 1.5
4 22 2 0.8 1.3
-4 22 -2 1.4 2.4
-4 22 -2 0.7 1.3
-5 22 -2 12 3.4
5 22 2 4.9 1.2
-5 22 -2 2.6 1.3
-6 22 -2 7 3.5
6 22 2 2.7 1.3
-6 22 -2 3.8 1.4
-7 22 -2 2.5 1.4
7 22 2 2.8 1.5
7 23 -2 6.6 2.1
-7 23 2 5.2 1.3
-7 23 2 23.7 8
6 23 -2 3.3 1.6
-6 23 2 0.9 3.2
-6 23 2 2.7 1.4
-5 23 2 9.5 3.4
-5 23 2 5.2 1.6
5 23 -2 7.6 1.8
-4 23 2 19.8 4.2
4 23 -2 14 2.1
-4 23 2 15 2.1
-3 23 2 1.2 1.4
3 23 -2 0.7 1.2
-3 23 2 2.7 2.7
2 -23 -2 4.6 2.1
2 23 -2 5.2 2
2 23 -2 4.5 1.6
-2 23 2 11.2 2.9
-2 23 2 2.8 1.5
1 23 -2 1.4 2.6
1 23 -2 4.7 1.6
-1 23 2 4.7 1.5
-1 23 2 5.2 2.7
0 -23 -2 17.9 2.2
0 23 -2 13.5 2.1
0 23 -2 14.6 2.4
0 23 -2 12.1 3.2
0 23 2 12.5 1.9
-1 23 -2 18.3 2.3
-1 23 -2 23.5 3.7
1 23 2 19.5 2.3
-1 23 -2 24.3 2.8
2 23 2 26.5 2.6
-2 23 -2 30.4 2.8
-2 23 -2 24.1 4.2
-3 23 -2 256.67 7.8
-3 23 -2 249.58 10.9
3 23 2 239.48 7.7
-4 23 -2 3.6 3.4
-4 23 -2 1.2 1.5
4 23 2 0.8 1.4
-5 23 -2 4.1 1.5
-5 23 -2 0.1 2.7
5 23 2 -0.9 1.2
-6 23 -2 50.69 7.4
-6 23 -2 47.5 3.4
-6 24 2 61.09 3.6
6 24 -2 61.49 3.9
-6 24 2 64.09 11
-5 24 2 30.5 3
-5 24 2 30.2 4.8
4 24 -2 -1.2 1.4
-4 24 2 2.9 3.1
-4 24 2 1.8 1.3
3 24 -2 9.5 2
-3 24 2 17 4
-3 24 2 13.2 2
2 -24 -2 58.99 4.7
-2 24 2 46.4 5.7
2 24 -2 48.1 3.4
-2 24 2 50.99 3.4
1 -24 -2 22.7 2.8
-1 24 2 21.8 2.4
1 24 -2 21.9 3.1
1 24 -2 21.9 3.4
-1 24 2 22.6 4.7
1 24 -2 22.7 2.7
0 24 2 2.4 1.5
0 24 -2 2.7 2.9
0 24 -2 3.5 1.5
-1 24 -2 21.9 2.6
-1 24 -2 29 4.4
-1 24 -2 31.7 3.5
1 24 2 22.8 2.5
-2 24 -2 19.4 2.4
-2 24 -2 23.5 4.4
2 24 2 20 2.2
-3 24 -2 33.4 3.1
-3 24 -2 41.4 5.7
3 24 2 33.1 3.3
-4 24 -2 0.4 1.5
4 24 2 0.9 1.8
-4 24 -2 -3.1 2.9
-5 24 -2 31 5
-5 24 -2 34.3 3
5 24 2 39.4 3.3
-4 25 2 17.7 4.7
4 25 -2 17 2.4
-4 25 2 17 2.4
-3 25 2 4.6 3.4
3 25 -2 5.3 1.7
-3 25 2 3.7 1.5
2 25 -2 5.8 1.7
-2 25 2 6.5 2.3
-2 25 2 4.5 3.5
1 -25 -2 26.1 3.1
1 25 -2 29.1 3.4
1 25 -2 29.6 4.4
0 25 -2 -1.7 2.7
0 25 -2 -2.7 2.2
0 25 -2 2.3 2.8
-1 25 -2 3.6 2.8
1 25 2 6.6 2
-1 25 -2 4.4 3.5
2 25 2 1.4 1.5
-2 25 -2 4.2 3.3
3 25 2 -0.4 1.5
-3 25 -2 -1.6 3.5
-3 25 -2 0.5 2.6
15 0 -3 77.49 4.9
14 0 -3 -1.3 2.2
14 0 -3 -1.5 1.6
13 0 -3 44.5 3.2
13 0 -3 39.7 3.6
12 0 -3 -0.2 0.9
12 0 -3 0.1 1.5
11 0 -3 16.4 2.8
11 0 -3 13.3 1.9
10 0 -3 1.1 0.8
10 0 -3 1.6 1.3
9 0 -3 9.8 1.8
9 0 -3 9.3 1.4
8 0 -3 -0.9 0.9
8 0 -3 1.2 0.8
7 0 -3 245.18 7.3
7 0 -3 253.47 6.7
6 0 -3 -0.1 0.5
6 0 -3 -0.7 0.8
-5 0 3 611.14 12.9
5 0 -3 613.44 13.7
5 0 -3 608.44 12.8
-4 0 3 0 0.4
4 0 -3 -0.4 0.8
4 0 -3 0.1 0.4
3 0 -3 83.99 2.6
-3 0 3 89.89 2.7
-2 0 3 0.1 0.3
2 0 -3 0.3 0.4
1 0 -3 283.07 6.1
-1 0 3 308.67 6.2
1 0 -3 308.27 5.8
-1 0 3 309.67 5.8
0 0 -3 0.2 0.2
0 0 3 0.3 0.2
1 0 3 609.64 11.5
-1 0 -3 615.84 11.5
-2 0 -3 0.6 0.3
-2 0 -3 -0.2 0.3
2 0 3 0.2 0.2
3 0 3 749.03 14
-3 0 -3 739.93 13.9
-3 0 -3 737.93 14.6
4 0 3 -0.1 0.3
-4 0 -3 -0.3 0.7
4 0 3 -0.1 0.5
5 0 3 657.23 12.7
5 0 3 661.03 13.3
-5 0 -3 662.93 14.1
6 0 3 -0.4 0.3
6 0 3 -0.4 0.5
-6 0 -3 -1.8 0.8
-7 0 -3 289.47 8.4
7 0 3 297.37 7.1
7 0 3 301.97 6.3
-8 0 -3 -0.9 1.3
8 0 3 0.1 0.7
8 0 3 -0.2 0.4
9 0 3 32.6 2.1
-9 0 -3 38.6 3.2
9 0 3 33.2 1.6
9 0 3 36.3 2.2
10 0 3 -0.7 0.7
-10 0 -3 3.5 1.7
10 0 3 0.5 0.4
10 0 3 -0.1 0.8
11 0 3 229.88 6.5
11 0 3 216.38 7.8
-11 0 -3 229.38 8.6
-12 0 -3 0.4 1.6
12 0 3 0.7 1.2
13 0 3 4.1 1.6
15 -1 -3 -1.1 1.9
15 1 -3 -0.5 2.1
14 -1 -3 3.4 3
14 -1 -3 1.7 2
14 1 -3 1.3 1.4
13 -1 -3 20.2 2.7
13 -1 -3 15.4 2.7
13 1 -3 16.4 2.4
13 1 -3 19.9 2.7
12 -1 -3 19.7 2.8
12 -1 -3 20.1 2.5
12 1 -3 19.1 2.5
12 1 -3 14.7 2.2
11 -1 -3 1.6 1.4
11 1 -3 2.4 1.4
11 1 -3 -0.2 0.9
10 -1 -3 22.5 2.8
10 -1 -3 24.7 2.1
10 1 -3 21.9 2.3
10 1 -3 26.2 2.6
9 -1 -3 61.69 3.8
9 -1 -3 64.19 3.1
9 1 -3 64.79 3.3
9 1 -3 67.19 3.7
8 -1 -3 -0.3 0.9
8 -1 -3 0.5 0.6
8 1 -3 1 1.1
8 1 -3 0.9 0.7
7 -1 -3 0.5 0.5
7 -1 -3 0.2 0.8
7 1 -3 0.3 0.5
7 1 -3 1.3 1.1
6 -1 -3 34.4 2.5
6 -1 -3 31.8 1.8
6 1 -3 31.3 1.9
-6 1 3 34.6 1.9
6 1 -3 30.1 2.3
5 -1 -3 275.57 7.7
5 -1 -3 279.57 6.8
-5 -1 3 297.57 7
-5 1 3 294.87 6.9
5 1 -3 279.37 7.5
5 1 -3 300.07 7.1
-4 -1 3 216.78 5.4
4 -1 -3 211.48 6.1
4 -1 -3 215.28 5.2
4 1 -3 210.28 5.4
4 1 -3 212.18 5.8
-4 1 3 221.38 5.3
-3 -1 3 118.29 3.3
3 -1 -3 110.39 3
3 -1 -3 106.79 3.8
-3 1 3 118.19 3.2
3 1 -3 118.59 3.3
-2 -1 3 135.69 3.5
2 -1 -3 137.69 3.3
2 -1 -3 136.19 2.8
2 1 -3 135.19 3.5
-2 1 3 140.89 3.4
1 -1 -3 185.98 3.7
-1 -1 3 185.68 3.7
1 1 -3 186.68 4.1
-1 1 3 182.28 4
1 1 -3 186.78 3.7
-1 1 3 186.28 3.7
0 -1 3 297.47 6
0 -1 3 298.87 5.8
0 -1 -3 296.97 5.8
0 1 3 298.77 5.8
0 1 -3 296.67 5.8
1 -1 3 1156.08 21.4
-1 -1 -3 1161.38 21.4
1 1 3 1172.28 21.5
-1 1 -3 1157.38 21.4
-2 -1 -3 2.4 0.4
2 -1 3 3.3 0.4
2 1 3 3.9 0.4
-2 1 -3 2.8 0.4
-2 1 -3 3.1 0.6
-3 -1 -3 734.23 14
3 -1 3 725.83 13.6
3 -1 3 721.83 14
-3 -1 -3 714.83 13.5
-3 1 -3 712.33 13.5
3 1 3 725.63 13.6
-3 1 -3 699.73 14.4
-4 -1 -3 1.9 0.8
4 -1 3 2.3 0.7
4 -1 3 1.6 0.4
-4 1 -3 3.2 1
4 1 3 2.9 0.5
-5 -1 -3 3.9 1
5 -1 3 2.4 0.5
5 -1 3 3.9 0.9
5 1 3 3.5 0.5
5 1 3 3.2 0.6
-5 1 -3 3.8 1.1
6 -1 3 71.19 2
6 -1 3 68.79 2.6
-6 -1 -3 70.69 3.2
6 1 3 71.59 2
6 1 3 64.59 2.4
-6 1 -3 61.19 3.3
7 -1 3 13.8 0.9
-7 -1 -3 15.6 2.1
7 -1 3 15.4 1.5
7 1 3 15.5 1.3
7 1 3 12.7 0.9
-7 1 -3 18.4 2.3
8 -1 3 57.89 2.6
-8 -1 -3 54.89 3.4
8 -1 3 54.29 1.9
8 -1 3 50.99 2.6
8 1 3 55.19 2.4
-8 1 -3 50.69 3.5
9 -1 3 17.9 1.6
9 -1 3 21.9 1.3
9 -1 3 18.6 1.8
-9 -1 -3 23.6 2.8
9 1 3 22.7 1.7
9 1 3 20.7 1.3
-9 1 -3 20.9 2.9
10 -1 3 42.5 1.8
-10 -1 -3 38.6 3.4
10 -1 3 41.1 2.5
-10 1 -3 39.7 3.8
10 1 3 43.3 2.6
11 -1 3 7.6 1.5
11 -1 3 7.4 1.5
-11 -1 -3 7.5 2.2
-11 1 -3 8.2 2.3
11 1 3 8 1.5
12 -1 3 27.4 2.4
-12 -1 -3 25.7 3.6
12 -1 3 24 2.4
-12 1 -3 24.3 3.8
12 1 3 30.5 2.9
13 -1 3 2.3 1.6
13 1 3 1.6 1.8
-13 1 -3 0.7 2.4
14 -1 3 10.8 2.1
-14 1 -3 10.2 3.4
14 1 3 13.3 2.7
15 -2 -3 6.1 2
14 -2 -3 12.1 2.3
14 -2 -3 14.2 3
14 2 -3 14.1 2.3
13 -2 -3 4.8 1.6
13 -2 -3 3.5 2
13 2 -3 1.5 1.6
13 2 -3 6.2 1.8
12 -2 -3 5.3 1.4
12 -2 -3 9.8 2.1
12 2 -3 7 1.8
11 -2 -3 -0.4 1.1
11 -2 -3 1.1 0.9
11 2 -3 0.6 1.1
11 2 -3 -1.2 1.1
10 2 -3 0 1
10 2 -3 1.1 1.2
9 -2 -3 45.5 3.3
9 -2 -3 50.79 2.7
9 2 -3 43.3 2.9
9 2 -3 49.4 2.9
8 -2 -3 19.2 2.6
8 -2 -3 19.7 1.6
-8 2 3 21.2 2.8
8 2 -3 16.2 1.7
8 2 -3 17.8 2.2
7 -2 -3 13.1 1.3
7 -2 -3 11.1 1.8
-7 2 3 13.5 2.2
7 2 -3 10.5 1.5
7 2 -3 12.3 1.8
6 -2 -3 1087.29 23.5
6 -2 -3 1110.09 22
-6 2 3 1096.09 24.9
-6 2 3 1138.39 22.1
6 2 -3 1127.39 22.6
6 2 -3 1122.69 22.8
5 -2 -3 8.1 1.6
5 -2 -3 9 1.1
5 2 -3 8.8 1.2
5 2 -3 10.8 1.7
-5 2 3 7.9 1.7
-5 2 3 9.8 1.2
-4 -2 3 415.16 9.3
4 -2 -3 419.26 8.8
4 -2 -3 411.36 10.1
4 2 -3 413.36 9.3
-4 2 3 441.76 9.1
-3 -2 3 23.9 1.4
3 -2 -3 25.7 1.2
3 -2 -3 24.7 1.9
3 2 -3 25 1.4
-3 2 3 24.5 1.3
2 -2 -3 888.81 18.1
-2 -2 3 894.21 17.4
2 -2 -3 891.41 16.5
-2 2 3 905.31 17.1
2 2 -3 896.61 17.4
-2 2 3 901.21 16.5
-1 -2 3 0.4 0.2
1 -2 -3 0.3 0.2
-1 -2 3 0.1 0.4
-1 2 3 0 0.2
1 2 -3 0.2 0.2
1 2 -3 0.1 0.3
0 -2 3 1649.73 30.4
0 -2 -3 1634.14 30.2
0 2 3 1601.44 30.2
0 2 -3 1703.53 30.5
-1 -2 -3 1090.79 20.4
1 -2 3 1095.09 20.4
-1 2 -3 1096.29 20.7
1 2 3 1109.59 20.4
-1 2 -3 1108.29 20.4
2 -2 3 794.42 15.2
-2 -2 -3 797.22 15.2
-2 2 -3 821.22 15.9
2 2 3 805.52 15.2
-2 2 -3 836.92 15.2
-3 -2 -3 207.08 4.3
3 -2 3 210.58 4.4
3 -2 3 211.48 5
-3 2 -3 208.68 5.3
-3 2 -3 209.88 4.3
3 2 3 204.18 4.4
4 -2 3 1361.36 25.2
4 -2 3 1336.27 26
-4 -2 -3 1345.47 25.7
-4 2 -3 1363.56 26.6
4 2 3 1359.26 25.2
-4 2 -3 1368.26 25
5 -2 3 128.49 3.9
-5 -2 -3 125.79 3.9
5 -2 3 124.79 3.1
-5 2 -3 126.59 4.5
5 2 3 127.59 3.1
6 -2 3 74.79 2.9
6 -2 3 73.99 2.2
-6 2 -3 76.49 3.7
6 2 3 74.79 2.2
7 -2 3 4.9 0.7
-7 -2 -3 4.3 1.4
7 -2 3 7.4 1.4
-7 2 -3 4.7 1.6
7 2 3 4.8 0.7
8 -2 3 8.5 1.2
8 -2 3 8.9 1.4
-8 -2 -3 8.8 1.9
8 -2 3 8 1.4
-8 2 -3 11.1 2.2
9 -2 3 76.99 3.1
9 -2 3 73.39 2.4
9 -2 3 68.59 3.2
-9 2 -3 72.49 4.7
9 2 3 71.79 2.4
10 -2 3 19.8 1.7
10 -2 3 20 2.2
10 2 3 17.6 1.2
-10 2 -3 21.3 3.4
10 2 3 20.4 2.3
11 -2 3 4.8 1.4
11 -2 3 3.3 0.8
11 2 3 5.5 1.4
-11 2 -3 2.4 2
12 -2 3 2.4 0.7
12 -2 3 1.7 1.3
12 2 3 6.3 1.7
-12 2 -3 5.5 2.5
13 -2 3 -0.9 1.3
13 -2 3 -1.2 1.2
13 2 3 2.3 1.9
14 2 3 0.6 2.3
-14 2 -3 -1.9 2.4
14 -3 -3 8.2 1.6
13 -3 -3 4.4 1.3
13 -3 -3 1 2
13 3 -3 2.1 1.5
12 -3 -3 4.5 1.9
12 -3 -3 1.3 1.1
12 3 -3 -0.2 1.1
12 3 -3 2 1.2
11 -3 -3 12.4 1.7
11 -3 -3 11.8 2.2
11 3 -3 11 2
10 -3 -3 1.9 1.6
10 -3 -3 1.1 0.9
10 3 -3 2.5 1.2
10 3 -3 0.3 1.3
9 -3 -3 22.1 1.7
9 -3 -3 26.8 3.2
9 3 -3 19.9 2
-9 3 3 22.5 3.2
8 -3 -3 156.38 4.7
8 -3 -3 150.18 6.1
8 3 -3 157.48 5.3
-8 3 3 158.98 6.5
7 -3 -3 10.2 1.2
7 -3 -3 11.9 2
7 3 -3 12.4 1.8
-7 3 3 9.9 1.3
7 3 -3 10.8 1.6
-7 3 3 9 2.1
6 -3 -3 27.5 2.5
6 -3 -3 27.8 1.6
-6 3 3 30 1.7
6 3 -3 28.1 2
-6 3 3 28.6 2.6
6 3 -3 29.8 2
5 -3 -3 330.27 7.1
5 -3 -3 308.97 8.6
-5 3 3 319.87 8.9
5 3 -3 313.97 7.7
5 3 -3 315.57 7.8
-5 3 3 305.67 7.2
4 -3 -3 30 1.4
4 -3 -3 25.8 2.2
-4 3 3 30.1 2.4
4 3 -3 31.2 1.7
-4 3 3 30.7 1.5
3 -3 -3 30.3 1
-3 -3 3 29.5 1.5
3 -3 -3 33.1 2.2
-3 3 3 27.7 1.3
3 3 -3 31.2 1.6
-3 3 3 29.5 2.2
2 -3 -3 96.29 3.5
-2 -3 3 102.39 2.9
2 -3 -3 99.79 2.3
-2 3 3 101.19 2.2
2 3 -3 107.09 2.2
-2 3 3 97.49 2.6
2 3 -3 97.99 2.9
1 -3 -3 0.7 0.3
-1 -3 3 0.8 0.3
-1 -3 3 1.5 0.5
1 3 -3 0.9 0.4
1 3 -3 0.8 0.3
-1 3 3 0.4 0.3
0 -3 3 1727.03 30.8
0 -3 -3 1669.23 30.9
0 -3 3 1630.74 31
0 3 3 1687.43 30.9
0 3 -3 1693.23 31
0 3 -3 1677.33 30.8
1 -3 3 247.18 5
-1 -3 -3 245.38 5
-1 3 -3 244.88 5
-1 3 -3 238.98 5.4
1 3 3 243.08 5
2 -3 3 5.9 0.6
-2 -3 -3 5 0.5
2 -3 3 6.6 0.9
-2 3 -3 5.4 0.6
2 3 3 5.6 0.6
-2 3 -3 6.1 0.9
-3 -3 -3 7.8 0.6
3 -3 3 8.9 0.7
3 -3 3 8.3 1.1
3 3 3 7.8 0.7
-3 3 -3 6.8 0.6
-3 3 -3 7.9 1.2
4 -3 3 41.6 1.4
4 -3 3 40.4 2
4 3 3 40.4 1.4
-4 3 -3 38.5 2.4
-4 3 -3 40 1.3
5 -3 3 5 0.6
5 -3 3 7 1.2
5 3 3 5.1 0.6
6 -3 3 98.59 3.6
6 -3 3 101.29 2.7
-6 3 -3 99.19 4.4
6 3 3 100.89 2.7
7 -3 3 23.6 1.9
7 -3 3 22.4 1.2
7 -3 3 22.7 1.5
-7 3 -3 26.3 2.9
7 3 3 21.7 1.2
8 -3 3 54.89 1.9
8 -3 3 46.2 2.7
8 3 3 48.4 1.8
-8 3 -3 45.6 3.8
9 -3 3 14.7 3.1
9 -3 3 11 1.1
9 -3 3 12.7 1.3
-9 3 -3 13.1 2.8
9 3 3 12.5 1.1
10 -3 3 42.5 1.9
10 -3 3 45.4 2.8
-10 3 -3 41.9 4
10 3 3 48 2.9
11 -3 3 61.79 3.4
11 -3 3 62.69 2.3
11 3 3 58.59 3.5
-11 3 -3 60.89 4.8
12 -3 3 6.7 1.7
-12 3 -3 5 2.8
12 3 3 4.1 1.7
13 -3 3 1.9 1.5
-13 3 -3 3.7 2.8
13 3 3 5.8 2
-14 3 -3 13.6 3.4
15 -4 -3 19 2.4
14 -4 -3 3.2 1.6
13 -4 -3 2.3 1.2
13 -4 -3 -1.2 1.7
13 4 -3 1.1 1.3
12 -4 -3 6.1 1.9
12 -4 -3 5.1 1.3
12 4 -3 1.4 1.5
11 -4 -3 4 1.9
11 4 -3 7.7 1.7
10 -4 -3 87.29 3.4
10 -4 -3 87.49 4.7
10 4 -3 85.19 4.2
-10 4 3 96.59 5.8
9 -4 -3 31.1 1.9
-9 4 3 35.5 4
9 4 -3 28.2 2.6
8 -4 -3 44.3 3.2
8 -4 -3 41.1 2.1
8 4 -3 40.7 2.6
-8 4 3 40.5 3.6
7 -4 -3 36.6 2.9
7 -4 -3 37.9 1.8
-7 4 3 33.2 1.9
-7 4 3 39.2 3.3
7 4 -3 36.3 2.3
7 4 -3 32.6 2.2
6 -4 -3 68.29 3.7
6 -4 -3 68.99 2.4
6 4 -3 64.59 3
-6 4 3 65.99 2.5
-6 4 3 67.49 3.9
5 -4 -3 284.77 6.3
5 -4 -3 278.87 8.1
-5 4 3 286.87 8.6
5 4 -3 272.97 7.2
-5 4 3 275.77 6.5
5 4 -3 293.37 7.1
4 -4 -3 101.99 4.2
4 -4 -3 104.89 2.4
4 -4 -3 101.19 2.5
4 4 -3 100.19 3.5
-4 4 3 107.29 3
-4 4 3 102.79 4.3
3 -4 -3 0 0.8
3 -4 -3 0.6 0.3
3 4 -3 1 0.6
-3 4 3 0.8 0.3
-3 4 3 1.2 0.3
-3 4 3 1 0.9
-3 4 3 0.8 0.4
-2 -4 3 158.48 4.1
2 -4 -3 156.78 4.8
2 -4 -3 156.68 3.5
2 4 -3 145.09 4
-2 4 3 155.08 3.4
2 4 -3 165.18 3.4
-1 -4 3 43.2 1.3
-1 -4 3 43.8 1.7
1 -4 -3 43.9 2.2
1 -4 -3 44.8 1.4
-1 4 3 45 1.4
1 4 -3 43.6 1.7
1 4 -3 44.2 1.3
0 -4 3 9.9 0.6
0 -4 -3 8.8 0.7
0 -4 3 8.5 0.7
0 4 -3 10.5 0.8
0 4 -3 8.6 0.7
0 4 3 8.8 0.7
0 4 -3 9.9 0.6
-1 -4 -3 18.7 0.9
1 -4 3 19.5 0.9
-1 4 -3 18.9 0.9
-1 4 -3 19.2 1.2
1 4 3 18.9 0.9
-2 -4 -3 683.43 13
2 -4 3 687.33 13
2 -4 3 662.13 13.5
-2 4 -3 688.23 12.9
2 4 3 677.03 13
-2 4 -3 671.83 13.9
3 -4 3 147.39 4
-3 -4 -3 143.69 3.3
3 -4 3 142.19 3.4
3 4 3 139.09 3.4
-3 4 -3 142.39 3.3
-3 4 -3 147.99 4.5
4 -4 3 76.79 2.2
4 -4 3 77.09 2.9
-4 4 -3 80.09 3.4
-4 4 -3 77.79 2.1
4 4 3 78.69 2.2
5 -4 3 331.37 7
5 -4 3 335.37 8.1
-5 4 -3 332.57 8.9
5 4 3 333.37 7
6 -4 3 122.89 3.2
6 -4 3 122.79 4.2
-6 4 -3 122.99 5.1
6 4 3 116.69 3.1
7 -4 3 119.19 6.2
-7 4 -3 123.79 5.5
7 4 3 127.49 3.3
8 -4 3 3.1 0.7
8 -4 3 3.9 1.3
-8 4 -3 1 1.6
9 -4 3 23.1 2.2
9 -4 3 16.6 1.3
-9 4 -3 19.3 3.1
9 4 3 19.9 1.3
10 -4 3 50.79 3.1
10 -4 3 51.89 2.1
10 4 3 53.49 2.1
-10 4 -3 53.29 4.4
11 -4 3 68.29 2.5
11 -4 3 64.79 3.6
-11 4 -3 67.39 5.1
11 4 3 76.59 4.1
12 -4 3 1.8 1.4
12 4 3 2 1.8
13 -4 3 28.4 1.9
-13 4 -3 35.3 4.7
13 4 3 33.6 3.6
-14 4 -3 94.39 7.2
14 -5 -3 41.7 2.8
13 -5 -3 71.99 5
13 -5 -3 87.29 4.1
12 -5 -3 68.39 5.3
12 -5 -3 74.09 3.3
12 5 -3 70.19 4.3
11 -5 -3 15.7 1.7
11 -5 -3 21.3 3.2
11 5 -3 23.3 2.5
-11 5 3 22.8 4
10 -5 -3 37.3 2.1
10 -5 -3 45.6 3.7
-10 5 3 34.8 4.4
10 5 -3 32.1 2.8
9 -5 -3 0.1 0.7
9 -5 -3 0.1 1.5
-9 5 3 -0.1 1.6
9 5 -3 1 1
8 -5 -3 7.3 1.1
8 -5 -3 6.1 1.9
-8 5 3 9.3 2.2
8 5 -3 5.9 1.3
7 -5 -3 340.57 7.7
7 -5 -3 332.07 9.8
-7 5 3 349.67 10.6
-7 5 3 343.07 8
7 5 -3 351.36 10.2
6 -5 -3 56.89 1.7
6 -5 -3 62.69 2.1
6 -5 -3 54.09 3.4
6 5 -3 57.69 2.9
-6 5 3 57.69 2.3
-6 5 3 55.89 3.7
5 -5 -3 248.78 5.3
5 -5 -3 256.17 7.6
5 -5 -3 253.57 5.2
5 5 -3 254.47 6.8
-5 5 3 247.08 5.9
-5 5 3 240.18 7.8
4 -5 -3 36.9 1.4
4 -5 -3 42.4 2.8
-4 5 3 39.2 1.6
-4 5 3 32.7 2.7
3 -5 -3 214.98 6.3
3 -5 -3 199.28 4.6
-3 5 3 211.98 4.4
3 5 -3 216.28 4.4
-3 5 3 219.38 4.8
-3 5 3 211.18 6.4
-3 5 3 202.88 4.4
2 -5 -3 761.82 14.7
2 -5 -3 780.02 16.4
-2 5 3 757.12 14.6
2 5 -3 777.32 14.6
-2 5 3 786.02 16.6
2 5 -3 778.42 15.6
1 -5 -3 155.08 4.6
1 -5 -3 148.09 3.5
-1 -5 3 153.18 3.4
-1 5 3 145.99 3.4
1 5 -3 151.68 3.4
1 5 -3 152.98 3.9
0 -5 3 349.17 7
0 -5 -3 346.27 7.1
0 -5 3 333.47 7.1
0 -5 -3 352.46 7.9
0 5 -3 350.26 7
0 5 3 348.67 7.1
0 5 -3 341.37 7.3
0 5 -3 346.17 7.2
1 -5 3 6.9 0.8
-1 -5 -3 8.3 0.7
1 -5 3 7.4 0.6
-1 5 -3 8.2 0.7
1 5 3 7.4 0.7
-1 5 -3 8.4 1
2 -5 3 620.94 12
-2 -5 -3 614.54 12
2 -5 3 611.64 12.5
-2 5 -3 624.24 11.9
2 5 3 609.54 12
-2 5 -3 612.74 13
-3 -5 -3 6.1 0.7
3 -5 3 6.4 1.2
3 -5 3 4.2 0.6
3 5 3 6.5 0.8
-3 5 -3 4.7 1.2
-3 5 -3 6.4 0.7
-4 -5 -3 1 0.4
4 -5 3 0.4 0.4
4 -5 3 1.6 0.8
-4 5 -3 1.1 0.4
4 5 3 0.7 0.4
-4 5 -3 1.5 1
5 -5 3 60.19 2.8
5 -5 3 63.99 2.1
5 5 3 63.49 2
-5 5 -3 60.99 3.5
-5 5 -3 65.39 1.8
6 -5 3 0.2 0.8
6 5 3 -0.2 0.4
-6 5 -3 0.8 1.2
7 -5 3 79.39 3.6
7 -5 3 83.09 2.6
-7 5 -3 81.79 4.7
7 5 3 85.49 2.6
8 -5 3 0.9 0.6
8 -5 3 1.4 1.1
8 5 3 0.9 0.5
-8 5 -3 2.1 1.6
9 -5 3 130.39 5.1
9 -5 3 127.39 3.6
-9 5 -3 125.79 6.5
9 5 3 135.49 3.6
10 -5 3 1.8 0.7
10 -5 3 1.3 1.3
-10 5 -3 3.5 2.4
10 5 3 0.7 0.6
11 -5 3 1 1.2
11 -5 3 1.2 0.7
11 5 3 1.7 1.5
11 5 3 1.3 0.7
-11 5 -3 0.6 2
12 -5 3 0.7 1.4
12 -5 3 1.1 0.7
12 5 3 -1.1 1.4
-12 5 -3 0 2.2
13 -5 3 2 1
-13 5 -3 0.9 2.4
14 -5 3 13.2 1.5
-14 5 -3 7.9 3.7
12 -6 -3 3.4 2.1
12 6 -3 -2.2 1.3
-12 6 3 0.1 2
11 -6 -3 5.2 2.1
11 -6 -3 3.3 0.9
-11 6 3 4.8 2.4
11 6 -3 3.1 1.5
10 -6 -3 1.9 0.7
10 -6 -3 2.4 1.6
10 6 -3 2 1.2
-10 6 3 2.2 2.1
9 -6 -3 0 0.6
9 -6 -3 -0.9 1.4
9 6 -3 0.2 0.9
-9 6 3 0.1 1.9
8 -6 -3 27.1 1.5
-8 6 3 27.2 1.7
-8 6 3 26.1 3.6
7 -6 -3 14.6 1.1
7 -6 -3 13.6 0.9
7 -6 -3 14.8 2.5
7 6 -3 17.8 1.8
-7 6 3 14.7 1.3
-7 6 3 19.6 3
6 -6 -3 50.39 3.3
6 -6 -3 48.7 1.6
6 -6 -3 46.4 1.7
-6 6 3 48.7 2
6 6 -3 48.9 2.7
-6 6 3 40.8 3.4
5 -6 -3 1.5 0.5
5 -6 -3 2 0.4
5 -6 -3 2.7 1.3
-5 6 3 1.1 1.1
-5 6 3 2.1 0.6
5 6 -3 1.2 0.6
4 -6 -3 704.03 13.9
4 -6 -3 732.63 16.4
4 6 -3 734.93 15.4
-4 6 3 701.43 13.6
-4 6 3 700.63 17.9
-4 6 3 734.33 13.6
-4 6 3 720.93 14.2
3 -6 -3 43.4 1.6
3 -6 -3 44.5 2.8
-3 6 3 51.59 3.1
-3 6 3 44.6 1.5
3 6 -3 43.2 2.2
-3 6 3 48.1 1.5
3 6 -3 46.2 1.5
2 -6 -3 162.68 5.1
2 -6 -3 156.58 3.8
2 6 -3 158.58 3.6
-2 6 3 158.28 3.7
2 6 -3 159.18 4.4
-2 6 3 162.28 5.2
-1 -6 3 1.8 0.4
1 -6 -3 2.4 1
1 -6 -3 1.7 0.5
-1 6 3 1.8 1
1 6 -3 1.2 0.5
1 6 -3 1.6 0.4
1 6 -3 2 0.5
-1 6 3 1.6 0.4
0 -6 -3 54.79 2.4
0 -6 3 54.89 1.7
0 -6 -3 54.99 1.8
0 6 -3 55.39 1.9
0 6 -3 54.19 2.1
0 6 3 55.39 1.8
1 -6 3 30.7 1.5
1 -6 3 32.2 1.3
-1 -6 -3 30 1.3
1 6 3 27.8 1.3
-1 6 -3 31.2 1.7
-1 6 -3 30.2 1.2
2 -6 3 252.07 5.5
-2 -6 -3 261.27 5.5
2 -6 3 253.07 6.1
2 6 3 252.37 5.6
-2 6 -3 247.48 6.6
-2 6 -3 248.98 5.4
3 -6 3 120.39 3.1
-3 -6 -3 120.39 3.1
3 -6 3 118.19 3.8
-3 6 -3 122.99 4.4
3 6 3 115.99 3.1
-3 6 -3 118.19 3
4 -6 3 46.2 1.7
-4 -6 -3 46.4 1.6
4 -6 3 49.5 2.4
-4 6 -3 45.8 1.6
4 6 3 42.1 1.7
-4 6 -3 46.2 2.8
5 -6 3 199.68 5.7
-5 6 -3 187.38 4.4
-5 6 -3 187.68 4.2
-5 6 -3 196.48 6.6
5 6 3 184.28 4.5
6 -6 3 95.29 2.8
6 6 3 97.99 2.8
-6 6 -3 97.29 4.8
7 -6 3 4.1 0.7
7 -6 3 4 1.3
7 6 3 3.4 0.7
-7 6 -3 2.4 1.5
8 -6 3 351.76 7.8
8 -6 3 357.86 9.5
-8 6 -3 360.46 11.3
8 6 3 352.96 7.8
9 -6 3 188.28 4.8
9 -6 3 174.78 6.2
9 6 3 179.98 4.6
-9 6 -3 182.28 8
10 -6 3 13.4 1.2
10 -6 3 15.1 2.2
-10 6 -3 12.2 3.1
10 6 3 14.5 1.2
11 -6 3 28.6 2.6
11 -6 3 25.9 1.6
11 6 3 24.1 1.6
12 -6 3 93.09 3.3
12 -6 3 85.39 5
-12 6 -3 94.49 6.6
12 6 3 79.69 4.8
12 6 3 92.99 3.1
13 -6 3 13.9 1.5
-13 6 -3 22.3 4.4
14 -6 3 0.3 1.1
-14 6 -3 2.8 3.2
12 -7 -3 85.49 5.4
12 7 -3 93.49 5.2
-12 7 3 90.29 6.5
-11 7 3 85.99 6.2
11 7 -3 90.59 5.5
10 -7 -3 12.8 2.4
-10 7 3 12.6 3.2
10 7 -3 13.4 2.2
9 -7 -3 1.8 1.6
9 -7 -3 3.2 0.9
9 7 -3 3.4 1.5
-9 7 3 3.5 2.2
8 -7 -3 644.34 16.2
8 -7 -3 640.34 12.6
8 -7 -3 630.34 12.8
8 7 -3 602.64 15.1
-8 7 3 646.84 17.3
-8 7 3 630.04 13.3
7 -7 -3 37.2 1.7
7 -7 -3 38.5 1.5
7 -7 -3 37 3.1
7 7 -3 40.4 2.6
-7 7 3 36.8 1.9
-7 7 3 39 3.6
6 -7 -3 1.6 0.5
6 -7 -3 2.9 1.5
6 -7 -3 2.2 0.6
-6 7 3 2.2 1.5
-6 7 3 2.4 0.8
6 7 -3 2 0.8
5 -7 -3 79.79 4.1
5 -7 -3 89.19 2.5
5 -7 -3 78.99 2.5
-5 7 3 84.09 2.7
-5 7 3 82.39 4.4
4 -7 -3 32.3 1.4
4 -7 -3 31.2 2.6
-4 7 3 32 1.2
-4 7 3 33.1 2.8
-4 7 3 33.4 1.5
4 7 -3 29.9 2
-4 7 3 32 1.2
3 -7 -3 2.1 0.6
3 -7 -3 2.9 1.2
-3 7 3 1.7 1.1
-3 7 3 1.7 0.4
3 7 -3 4 0.9
3 7 -3 2.4 0.5
-3 7 3 2 0.5
2 -7 -3 1042.1 21.3
2 -7 -3 1004 19.5
-2 7 3 1006 21.4
2 7 -3 997.3 20.3
-2 7 3 1009.3 19.3
2 7 -3 1033.1 19.3
-2 7 3 1026.8 19.3
2 7 -3 1034.1 19.4
-1 -7 3 185.98 4.1
1 -7 -3 174.88 5.3
1 -7 -3 173.88 4.3
1 7 -3 178.68 4.6
-1 7 3 180.18 4.2
-1 7 3 175.28 5.4
1 7 -3 177.78 4.1
1 7 -3 182.88 4.4
0 -7 3 274.97 5.9
0 -7 -3 284.27 6.1
0 -7 -3 278.97 6.9
0 7 -3 273.97 6.2
0 7 -3 276.27 6.5
0 7 3 275.07 6.1
0 7 -3 274.97 5.9
1 -7 3 11.2 0.8
-1 -7 -3 10.1 0.9
1 -7 3 11.4 1.1
1 7 3 13.1 1
-1 7 -3 13.2 1.4
-1 7 -3 11.8 0.9
2 -7 3 4.8 0.7
2 -7 3 4.9 0.9
-2 -7 -3 4.8 0.7
-2 7 -3 6.3 0.7
2 7 3 4.3 0.7
-2 7 -3 6.3 1.3
3 -7 3 259.77 5.8
3 -7 3 255.87 6.6
-3 -7 -3 261.07 5.7
-3 7 -3 253.87 7.2
-3 7 -3 257.37 5.6
3 7 3 251.97 5.8
4 -7 3 367.86 7.8
-4 -7 -3 372.76 7.6
4 -7 3 368.16 8.9
-4 7 -3 365.26 7.6
-4 7 -3 367.26 9.7
4 7 3 357.66 7.8
5 -7 3 30.7 2.2
5 -7 3 30.3 1.5
-5 7 -3 29.8 1.3
-5 7 -3 31.7 1.5
-5 7 -3 32.5 2.8
5 7 3 29.5 2.1
6 -7 3 -0.1 0.7
6 -7 3 0.9 0.5
-6 7 -3 2.5 1.7
6 7 3 -0.3 0.5
7 -7 3 30.5 2.5
7 -7 3 33.2 1.7
-7 7 -3 32.1 3.8
7 7 3 33.4 1.7
8 -7 3 3.1 0.8
8 -7 3 5.6 1.5
-8 7 -3 3.8 2
8 7 3 3.3 0.8
9 -7 3 2.3 1.4
9 -7 3 1.7 0.7
9 7 3 0.5 0.6
-9 7 -3 -0.5 1.9
10 -7 3 7 1.8
10 -7 3 5.9 0.9
-10 7 -3 10.1 3.1
10 7 3 8.3 1.1
11 -7 3 10.7 1.2
11 -7 3 13.7 2.1
11 7 3 12.3 1.3
11 7 3 8.3 1.8
-11 7 -3 10.5 2.8
12 -7 3 47.3 2.3
12 7 3 50.79 2.3
-12 7 -3 42.2 5.4
13 -7 3 7.1 1.2
-13 7 -3 6.3 3.2
14 -7 3 -0.2 1.1
-14 7 -3 1.9 3
12 -8 -3 3.1 0.7
-12 8 3 4.8 3.1
11 -8 -3 6.3 2.2
-11 8 3 5.9 2.9
11 8 -3 5.9 1.8
10 -8 -3 6.5 2
-10 8 3 4 2.3
10 8 -3 4.5 1.4
9 -8 -3 77.89 4.8
9 -8 -3 80.79 2.6
9 8 -3 81.19 4.3
-9 8 3 73.69 5.5
8 -8 -3 2.9 0.9
8 -8 -3 0.2 0.8
8 -8 -3 7.8 2.1
-8 8 3 2.7 2.1
8 8 -3 4.4 1.4
7 -8 -3 4.4 0.9
7 -8 -3 4.3 0.7
-7 8 3 4.4 2
6 -8 -3 10 1.1
6 -8 -3 8.1 1.8
-6 8 3 10.6 1
-6 8 3 7.4 2.1
6 8 -3 7.7 1.4
5 -8 -3 2.4 1.3
5 -8 -3 2.2 0.7
-5 8 3 3.8 1.6
5 8 -3 2.3 0.8
-5 8 3 4 0.7
-5 8 3 3 0.5
-5 8 3 2.2 0.5
4 -8 -3 97.19 4.4
4 -8 -3 94.69 2.9
-4 8 3 96.89 2.6
4 8 -3 99.69 3.8
-4 8 3 91.69 2.8
-4 8 3 98.39 4.7
-4 8 3 96.49 2.6
3 -8 -3 1008.3 21.6
3 -8 -3 1007.6 19.6
-3 8 3 1030.3 19.3
3 8 -3 1041.1 19.4
-3 8 3 1016.3 19.4
3 8 -3 996.9 20.7
2 -8 -3 1.2 0.5
2 -8 -3 0.7 1
-2 8 3 0.9 0.4
2 8 -3 0.7 0.5
-2 8 3 -0.2 0.4
2 8 -3 0.7 0.6
2 8 -3 0.4 0.4
-2 8 3 -0.8 1
1 -8 -3 15.3 1.9
1 -8 -3 10.6 1.1
1 8 -3 12.8 0.9
1 8 -3 11.3 1.2
-1 8 3 11.7 1.8
1 8 -3 11.1 1.2
-1 8 3 12.3 1
0 -8 -3 16.8 1.6
0 -8 -3 19.1 1.2
0 -8 3 15.7 1.1
0 8 -3 18.3 1.2
0 8 3 17.6 1.1
0 8 -3 17.5 1.5
0 8 -3 16 1
-1 -8 -3 608.54 12.1
1 -8 3 616.64 12.1
1 -8 3 600.74 12.5
-1 8 -3 593.34 13.1
-1 8 -3 609.34 12
1 8 3 585.84 12.1
2 -8 3 7.5 1.1
2 -8 3 8 1.1
-2 -8 -3 8.5 0.9
-2 8 -3 7.7 0.8
2 8 3 8.4 0.9
-2 8 -3 10.3 1.8
3 -8 3 1167.58 23.5
-3 -8 -3 1189.98 22.4
3 -8 3 1180.78 22.5
-3 8 -3 1168.08 22.3
-3 8 -3 1164.78 24.4
-4 -8 -3 3.5 0.7
4 -8 3 2.6 0.6
4 -8 3 1.9 0.9
4 8 3 2 0.6
-4 8 -3 3.9 1
-4 8 -3 2.6 0.6
-4 8 -3 4.5 1.3
5 -8 3 194.88 6
5 -8 3 193.08 4.8
-5 8 -3 197.28 4.6
5 8 3 201.98 4.9
-5 8 -3 192.68 7
6 -8 3 6.2 0.9
6 -8 3 6.7 1.5
-6 8 -3 5.3 0.9
-6 8 -3 3.5 1.7
6 8 3 5.6 0.9
7 -8 3 1.2 0.6
7 -8 3 -0.4 1.1
-7 8 -3 -1.3 1.2
7 8 3 -0.2 0.6
8 -8 3 13.5 1.4
8 -8 3 15.3 2.1
-8 8 -3 17.4 3
8 8 3 14.4 1.3
9 -8 3 28.7 1.8
9 -8 3 33.1 2.8
-9 8 -3 25.6 3.9
9 8 3 31.8 1.7
10 -8 3 38.1 2
10 -8 3 38 3.1
10 8 3 38.1 1.9
11 -8 3 6.1 1.7
11 -8 3 6 1.1
-11 8 -3 4 2.8
11 8 3 3.4 1.6
11 8 3 4.3 1
12 -8 3 6.8 1.2
12 8 3 6.9 1.2
-12 8 -3 2.9 2.9
13 -8 3 80.09 3.5
-13 8 -3 68.19 6.9
-13 9 3 77.29 6.8
12 -9 -3 35.9 2
-12 9 3 37 5.2
11 -9 -3 36.1 4.2
11 -9 -3 28 1.6
-11 9 3 35.3 5.1
11 9 -3 28.4 3
10 -9 -3 -0.1 3
10 -9 -3 1.1 0.6
-10 9 3 2 2.2
9 -9 -3 34.1 1.7
9 -9 -3 30 3.2
-9 9 3 39.1 4.8
9 9 -3 32.1 2.8
8 -9 -3 294.07 6.7
8 -9 -3 290.07 9.6
8 9 -3 308.57 9.1
-8 9 3 285.27 10.6
7 -9 -3 356.96 10.7
7 -9 -3 357.76 7.8
7 -9 -3 359.56 8
-7 9 3 345.57 11.5
7 9 -3 335.27 9.7
6 -9 -3 93.29 3
6 -9 -3 93.09 4.7
-6 9 3 92.39 5.2
6 9 -3 89.09 4
5 -9 -3 186.08 4.7
5 -9 -3 189.08 7.7
-5 9 3 184.18 7.2
5 9 -3 184.88 6.7
-5 9 3 171.58 4.5
-5 9 3 185.08 4.2
-5 9 3 184.08 4.2
4 -9 -3 239.58 7.5
4 -9 -3 236.48 5.7
-4 9 3 240.08 5.3
4 9 -3 242.18 6.8
-4 9 3 236.38 8
-4 9 3 240.38 5.4
-4 9 3 228.38 5.4
3 -9 -3 265.67 7.8
3 -9 -3 260.67 6.2
3 9 -3 272.67 6
3 9 -3 261.27 7.1
-3 9 3 269.47 5.9
-3 9 3 267.37 8.3
-3 9 3 274.57 6.1
2 -9 -3 21.9 2.2
2 -9 -3 26.2 1.5
-2 9 3 23 2.6
2 9 -3 23.9 1.5
2 9 -3 25.2 1.3
-2 9 3 24.6 1.3
2 9 -3 23 1.7
1 -9 -3 86.49 2.8
1 -9 -3 82.79 3.5
-1 9 3 84.49 2.7
1 9 -3 87.29 3
-1 9 3 84.79 3.8
1 9 -3 84.89 2.6
1 9 -3 84.09 3
0 -9 3 50.89 1.9
0 -9 -3 51.29 2.6
0 -9 -3 50.29 2
0 9 -3 49.6 2.5
0 9 -3 49.8 2
0 9 -3 45.7 1.8
0 9 3 46.1 1.9
0 9 3 48.2 2.7
1 -9 3 4.4 0.9
-1 -9 -3 4.2 0.8
1 -9 3 4.9 0.7
-1 9 -3 3.6 0.7
1 9 3 5.5 0.8
-1 9 -3 5 1.2
-2 -9 -3 74.39 2.5
2 -9 3 76.99 2.9
2 -9 3 75.79 2.5
-2 9 -3 73.49 3.5
-2 9 -3 74.29 2.4
2 9 3 75.99 2.6
3 -9 3 97.39 2.9
-3 -9 -3 93.89 2.8
3 -9 3 89.59 3.5
-3 9 -3 85.99 2.9
-3 9 -3 89.39 4
-3 9 -3 90.79 2.7
3 9 3 92.79 2.9
4 -9 3 73.79 2.5
4 -9 3 74.29 3.7
-4 9 -3 74.89 2.4
-4 9 -3 76.39 2.6
-4 9 -3 81.19 4.2
4 9 3 78.29 2.6
5 -9 3 199.28 6.3
5 -9 3 205.18 5.1
-5 9 -3 207.88 5.1
-5 9 -3 208.08 4.9
-5 9 -3 199.38 7.3
5 9 3 213.18 5.2
6 -9 3 31.8 2.5
6 -9 3 34 1.7
-6 9 -3 29.9 1.4
6 9 3 30.6 1.7
-6 9 -3 34.6 3.4
-6 9 -3 28.1 1.5
7 -9 3 56.49 3.4
7 -9 3 63.09 2.4
-7 9 -3 53.99 4.4
7 9 3 61.19 2.4
8 -9 3 62.09 3.6
8 -9 3 60.59 2.5
-8 9 -3 49.5 4.5
8 9 3 59.29 2.4
9 -9 3 100.29 4.7
9 -9 3 102.19 3.5
9 9 3 103.49 3.3
-9 9 -3 103.59 6.4
10 -9 3 8.9 1.2
10 -9 3 13.3 2.3
10 9 3 9.9 1.3
-10 9 -3 9.4 3.1
11 -9 3 3.5 0.8
11 9 3 1.2 0.8
-11 9 -3 -0.4 2.4
12 -9 3 2.6 1
-12 9 -3 2.4 2.7
12 9 3 2.8 1
13 -9 3 -1.2 0.8
-13 9 -3 -0.2 2.9
13 -10 -3 0.6 0.8
-13 10 3 -0.4 3.1
12 -10 -3 2.9 0.8
-12 10 3 1 2.4
11 -10 -3 0.6 0.7
11 -10 -3 0.9 3.3
-11 10 3 0.4 2.3
10 -10 -3 11.6 1.2
10 -10 -3 10.1 2.3
-10 10 3 13 3.5
10 10 -3 9.1 2.1
9 -10 -3 15.2 1.4
9 -10 -3 18.7 2.9
9 10 -3 15.2 1.3
-9 10 3 16 3.5
9 10 -3 13.9 2.4
8 -10 -3 37.2 1.9
8 -10 -3 39.6 3.7
-8 10 3 43.9 4.5
8 10 -3 41.3 3.1
8 10 -3 36.6 1.9
7 -10 -3 48.9 3.6
-7 10 3 52.29 4.5
7 10 -3 46.8 3
7 10 -3 44.1 2
6 -10 -3 4.2 0.9
-6 10 3 4.4 2
5 -10 -3 114.89 5.1
5 -10 -3 114.79 3.5
-5 10 3 119.59 5.8
5 10 -3 104.79 4.4
-5 10 3 109.79 3
-5 10 3 108.09 3.2
-5 10 3 115.49 3.3
4 -10 -3 103.99 4.7
4 -10 -3 101.49 3.2
-4 10 3 97.99 2.8
-4 10 3 98.39 2.9
4 10 -3 101.79 2.9
-4 10 3 97.69 5.1
4 10 -3 98.79 4
3 -10 -3 140.79 4
3 -10 -3 157.28 5.5
-3 10 3 146.49 3.7
3 10 -3 140.49 3.8
-3 10 3 136.29 5.8
-3 10 3 149.88 3.9
3 10 -3 138.99 4.7
2 -10 -3 170.08 5.8
2 -10 -3 171.78 4.6
-2 10 3 182.98 4.4
2 10 -3 175.08 5.2
2 10 -3 182.18 4.4
-2 10 3 184.68 4.6
2 10 -3 179.18 4.8
-2 10 3 170.88 7.1
1 -10 -3 28.3 1.5
1 -10 -3 28.2 2.1
-1 10 3 25.8 1.5
1 10 -3 26.4 1.8
-1 10 3 28.5 2.4
1 10 -3 25.1 1.4
1 10 -3 28.9 1.7
0 -10 -3 39.3 2.3
0 -10 -3 35.7 1.8
0 10 3 34.4 2.4
0 10 -3 38.8 2.3
0 10 -3 40.2 1.9
0 10 -3 37.7 1.6
0 10 3 38.7 1.8
-1 -10 -3 16.6 1.5
1 -10 3 16.1 1.2
1 -10 3 15.5 1.4
-1 -10 -3 16.8 1.2
-1 10 -3 15.8 1.1
-1 10 -3 16.3 1.8
-1 10 -3 16 1.1
1 10 3 17.7 1.3
2 -10 3 24.6 1.8
-2 -10 -3 21.2 1.4
2 -10 3 22.8 1.4
-2 10 -3 26.6 2.3
-2 10 -3 25.7 1.4
2 10 3 24.7 1.5
3 -10 3 2.9 1.1
3 -10 3 2.9 0.8
-3 -10 -3 3 0.7
-3 10 -3 3.4 1.3
-3 10 -3 3.1 0.6
3 10 3 2 0.7
-3 10 -3 2.1 0.7
4 -10 3 103.89 3.2
4 -10 3 92.89 3.9
-4 10 -3 101.79 3.2
4 10 3 100.49 3.2
-4 10 -3 99.99 3
-4 10 -3 91.79 4.7
5 -10 3 -0.5 0.5
-5 10 -3 1 0.6
5 10 3 0.6 0.6
-5 10 -3 0 0.5
-5 10 -3 -0.8 1.4
6 -10 3 84.59 4
6 -10 3 84.29 2.9
-6 10 -3 93.99 5.3
-6 10 -3 79.19 2.7
6 10 3 85.29 3
-6 10 -3 79.59 2.5
7 -10 3 0.7 0.6
7 -10 3 2.3 1.3
-7 10 -3 0.8 1.7
7 10 3 1.2 0.7
8 -10 3 336.27 7.9
8 -10 3 341.97 9.7
8 10 3 339.17 7.8
-8 10 -3 315.67 11.5
9 -10 3 117.79 3.9
9 -10 3 112.69 5.2
9 10 3 121.69 3.8
10 -10 3 3.7 1
10 -10 3 3.1 1.8
10 10 3 6 1.2
-10 10 -3 8 2.8
11 -10 3 20.6 1.7
11 10 3 18 1.7
-11 10 -3 18.6 4
12 -10 3 67.29 3
-12 10 -3 60.69 6.3
12 10 3 70.09 2.9
13 -10 3 23.2 2.1
13 10 3 28.9 3.5
-13 10 -3 18.5 5.1
-13 11 3 39.8 6.5
12 -11 -3 53.79 2.5
-12 11 3 49.9 6.5
11 -11 -3 87.49 3.2
-11 11 3 87.59 6.9
10 -11 -3 14.2 1.4
10 -11 -3 16.4 2.9
-10 11 3 14.4 3.5
10 11 -3 17 2.8
9 -11 -3 128.59 9.4
9 -11 -3 121.19 3.8
-9 11 3 126.29 7.2
9 11 -3 119.99 3.7
8 11 -3 84.69 3
-8 11 3 86.09 6
7 -11 -3 29.6 3.6
7 11 -3 16.9 2.3
7 11 -3 24.5 1.6
-7 11 3 17.5 3.2
6 -11 -3 26.1 3.1
6 -11 -3 24.4 1.8
6 11 -3 25.9 1.6
-6 11 3 26 3.7
6 11 -3 26.5 2.4
5 -11 -3 37.9 3.3
5 -11 -3 39.1 2.6
-5 11 3 41.9 1.7
-5 11 3 43 1.8
-5 11 3 39.1 3.8
5 11 -3 38.1 2.6
4 -11 -3 0.5 0.6
-4 11 3 1.8 0.6
-4 11 3 1.5 0.5
4 11 -3 1.5 0.5
-4 11 3 2.9 1.8
3 -11 -3 119.79 3.7
3 -11 -3 122.79 5.1
-3 11 3 120.79 3.5
-3 11 3 124.19 3.4
3 11 -3 122.19 4.4
3 11 -3 119.49 3.5
-3 11 3 124.39 5.5
2 -11 -3 244.28 6.1
2 -11 -3 258.77 7.5
2 11 -3 249.97 6.3
-2 11 3 253.67 8
2 11 -3 245.18 5.8
-2 11 3 252.07 5.9
-2 11 3 240.88 6
2 11 -3 246.78 6.7
1 -11 -3 60.89 2.4
1 -11 -3 62.89 3.2
1 11 -3 61.49 2.3
1 11 -3 65.89 2.9
1 11 -3 59.39 2.7
-1 11 3 61.69 3.5
-1 11 3 60.79 2.4
0 -11 -3 94.39 3.2
0 -11 -3 97.19 3.6
0 11 -3 93.49 2.9
0 11 -3 94.99 3.2
0 11 3 95.49 3.1
0 11 3 93.89 4
0 11 -3 98.09 4.4
-1 -11 -3 247.88 6.1
1 -11 3 245.28 6.3
1 -11 3 252.17 5.9
-1 11 -3 252.37 5.9
1 11 3 252.57 6.1
-1 11 -3 243.98 5.9
-1 11 -3 251.27 7.3
2 -11 3 4.1 1
2 -11 3 4.4 0.8
-2 -11 -3 4.9 0.9
-2 11 -3 3.5 1.4
-2 11 -3 3.7 0.8
-2 11 -3 3.3 0.8
2 11 3 4.2 0.9
3 -11 3 257.97 7.8
3 -11 3 244.58 6
3 11 3 243.28 6.1
-3 11 -3 245.38 8
-3 11 -3 250.97 5.9
-3 11 -3 255.47 6.2
4 -11 3 44.6 2
4 -11 3 42.1 2.7
-4 11 -3 43 2.1
-4 11 -3 41.9 1.9
-4 11 -3 48.3 3.6
4 11 3 42.7 2.1
5 -11 3 115.59 3.6
5 -11 3 116.19 4.7
-5 11 -3 122.29 5.9
-5 11 -3 120.29 3.4
5 11 3 117.79 3.7
-5 11 -3 121.99 3.7
6 -11 3 10.3 1.2
6 -11 3 9.6 1.7
-6 11 -3 9.6 2.5
-6 11 -3 10.8 1.3
6 11 3 13.1 1.4
-6 11 -3 12.2 1.2
7 -11 3 33 2.8
7 -11 3 32.5 2
7 11 3 34.6 1.9
-7 11 -3 32.9 1.6
-7 11 -3 33.9 4.3
-7 11 -3 32.6 1.7
8 -11 3 38.1 3.2
8 -11 3 38.4 2.1
8 11 3 39.1 2.1
-8 11 -3 35.2 4.6
9 -11 3 31.9 2
9 -11 3 35.9 3.3
9 11 3 38.4 2.1
-9 11 -3 40.2 5.1
10 -11 3 11.3 1.5
-10 11 -3 10.8 3.1
10 11 3 15.4 1.5
11 11 3 17.7 1.6
-11 11 -3 15.4 4
12 -11 3 24.3 2
-12 11 -3 28.9 5.3
12 11 3 29.1 2
13 -11 3 5.2 1.3
13 11 3 7.2 1.5
-13 12 3 2.2 3.8
-12 12 3 0.9 2.8
11 12 -3 1 0.8
-11 12 3 -0.4 2.5
10 -12 -3 209.58 12.7
10 12 -3 197.48 5.4
-10 12 3 194.48 9.7
9 -12 -3 86.59 5.4
-9 12 3 110.99 7
9 12 -3 107.79 3.4
9 12 -3 80.79 4.8
-8 12 3 1.4 1.9
8 12 -3 1.7 0.8
7 12 -3 10.7 1.3
-7 12 3 8.3 2.6
6 -12 -3 18.2 2.7
6 12 -3 15.9 1.5
-6 12 3 15.6 1.2
-6 12 3 16.3 1.1
6 12 -3 16.7 2.2
-6 12 3 15.6 3.1
5 -12 -3 0.3 1.4
5 -12 -3 0.9 0.6
-5 12 3 0.9 0.5
-5 12 3 1 1.8
5 12 -3 0 0.6
5 12 -3 0.4 0.8
-5 12 3 0.1 0.5
4 -12 -3 1.4 1.4
4 -12 -3 1 0.7
-4 12 3 0.1 1.5
-4 12 3 1.4 0.6
-4 12 3 1.5 0.7
4 12 -3 0.4 0.8
4 12 -3 3.1 1.1
3 -12 -3 235.38 6.1
3 -12 -3 247.18 7.7
-3 12 3 232.28 8.3
3 12 -3 248.48 7
-3 12 3 245.08 5.8
-3 12 3 240.08 5.9
2 -12 -3 158.28 4.6
2 -12 -3 166.58 5.8
-2 12 3 164.98 4.5
-2 12 3 170.48 6.5
-2 12 3 168.68 4.4
2 12 -3 162.78 4.9
2 12 -3 161.38 5.2
1 -12 -3 134.89 4.8
1 12 -3 137.69 5.3
-1 12 3 135.99 5.3
1 12 -3 129.29 4.3
-1 12 3 127.39 3.9
1 12 -3 130.39 4
-1 12 3 133.99 3.8
0 -12 -3 33.5 2.1
0 -12 -3 29.1 1.8
0 12 3 30.6 1.8
0 12 -3 29 1.8
0 12 -3 36.2 2.5
0 12 3 35.7 2.7
0 12 -3 31.6 1.9
-1 -12 -3 44.7 2.1
1 -12 3 38.5 1.9
1 -12 3 44.4 2.3
-1 12 -3 38.5 2.3
-1 12 -3 42.7 1.9
-1 12 -3 41.9 2.2
-1 12 -3 36.9 2.8
1 12 3 41.3 2.1
2 -12 3 163.68 4.5
2 -12 3 154.08 5.2
-2 12 -3 169.88 6.3
-2 12 -3 162.38 4.8
2 12 3 165.78 4.6
-2 12 -3 165.98 4.7
3 -12 3 20.7 1.5
3 -12 3 18.2 1.9
3 12 3 19.1 1.5
-3 12 -3 19.9 1.5
-3 12 -3 20.5 2.7
-3 12 -3 20.9 1.6
4 -12 3 237.48 7.1
4 -12 3 245.98 6.1
4 12 3 248.28 6.3
-4 12 -3 246.08 6.2
-4 12 -3 242.18 8.5
5 -12 3 191.38 6.3
5 -12 3 198.08 5.2
5 12 3 189.18 5.2
-5 12 -3 175.58 5.2
-5 12 -3 189.28 5.1
-5 12 -3 180.98 7.5
6 -12 3 49.99 2.4
-6 12 -3 45.2 2
6 12 3 48.9 2.4
-6 12 -3 51.69 4.4
-6 12 -3 53.79 2.4
7 -12 3 1.9 0.8
-7 12 -3 3.7 0.8
-7 12 -3 2 0.7
7 12 3 2.4 0.9
-7 12 -3 0.8 1.9
8 -12 3 7.5 1.8
8 -12 3 10 1.4
8 12 3 13.2 1.5
-8 12 -3 9.9 3.7
9 -12 3 140.69 4.5
9 -12 3 135.49 6
9 12 3 148.89 4.5
-9 12 -3 141.49 7.8
10 -12 3 1.2 1.1
-10 12 -3 -0.8 2.4
10 12 3 1 0.8
11 -12 3 7.7 1.3
-11 12 -3 11.7 3.6
11 12 3 8 1.4
12 -12 3 0 1
12 12 3 0.3 1
-12 12 -3 2 3.5
-13 13 3 14.7 5.5
12 13 -3 13.1 1.5
-12 13 3 16 4.4
-11 13 3 4.9 2.9
11 13 -3 1.2 0.9
-10 13 3 -0.3 2.6
10 13 -3 -0.8 0.8
9 -13 -3 19.1 3.2
9 13 -3 20.5 3
9 13 -3 18.7 1.6
-9 13 3 13 3.6
8 13 -3 125.49 4
-8 13 3 126.19 7.4
7 -13 -3 1.4 1.3
-7 13 3 6.8 2.4
7 13 -3 6 1.1
7 13 -3 -0.4 0.9
6 -13 -3 15.2 2.6
-6 13 3 18.5 3.4
-6 13 3 13.3 1.1
-6 13 3 13.1 1.3
6 13 -3 13.5 1.5
6 13 -3 13.2 2
5 -13 -3 96.99 4.9
5 13 -3 92.59 4.3
-5 13 3 99.49 3
-5 13 3 97.69 5.8
5 13 -3 109.39 3.6
-5 13 3 99.19 3.2
-5 13 3 93.99 3
5 13 -3 104.09 3.3
4 -13 -3 436.96 11.4
4 -13 -3 444.46 12.2
4 13 -3 447.76 9.8
-4 13 3 445.86 9.8
-4 13 3 442.76 13.1
-4 13 3 459.85 9.7
4 13 -3 446.96 10.1
4 13 -3 442.76 11.5
3 -13 -3 44.9 3.3
3 -13 -3 44.9 2.4
3 13 -3 43.7 2.1
3 13 -3 48.1 2.4
3 13 -3 41.8 2.7
-3 13 3 47.2 3.8
-3 13 3 42.3 2.2
-3 13 3 48.2 2.4
2 -13 -3 346.97 8.2
2 -13 -3 339.37 9.4
-2 13 3 345.17 8
-2 13 3 335.17 10.3
2 13 -3 336.57 8.8
2 13 -3 346.57 7.9
-2 13 3 345.67 7.8
2 13 -3 338.97 8.6
2 13 -3 351.86 8.2
1 -13 -3 42.6 2.2
1 -13 -3 40.4 2.6
-1 13 3 45.2 2.2
1 13 -3 41.1 2.3
-1 13 3 48.5 2.1
1 13 -3 40.1 2.7
1 13 -3 43.4 2.2
-1 13 3 39.5 3.1
1 13 -3 43.1 2
0 -13 -3 79.39 3.5
0 -13 -3 84.69 3.1
0 13 -3 84.99 3.9
0 13 3 87.89 3.1
0 13 -3 83.09 3.1
0 13 -3 85.29 2.9
0 13 3 80.29 4
0 13 -3 82.69 3.2
-1 -13 -3 371.16 8.5
1 -13 3 359.56 8.7
1 13 3 359.56 8.4
-1 13 -3 357.16 8.3
-1 13 -3 357.16 8.2
-1 13 -3 359.46 8.5
-1 13 -3 363.56 10.1
2 -13 3 3.8 1.1
2 -13 3 1.9 0.8
2 13 3 5 1
-2 13 -3 3.4 0.8
-2 13 -3 2.9 1.4
-2 13 -3 3.2 1
3 -13 3 -0.4 0.5
3 13 3 0.1 0.6
-3 13 -3 -0.2 0.7
-3 13 -3 1.3 0.6
-3 13 -3 0.9 1.4
4 -13 3 113.49 4.7
4 -13 3 114.79 3.7
-4 13 -3 115.39 3.5
-4 13 -3 110.19 5.7
-4 13 -3 113.49 3.8
4 13 3 111.49 3.8
5 -13 3 5.7 1.1
5 -13 3 6.1 1.6
5 13 3 6.3 1.2
-5 13 -3 8.9 2.1
-5 13 -3 7.1 1.2
-5 13 -3 7.2 1
6 -13 3 5.2 1
-6 13 -3 4.4 0.9
-6 13 -3 5 2.1
6 13 3 7.4 1.3
-6 13 -3 5.8 1.1
7 -13 3 18.4 1.7
-7 13 -3 19.1 1.5
-7 13 -3 16.6 1.4
-7 13 -3 16.5 3.4
7 13 3 17.1 1.7
8 -13 3 44.8 3.5
8 -13 3 35.3 2.2
-8 13 -3 43.9 5.5
8 13 3 41.6 2.4
9 -13 3 19.8 1.9
9 13 3 21.1 1.8
-9 13 -3 17.8 3.5
10 -13 3 126.89 4.4
-10 13 -3 117.69 7.8
10 13 3 119.69 4.1
11 -13 3 1.1 0.8
11 13 3 -0.8 1.6
-11 13 -3 5 3.1
12 -13 3 0 1
-12 13 -3 0.8 5.4
12 13 3 -1.1 1
-13 14 3 62.09 7.9
12 14 -3 1.8 1
-12 14 3 -1 2.8
11 14 -3 13.2 1.7
-11 14 3 13.6 3.9
-10 14 3 16.8 4
10 14 -3 9.8 1.5
9 14 -3 74.69 3.1
-9 14 3 65.29 5.9
8 -14 -3 -0.8 1.4
8 14 -3 -1.1 0.9
-8 14 3 2 1.7
8 14 -3 1.8 0.8
-7 14 3 80.49 6
-7 14 3 82.09 2.6
7 14 -3 88.79 3.3
6 -14 -3 193.18 7.6
6 14 -3 204.38 5.6
-6 14 3 196.78 4.9
-6 14 3 199.08 5.1
6 14 -3 191.18 7.1
6 14 -3 202.38 5.3
-6 14 3 201.18 8.9
5 -14 -3 180.58 7.1
5 14 -3 186.38 6.6
-5 14 3 196.38 5.1
-5 14 3 178.18 8
5 14 -3 187.58 5.1
5 14 -3 178.98 5.3
-5 14 3 185.08 4.9
4 -14 -3 0.2 1.3
4 14 -3 0.5 1
4 14 -3 0.3 0.7
4 14 -3 -0.1 0.6
-4 14 3 0.1 1.9
-4 14 3 0.4 0.6
-4 14 3 1 0.7
3 -14 -3 15 2.4
-3 14 3 11.9 1.3
3 14 -3 11.9 1.3
3 14 -3 10.7 1.5
-3 14 3 12.2 1.3
-3 14 3 9.9 2.5
3 14 -3 9.5 1.6
2 -14 -3 37.9 2.9
-2 14 3 34.6 1.9
-2 14 3 35.3 2.1
2 14 -3 36 2.2
2 14 -3 37.7 2.5
2 14 -3 37.6 3
2 14 -3 33.4 1.9
-2 14 3 33.4 3.3
1 -14 -3 117.39 4.5
-1 14 3 115.59 5.3
1 14 -3 108.49 3.5
1 14 -3 109.59 4.1
-1 14 3 111.59 3.8
1 14 -3 113.79 3.9
1 14 -3 113.89 4.6
0 -14 -3 63.79 3.1
0 14 -3 59.49 3.6
0 14 -3 67.39 2.9
0 14 3 56.09 3.6
0 14 3 58.09 2.7
0 14 -3 65.29 2.8
1 -14 3 31.4 2.1
-1 14 -3 31.4 1.9
-1 14 -3 32.9 1.8
-1 14 -3 30.3 2.1
-1 14 -3 28.9 3.2
1 14 3 28.7 1.9
2 -14 3 20.2 2
-2 14 -3 23.1 3
2 14 3 21.7 1.8
-2 14 -3 23.1 1.6
-2 14 -3 21.7 1.8
3 -14 3 15.3 2
3 -14 3 18.1 1.5
-3 14 -3 19 1.7
-3 14 -3 18 1.5
3 14 3 15.8 1.7
-3 14 -3 16.4 2.7
4 -14 3 228.58 6.1
4 -14 3 236.48 7.2
-4 14 -3 230.48 8.7
4 14 3 225.78 6.2
-4 14 -3 235.38 6.2
-4 14 -3 234.18 5.9
5 -14 3 82.79 4.2
5 -14 3 86.89 3.3
-5 14 -3 83.49 5.5
5 14 3 83.59 3.3
-5 14 -3 86.79 3.3
6 -14 3 10.2 1.5
-6 14 -3 13 1.3
6 14 3 8.6 1.4
-6 14 -3 11.7 2.9
-6 14 -3 10.7 1.4
7 -14 3 8.1 1.2
-7 14 -3 7.6 1
-7 14 -3 4.8 2.3
7 14 3 8.1 1.3
-7 14 -3 9 1.2
8 -14 3 20.4 3.3
8 -14 3 12 1.7
8 14 3 15.9 1.8
-8 14 -3 8.3 2.9
9 -14 3 46.2 2.7
-9 14 -3 37.8 5.2
9 14 3 45.2 2.5
10 -14 3 -1 0.7
-10 14 -3 2.3 3
11 -14 3 -0.4 0.9
11 14 3 -0.3 1
-11 14 -3 0.2 2.8
12 -14 3 0.3 1.3
12 14 3 0.7 1.2
-12 14 -3 0.7 3.5
12 15 -3 20.6 2.4
-11 15 3 55.49 7.1
11 15 -3 55.19 2.8
10 15 -3 66.49 3
-10 15 3 65.19 6.1
-9 15 3 46.3 5.8
9 15 -3 33.8 2.2
8 -15 -3 1.2 2
8 15 -3 1.6 0.9
8 15 -3 -1.2 1.1
-8 15 3 -1.7 2.1
7 -15 -3 17.8 3.1
7 15 -3 14.7 2.5
7 15 -3 15.5 1.7
7 15 -3 15.5 1.5
-7 15 3 20.4 6.1
-6 15 3 73.39 5.7
-6 15 3 72.79 2.6
6 15 -3 68.29 3.1
6 15 -3 69.49 2.8
-6 15 3 72.99 2.8
5 -15 -3 32.7 3.3
-5 15 3 38 2.2
5 15 -3 32.8 2.9
5 15 -3 31.7 2.3
5 15 -3 29.7 2
-5 15 3 38.6 2
-5 15 3 31.4 4.1
-5 15 3 34.8 1.8
4 -15 -3 -0.4 1.6
-4 15 3 3.2 0.9
-4 15 3 4 2.3
4 15 -3 3 1.5
4 15 -3 2.4 0.9
4 15 -3 4.1 1.1
-3 15 3 68.59 4.7
-3 15 3 63.19 2.6
3 15 -3 68.59 3
3 15 -3 66.39 2.7
-3 15 3 64.19 2.8
2 -15 -3 14.2 2.2
2 15 -3 14.1 1.6
2 15 -3 16.1 2
2 15 -3 12.7 1.4
-2 15 3 16.6 2.7
2 15 -3 17 2.2
-2 15 3 9.5 1.4
-2 15 3 13 1.3
1 -15 -3 152.58 5.4
1 15 -3 155.38 4.9
1 15 -3 154.88 4.6
1 15 -3 161.28 5.3
-1 15 3 162.78 6.5
1 15 -3 160.68 5.9
-1 15 3 159.18 4.6
-1 15 3 157.98 4.8
0 -15 -3 17.2 2.1
0 15 -3 17 1.7
0 15 -3 15.3 2.5
0 15 3 19.7 2.7
0 15 -3 16.4 1.5
0 15 -3 16.4 1.7
0 15 3 13.7 1.6
0 15 3 18.2 1.5
1 -15 3 71.19 3.1
1 15 3 78.49 3.1
-1 15 -3 70.69 2.9
-1 15 -3 71.19 3
-1 15 -3 74.39 4.4
-1 15 -3 70.89 3.2
2 -15 3 253.77 7.2
-2 15 -3 263.67 6.6
-2 15 -3 250.87 6.9
2 15 3 259.67 6.8
-2 15 -3 269.27 9
3 -15 3 106.59 4.4
3 -15 3 102.09 3.7
-3 15 -3 104.59 5.6
-3 15 -3 106.39 3.8
3 15 3 104.09 3.8
-3 15 -3 97.89 3.5
4 -15 3 41.6 2.3
4 -15 3 42.2 3
-4 15 -3 44.5 2.5
-4 15 -3 42 2.2
4 15 3 39.4 2.4
-4 15 -3 49.1 4.3
5 -15 3 2 0.9
-5 15 -3 4.5 2.3
5 15 3 5.8 1.1
-5 15 -3 2.2 1
-5 15 -3 3.1 0.9
6 -15 3 107.69 4
6 -15 3 116.09 5.3
-6 15 -3 116.79 3.9
6 15 3 107.89 4
-6 15 -3 99.89 9.3
-6 15 -3 107.39 3.5
7 -15 3 33.3 3.8
7 -15 3 28.7 3
-7 15 -3 32.4 4.5
-7 15 -3 28.8 2
7 15 3 30 2.2
8 -15 3 0.4 0.9
-8 15 -3 -0.8 2
8 15 3 0.9 1
-8 15 -3 -1 0.8
9 -15 3 4.8 1.3
-9 15 -3 1.3 2.7
9 15 3 3.7 1.2
10 -15 3 109.09 4.2
-10 15 -3 92.19 7.8
10 15 3 106.29 4.1
11 -15 3 40.6 2.8
11 15 3 45.8 2.8
-11 15 -3 51.09 10.3
-12 16 3 9.1 4.5
12 16 -3 3.4 1.4
11 16 -3 6.9 1.5
-11 16 3 11.7 4
-10 16 3 164.48 9.6
10 16 -3 172.38 5.4
9 16 -3 1.5 1.1
-9 16 3 3.1 2.9
8 16 -3 2.1 1.2
8 16 -3 2.7 1
-8 16 3 1.6 2
7 -16 -3 6.7 2.4
-7 16 3 5.4 2.6
-7 16 3 4.5 1
-7 16 3 4.7 0.9
7 16 -3 5.2 1.3
7 16 -3 5.4 1.7
7 16 -3 2.3 1
6 -16 -3 360.86 14.2
6 16 -3 368.26 9.1
-6 16 3 362.56 13
6 16 -3 362.86 8.7
-6 16 3 367.06 8.5
5 -16 -3 116.39 5.6
-5 16 3 118.99 3.9
5 16 -3 115.99 3.9
-5 16 3 119.99 3.7
5 16 -3 121.39 4.3
5 16 -3 95.69 4.9
-5 16 3 114.39 6.8
4 -16 -3 49.4 3.7
4 16 -3 45.9 2.6
-4 16 3 39.9 4.1
-4 16 3 44.4 2.4
4 16 -3 44.2 3.1
4 16 -3 42.2 2.3
-4 16 3 48.6 2.2
3 -16 -3 2.4 1.6
-3 16 3 0.7 0.8
-3 16 3 1.8 1.9
3 16 -3 2.7 1
3 16 -3 1.5 1.1
3 16 -3 3.3 1
-3 16 3 2.3 0.9
2 -16 -3 159.98 5.9
-2 16 3 161.68 4.7
2 16 -3 160.08 5.6
2 16 -3 166.98 5.9
-2 16 3 161.78 5
-2 16 3 159.68 7
2 16 -3 161.38 4.8
2 16 -3 159.08 5.1
-1 16 3 138.59 4.5
1 16 -3 142.09 5.6
-1 16 3 139.39 4.4
1 16 -3 140.09 4.7
-1 16 3 132.89 6.1
0 -16 -3 132.69 4.7
0 16 -3 116.09 4.4
0 16 -3 120.69 5.5
0 16 3 126.59 4.3
0 16 3 116.49 4.1
0 16 3 126.49 5.6
0 16 -3 129.49 4.5
1 16 3 16.4 1.8
-1 16 -3 16.3 1.8
-1 16 -3 14.5 1.5
-1 16 -3 12.1 2.2
-1 16 -3 12.6 2.6
2 -16 3 23.2 2.2
-2 16 -3 24.5 1.8
-2 16 -3 23.9 3.4
2 16 3 23.1 1.9
-2 16 -3 21.8 2
3 -16 3 3 1.1
-3 16 -3 0.6 1.7
-3 16 -3 3.3 0.8
3 16 3 1.3 0.9
-3 16 -3 3.8 1.1
4 -16 3 22.8 1.8
4 -16 3 21.7 2.3
-4 16 -3 27.3 2.2
-4 16 -3 31.3 4.1
4 16 3 27 2.1
-4 16 -3 23.2 1.8
5 -16 3 13.4 2.6
5 -16 3 9.8 1.4
-5 16 -3 19.5 3.3
5 16 3 11.5 1.6
-5 16 -3 13.1 1.5
-5 16 -3 11.7 1.6
6 -16 3 19.8 2.5
6 -16 3 27.8 2.9
-6 16 -3 24.1 1.8
6 16 3 24 2
-6 16 -3 26.6 2
-6 16 -3 25.5 4.2
7 -16 3 2.6 1.1
-7 16 -3 4.2 1.2
-7 16 -3 6.3 2.9
7 16 3 4.7 1.3
-7 16 -3 3.9 1.1
8 -16 3 24.3 2.1
-8 16 -3 29.4 5.1
8 16 3 24.4 2.1
9 -16 3 8.5 1.4
-9 16 -3 9.9 3.6
9 16 3 9.3 1.5
10 -16 3 0.2 1
-10 16 -3 1.1 3
10 16 3 -0.7 1
11 -16 3 24.9 2.5
11 16 3 26.4 2.4
-11 16 -3 16.3 4.5
-11 17 3 -3.7 5.2
11 17 -3 9.8 1.6
10 17 -3 23 3.4
-10 17 3 25.3 5
10 17 -3 20.6 2.6
9 17 -3 -0.1 2
-9 17 3 2.8 2.8
9 17 -3 -1.3 1
8 17 -3 6 1.2
-8 17 3 9.7 3.1
8 17 -3 4.1 1.2
7 -17 -3 21 3.4
7 17 -3 23.8 3.4
-7 17 3 17.6 4
-7 17 3 23.3 1.7
7 17 -3 22.5 2.1
6 -17 -3 0.2 1.8
6 17 -3 1.5 1.4
-6 17 3 -0.4 0.8
-6 17 3 -0.3 2
6 17 -3 0.6 1
6 17 -3 0.5 0.9
-6 17 3 1.2 0.9
-5 17 3 148.99 4.6
-5 17 3 151.78 7.9
-5 17 3 143.59 4.3
5 17 -3 138.79 4.8
5 17 -3 143.39 4.6
4 -17 -3 94.49 5
-4 17 3 105.29 3.6
-4 17 3 99.89 3.8
4 17 -3 99.59 4.8
4 17 -3 105.29 3.7
-4 17 3 107.79 6.3
4 17 -3 108.19 4.1
3 -17 -3 13.6 2.5
-3 17 3 14.6 2.9
3 17 -3 9.3 1.5
3 17 -3 9.2 1.3
-3 17 3 11 1.5
3 17 -3 11 1.9
-3 17 3 11.5 1.4
2 -17 -3 1.3 1.4
2 17 -3 0.1 1
2 17 -3 0.2 0.7
2 17 -3 -0.3 0.8
-2 17 3 0.8 0.8
-2 17 3 1.1 1.6
-2 17 3 1.3 0.8
2 17 -3 -0.6 1.4
1 -17 -3 146.99 5.3
1 17 -3 141.39 4.9
1 17 -3 147.19 5.2
1 17 -3 134.89 5.8
-1 17 3 141.29 4.6
-1 17 3 149.49 6.6
-1 17 3 146.39 4.8
0 -17 -3 0.8 1.2
0 17 -3 0.4 1.1
0 17 3 0.1 0.6
0 17 -3 0.3 0.5
0 17 3 1.7 1.6
0 17 -3 1 0.9
0 17 -3 2.6 1.5
0 17 3 1.4 1
1 17 3 269.57 7.4
-1 17 -3 290.57 9.6
-1 17 -3 274.77 7.5
-1 17 -3 273.27 7.4
2 -17 3 7.4 1.5
2 17 3 5.8 1.3
-2 17 -3 8.2 2.4
-2 17 -3 5.3 1.3
-2 17 -3 5.5 1
3 -17 3 82.69 3.9
-3 17 -3 77.59 5.1
-3 17 -3 60.19 2.9
-3 17 -3 83.19 3.5
3 17 3 77.69 3.4
-4 17 -3 28.8 2
4 17 3 28.3 2.2
-4 17 -3 24.4 2.2
-4 17 -3 30.2 3.9
5 -17 3 42.2 3.3
5 17 3 39.7 2.5
-5 17 -3 45.1 5.3
-5 17 -3 37 2.1
-5 17 -3 32.4 2.3
6 -17 3 2 0.8
6 -17 3 1.6 1.5
-6 17 -3 1.2 0.9
-6 17 -3 1.5 1
6 17 3 2.3 1.2
-6 17 -3 2 2.2
7 -17 3 162.98 5.4
-7 17 -3 158.98 4.7
-7 17 -3 170.88 5.1
7 17 3 171.78 5.5
-7 17 -3 161.78 8.8
8 -17 3 4.2 1.3
8 17 3 4.9 1.2
-8 17 -3 5 3.1
-8 17 -3 3.8 1.1
-8 17 -3 3.1 1
9 -17 3 24.2 2.3
9 17 3 20.9 2.1
-9 17 -3 18.1 4.5
10 -17 3 4.3 1.4
10 17 3 1.8 1.1
-11 18 3 9.6 6.9
11 18 -3 13.9 1.9
10 18 -3 20.6 2.2
-10 18 3 20.8 4.5
9 18 -3 10.2 1.7
-9 18 3 7.6 3.5
8 18 -3 1.7 1.1
8 18 -3 3.2 1.2
-8 18 3 8.7 3.2
7 18 -3 19.1 2.1
-7 18 3 20.5 1.8
-7 18 3 14.4 1.5
7 18 -3 19.8 2
-7 18 3 19.6 4.3
6 -18 -3 216.08 8.5
-6 18 3 215.68 6
6 18 -3 212.38 8.1
-6 18 3 215.48 5.8
-6 18 3 219.58 10.1
6 18 -3 214.88 6.1
5 -18 -3 152.18 8.3
-5 18 3 166.78 5
5 18 -3 163.98 5.5
5 18 -3 150.38 4.9
-5 18 3 163.88 4.8
5 18 -3 155.18 7.3
-5 18 3 173.18 9.7
4 18 -3 0.7 0.9
4 18 -3 0.7 1
-4 18 3 1 0.9
-4 18 3 0.8 0.8
-4 18 3 1.7 2.1
3 -18 -3 11.9 2.3
-3 18 3 12.4 1.7
3 18 -3 14.2 1.8
3 18 -3 14.8 2.4
-3 18 3 14.9 3.2
3 18 -3 14.2 2.3
2 -18 -3 19.1 2.5
2 18 -3 16.3 1.8
-2 18 3 20.3 3.5
2 18 -3 15.6 1.9
2 18 -3 14.7 2.2
2 18 -3 15 2.4
-2 18 3 15.4 1.8
1 -18 -3 137.39 6.2
-1 18 3 146.19 4.9
1 18 -3 148.29 6.1
1 18 -3 141.49 5
-1 18 3 150.78 6.7
0 -18 -3 44.9 3.3
0 18 -3 35 3.4
0 18 -3 37.1 2.6
0 18 -3 38.5 2.5
0 18 3 34.7 2.5
0 18 3 34.4 3.3
-1 18 -3 462.55 13.5
1 18 3 477.15 11.2
-1 18 -3 459.85 11.2
-1 18 -3 472.65 11.1
2 -18 3 42.8 3
2 18 3 43.3 2.7
-2 18 -3 42.9 4.2
-2 18 -3 49 2.8
-3 18 -3 1.3 1.8
-3 18 -3 0.2 1
4 -18 3 9.6 1.8
-4 18 -3 8.6 1.4
4 18 3 10.2 1.7
5 -18 3 19.7 2.6
-5 18 -3 17.4 1.9
-5 18 -3 20 3.5
5 18 3 13.4 1.8
6 18 3 2.2 1.1
-6 18 -3 -0.4 2.4
-6 18 -3 1.1 0.9
7 -18 3 1.3 1
7 18 3 2 1.1
-7 18 -3 -0.1 1
-7 18 -3 1.2 1
-7 18 -3 4.3 2.7
8 -18 3 14.5 2
-8 18 -3 13.3 1.5
-8 18 -3 10.2 3
-8 18 -3 9.4 1.4
8 18 3 15.3 2
9 -18 3 3.2 1.3
9 18 3 7.1 1.5
-9 18 -3 4.1 3.3
10 -18 3 12.6 1.9
-10 18 -3 4.1 3.6
10 18 3 11.9 1.9
-10 19 3 11.4 4.1
9 19 -3 23.3 2.3
-9 19 3 36.6 5.3
-8 19 3 50.39 6.6
8 19 -3 51.09 3.1
-7 19 3 11.7 3.7
-7 19 3 9.8 1.4
7 19 -3 12.7 1.8
-7 19 3 9.3 1.4
6 19 -3 30.8 2.5
-6 19 3 29.7 2.3
-6 19 3 30 4.6
-6 19 3 29.7 2.1
6 19 -3 25.2 2.6
5 -19 -3 22.7 3.6
-5 19 3 23.9 2.1
5 19 -3 26.1 3.5
5 19 -3 26.9 2.4
-5 19 3 25 4.2
5 19 -3 24.8 2.2
4 -19 -3 47.8 5.5
4 19 -3 50.79 2.7
-4 19 3 45.5 2.7
-4 19 3 44.8 5.5
4 19 -3 43.9 2.8
4 19 -3 52.29 4.9
3 -19 -3 0.3 1.7
3 19 -3 -0.3 1.3
-3 19 3 1.1 1.1
3 19 -3 2.9 1.2
3 19 -3 0 0.9
-3 19 3 0.5 2.1
2 -19 -3 2.9 1.6
2 19 -3 4.2 1.6
2 19 -3 2.3 1.1
-2 19 3 3.9 2.1
-2 19 3 2.4 1.6
2 19 -3 2.2 1
2 19 -3 2.4 1.4
1 -19 -3 -1.9 1.2
1 19 -3 -1.2 0.6
-1 19 3 0.7 1.1
1 19 -3 3.3 1.9
-1 19 3 0.4 1.8
-1 19 3 1.2 1
1 19 -3 -0.6 1.1
1 19 -3 1.4 1
0 -19 -3 48.3 2.9
0 19 -3 32.6 2.4
0 19 -3 44.2 2.9
0 19 3 41.1 2.5
0 19 -3 50.29 4.2
0 19 3 44.7 2.7
0 19 -3 45.2 2.8
-1 19 -3 4.7 2.1
-1 19 -3 10.9 1.7
1 19 3 6.6 1.5
-1 19 -3 7.6 1.4
-1 19 -3 6.3 1.5
-2 19 -3 129.89 4.9
-2 19 -3 134.19 4.6
2 19 3 129.29 4.8
2 19 3 130.09 4.6
-2 19 -3 140.69 7.1
-3 19 -3 0 1
3 19 3 -0.2 0.9
-3 19 -3 0.7 1.1
-3 19 -3 2.4 2.1
4 -19 3 45.4 3.3
-4 19 -3 48.4 2.7
-4 19 -3 50.09 5
4 19 3 53.19 3
-4 19 -3 46.9 2.9
-5 19 -3 21.9 4
-5 19 -3 24.7 2.1
-5 19 -3 18.9 2
5 19 3 22.4 2.2
-6 19 -3 159.48 9
6 19 3 175.68 5.8
-6 19 -3 159.58 5.3
-7 19 -3 0.9 2.4
-7 19 -3 2 1.3
7 19 3 -0.1 1.1
-8 19 -3 3 1.2
-8 19 -3 4 1.8
-8 19 -3 7.6 3.4
8 19 3 3.9 1.4
-9 19 -3 1.3 3.5
9 19 3 0.1 1.3
-9 20 3 45 9.8
9 20 -3 41.6 3
-8 20 3 26 4.6
-8 20 3 35.4 2.2
-8 20 3 29 2.3
8 20 -3 34.5 2.8
-7 20 3 67.39 6.2
7 20 -3 65.29 3.5
-7 20 3 62.99 3
-6 20 3 57.39 3.8
-6 20 3 60.49 3.5
-6 20 3 75.19 6.4
6 20 -3 57.59 3.4
5 -20 -3 130.09 6.5
-5 20 3 145.29 8.1
5 20 -3 131.69 5.1
-5 20 3 137.49 4.7
-5 20 3 131.89 4.6
5 20 -3 146.29 7.7
4 -20 -3 1.9 2
-4 20 3 3 1.2
-4 20 3 5.5 1.2
-4 20 3 11.3 3
4 20 -3 2.5 1.5
4 20 -3 7 1.5
-3 20 3 111.49 6.6
3 20 -3 115.39 4.7
-3 20 3 111.09 4.2
-3 20 3 115.89 4.4
2 -20 -3 104.09 4.9
-2 20 3 102.59 6.1
-2 20 3 108.69 4.3
2 20 -3 104.49 4.9
2 20 -3 104.29 4.6
-2 20 3 110.09 4.2
2 20 -3 102.29 4.4
1 -20 -3 0.6 1.2
-1 20 3 0.9 1.1
1 20 -3 0.3 1
1 20 -3 0.1 1.6
1 20 -3 0.6 0.9
1 20 -3 1.7 1.1
-1 20 3 -0.8 0.9
-1 20 3 0.1 1.8
0 20 -3 1.9 1
0 20 -3 3.4 1.5
0 20 3 0.9 1.1
0 20 3 1.9 1.1
0 20 -3 0.6 1.8
0 20 -3 1.4 1.1
-1 20 -3 48.1 4.5
-1 20 -3 56.89 3
1 20 3 56.79 3.1
1 20 3 56.99 3.4
-1 20 -3 51.69 3.2
-1 20 -3 51.99 3.1
-2 20 -3 5.1 2.2
-2 20 -3 2.3 1.2
2 20 3 3.1 1.2
-2 20 -3 2.7 1.2
3 -20 3 14 2.1
3 20 3 14.1 2.1
-3 20 -3 12.6 1.9
-3 20 -3 14.2 3.4
-3 20 -3 13.1 1.7
4 20 3 2.2 1.2
-4 20 -3 5.7 2.8
-4 20 -3 0.4 1.2
-4 20 -3 0.5 1.2
5 20 3 4.5 1.4
-5 20 -3 5.4 1.5
-5 20 -3 8.6 1.5
-5 20 -3 9.1 2.8
6 20 3 18 2.3
-6 20 -3 21.7 2.2
-6 20 -3 16.2 4.1
-6 20 -3 19.1 2.1
-7 20 -3 6.9 3.3
7 20 3 9.1 1.8
-7 20 -3 10.3 1.7
-7 20 -3 10.1 1.5
-8 20 -3 12.6 4.7
-8 20 -3 15.5 1.9
8 20 3 14.9 2.1
9 20 3 139.39 5.3
-9 20 -3 127.19 9.3
9 21 -3 21.3 2.4
-9 21 3 23.1 5
-8 21 3 30.4 5.4
8 21 -3 21.2 2.3
-7 21 3 0.9 1.2
-7 21 3 4.7 3
7 21 -3 -1.3 1.2
-6 21 3 22.5 2.3
6 21 -3 20.6 2.4
-6 21 3 23.3 2.2
-6 21 3 20.9 4.2
-5 21 3 7.3 2.9
5 21 -3 4.3 1.5
-5 21 3 3.4 1.2
-5 21 3 5 1.5
4 -21 -3 16.3 3
4 21 -3 22.3 3.2
-4 21 3 20.4 3.8
4 21 -3 19.2 2.3
-4 21 3 19.1 2.1
-4 21 3 12.3 1.8
3 -21 -3 8.4 2.3
3 21 -3 5.8 2
-3 21 3 6.1 1.8
3 21 -3 6.8 1.5
-3 21 3 7.2 1.4
2 21 -3 16.6 2
-2 21 3 17.2 3.1
-2 21 3 15.8 2
1 -21 -3 57.79 3.7
-1 21 3 56.49 3.3
1 21 -3 63.99 4.5
1 21 -3 63.29 4
1 21 -3 64.79 3.5
-1 21 3 60.39 4.9
0 21 -3 26.6 3.7
0 21 -3 17.3 2.1
0 21 -3 19 2.4
0 21 3 17.3 2.1
-1 21 -3 -1.3 1
-1 21 -3 -1.5 1.1
1 21 3 2.6 1
-1 21 -3 4.2 2.4
2 21 3 10.9 1.8
-2 21 -3 12.2 1.9
-2 21 -3 9.8 2.9
3 21 3 62.49 3.4
-3 21 -3 62.89 5.7
-3 21 -3 66.19 3.6
-4 21 -3 3 1.2
-4 21 -3 0.1 2.7
4 21 3 2.3 1.3
-5 21 -3 15.3 4
-5 21 -3 13.4 1.9
5 21 3 15.5 2
-6 21 -3 1.1 2.6
-6 21 -3 4.1 1.3
6 21 3 1.9 1.3
-7 21 -3 24.1 5
7 21 3 32.2 2.8
-7 21 -3 31.1 2.9
-7 21 -3 31.7 2.7
-8 21 -3 4.5 1.5
8 21 3 8.7 1.7
-8 21 -3 7.2 2
-8 21 -3 6.5 3.6
8 22 -3 2.4 1.5
-8 22 3 0.2 1.2
-8 22 3 0.5 3.2
-7 22 3 14.4 4.2
-7 22 3 13 1.7
7 22 -3 11.7 2
-7 22 3 6.3 1.8
-6 22 3 62.49 6.6
6 22 -3 56.89 3.6
-6 22 3 62.99 3.3
-5 22 3 29.1 2.5
5 22 -3 27.3 2.8
-5 22 3 29.9 4.9
-4 22 3 2.6 2.6
-4 22 3 -0.1 1
4 22 -3 0.2 1.3
3 -22 -3 15.8 3.1
3 22 -3 16.6 2.4
3 22 -3 18.8 2.9
-3 22 3 14.4 3.4
-3 22 3 17 2.1
2 -22 -3 117.39 7.6
-2 22 3 140.09 5.2
-2 22 3 142.09 7.5
2 22 -3 139.79 5.3
1 -22 -3 1.2 1.7
-1 22 3 -0.4 1
1 22 -3 1 1.3
1 22 -3 3.6 2.3
1 22 -3 1.6 1.8
0 -22 -3 30.4 2.7
0 22 3 29.4 2.6
0 22 -3 23.6 2.6
0 22 -3 33.6 4.3
0 22 -3 29.9 2.9
-1 22 -3 1.1 1.2
1 22 3 2.8 1.3
-1 22 -3 0.6 1.4
-1 22 -3 1.8 4.5
-2 22 -3 186.38 9
2 22 3 185.48 6.3
-2 22 -3 179.38 6.3
-3 22 -3 70.19 6
-3 22 -3 62.29 3.6
3 22 3 63.79 3.7
-4 22 -3 34.5 2.8
4 22 3 28.9 2.8
-4 22 -3 32.7 4.7
-5 22 -3 7.5 1.7
5 22 3 9.3 1.7
-5 22 -3 3.8 2.9
-6 22 -3 9.9 3.4
-6 22 -3 5.7 1.5
6 22 3 6.9 1.7
-7 22 -3 0.1 1.4
-7 22 -3 5.7 3.3
7 22 3 -1.2 1.7
-7 23 3 43.3 2.8
7 23 -3 46.9 4.2
6 23 -3 12.4 2
-6 23 3 6.4 3.6
-6 23 3 6.4 1.7
5 23 -3 7.9 1.9
-5 23 3 4.1 3
-5 23 3 5.7 1.5
4 23 -3 15.1 2.2
-4 23 3 22.8 4.3
-4 23 3 20.3 2.5
-3 23 3 6.5 3.2
3 23 -3 1.5 1.5
-3 23 3 1.3 1.4
2 -23 -3 98.99 5
-2 23 3 79.39 6.2
2 23 -3 89.09 5.1
-2 23 3 86.59 4.2
2 23 -3 87.59 4.4
-1 23 3 11 1.9
1 23 -3 9.6 1.8
0 23 -3 -0.7 1.2
0 23 -3 2.1 2.8
0 23 -3 4 1.7
0 23 3 0.3 1.2
-1 23 -3 5 2.5
1 23 3 2.8 1.4
-1 23 -3 3.1 1.8
-1 23 -3 1.9 1.5
-2 23 -3 51.09 3.4
-2 23 -3 53.09 5.3
2 23 3 53.79 3.4
3 23 3 20.1 2.4
-3 23 -3 15.6 2.3
-3 23 -3 26.4 4.7
-4 23 -3 -0.4 1.4
4 23 3 -0.7 1.4
-4 23 -3 3.7 3.4
5 23 3 7.6 1.6
-5 23 -3 9.7 1.9
-5 23 -3 8.9 3.7
-6 23 -3 5.6 4.3
-6 23 -3 6 1.7
6 23 3 5.7 1.6
-6 24 3 25.5 2.6
6 24 -3 21.1 2.7
-6 24 3 23.7 5.5
-5 24 3 24.1 2.5
-5 24 3 20.9 4.5
4 24 -3 12.3 2.2
-4 24 3 10.2 1.8
-4 24 3 12.1 3.7
-3 24 3 14.1 2.1
3 24 -3 12.6 2.2
-3 24 3 10.2 3.9
2 -24 -3 0.6 2.3
2 24 -3 -0.5 1.4
-2 24 3 1.3 1.5
1 -24 -3 1.9 2.1
1 24 -3 2.2 1.5
-1 24 3 3.1 1.5
1 24 -3 1 2.7
1 24 -3 0.5 1.9
0 24 -3 8.6 2.9
0 24 -3 7 1.7
0 24 3 6.6 1.7
-1 24 -3 41.2 3.7
-1 24 -3 35.3 4.4
-1 24 -3 46.2 3.4
1 24 3 39.6 3.2
-2 24 -3 0 2.3
2 24 3 2.2 1.4
-2 24 -3 -0.3 1.5
-3 24 -3 83.89 4.3
-3 24 -3 85.49 7
-4 24 -3 -0.4 1.4
-4 24 -3 2 3.2
4 24 3 -0.5 1.4
-5 24 -3 12 2.2
5 24 3 14.8 2.1
4 25 -3 33.7 3.4
-4 25 3 45 3.4
-4 25 3 48.2 6.3
3 25 -3 0.9 1.4
-3 25 3 2.3 1.7
2 25 -3 -2 1.2
1 25 -3 1.5 2.6
1 25 -3 6.6 2.8
1 25 -3 4 1.6
0 25 3 16.3 2.8
0 25 -3 17.3 2.7
0 25 -3 19.4 3.8
-1 25 -3 1 1.7
1 25 3 -1.2 1.4
-1 25 -3 -3.6 2.6
-2 25 -3 15 4.2
-2 25 -3 17.5 2.6
2 25 3 17.4 2.5
-3 25 -3 -1 1.6
3 25 3 0.8 1.4
-3 25 -3 0.7 3.3
15 0 -4 2.5 2.2
14 0 -4 5.3 1.8
13 0 -4 -1.3 1.5
13 0 -4 -1.7 1.2
12 0 -4 11.8 2
12 0 -4 12.8 2
11 0 -4 0.3 0.8
11 0 -4 1.1 1.3
10 0 -4 25.6 2.2
10 0 -4 24.5 3
9 0 -4 -0.7 1.2
8 0 -4 45.4 3.2
8 0 -4 45 2.5
7 0 -4 -0.7 0.9
7 0 -4 0.4 0.6
-7 0 4 0.3 0.7
-6 0 4 152.18 4.6
6 0 -4 139.89 5.2
6 0 -4 144.49 4.5
5 0 -4 0.3 0.5
5 0 -4 0.3 0.9
-5 0 4 -0.1 0.5
4 0 -4 117.49 3.6
-4 0 4 124.89 3.7
-3 0 4 0.2 0.4
3 0 -4 0.5 0.4
-2 0 4 31.1 1.4
2 0 -4 32.9 0.9
2 0 -4 32.2 1.4
1 0 -4 -0.2 0.2
-1 0 4 0 0.2
-1 0 4 -0.2 0.3
0 0 4 9999 199.28
0 0 -4 9973.8 200.18
1 0 4 -0.3 0.3
-1 0 -4 0 0.3
-2 0 -4 3404.06 85.99
2 0 4 3554.94 86.69
3 0 4 0.2 0.3
-3 0 -4 -0.2 0.3
-3 0 -4 0.2 0.5
-4 0 -4 478.15 9.4
-4 0 -4 489.45 10.5
4 0 4 491.25 9.6
-5 0 -4 0.1 0.7
5 0 4 -0.1 0.3
6 0 4 1039 19.8
-6 0 -4 1039.3 21.6
7 0 4 -0.8 0.4
-7 0 -4 2.7 1.3
7 0 4 -0.4 0.6
-8 0 -4 30.6 2.8
8 0 4 31.4 1.5
-9 0 -4 0.5 1.4
9 0 4 0 0.5
10 0 4 225.08 6.9
-10 0 -4 240.78 8.4
10 0 4 233.48 5.6
-11 0 -4 0.6 1.6
11 0 4 1.1 0.6
11 0 4 0.4 1.1
-12 0 -4 32.1 4
12 0 4 25.6 2.6
13 0 4 1.6 1.5
13 0 4 -1 0.7
14 0 4 27.5 2
15 -1 -4 46 4.4
14 -1 -4 47.1 4
14 -1 -4 40.5 3.9
14 1 -4 42.7 3.8
14 1 -4 37.4 3.5
13 -1 -4 18.4 2.8
13 -1 -4 22.5 2.7
13 1 -4 19.3 2.9
13 1 -4 13.9 2.5
12 -1 -4 32.5 2.6
12 -1 -4 33.6 3.3
12 1 -4 34.7 3.1
12 1 -4 33.8 2.8
11 -1 -4 40.7 3.4
11 -1 -4 43.9 2.7
11 1 -4 39.6 2.9
11 1 -4 35.8 3
10 -1 -4 5.1 1.9
10 -1 -4 11 1.8
10 1 -4 12.1 2.4
10 1 -4 15.1 2.4
9 -1 -4 81.29 3.5
9 1 -4 72.49 4.1
9 1 -4 77.39 3.6
8 -1 -4 151.68 4.9
8 -1 -4 150.48 5.9
8 1 -4 149.79 5.7
8 1 -4 155.58 5.2
7 -1 -4 171.58 5.2
7 -1 -4 177.38 6.2
7 1 -4 180.58 5.5
7 1 -4 172.08 5.9
-7 1 4 180.88 5.3
6 -1 -4 182.38 6.3
6 -1 -4 197.28 5.4
-6 1 4 194.58 5.4
6 1 -4 190.78 6.1
6 1 -4 202.48 5.6
5 -1 -4 224.38 5.6
-5 -1 4 212.08 5.8
5 -1 -4 216.58 6.6
5 1 -4 213.98 6.4
-5 1 4 220.08 5.7
5 1 -4 219.58 5.8
4 -1 -4 78.99 2.7
4 -1 -4 84.49 3.6
-4 -1 4 82.59 2.9
4 1 -4 82.99 2.9
-4 1 4 81.39 2.8
-3 -1 4 238.48 5.9
3 -1 -4 240.78 5.6
3 1 -4 248.78 5.8
-3 1 4 250.27 5.8
2 -1 -4 78.19 2.2
2 -1 -4 72.49 1.8
-2 -1 4 74.29 2.4
2 1 -4 73.49 2.3
2 1 -4 76.39 1.7
-2 1 4 75.79 1.7
-2 1 4 76.29 2.3
1 -1 -4 1872.91 34.5
-1 -1 4 1892.51 35
-1 -1 4 1920.21 34.5
-1 1 4 1814.32 34.9
-1 1 4 1895.21 34.5
1 1 -4 1880.91 34.9
1 1 -4 1936.61 34.5
0 -1 4 3573.94 82.49
0 -1 -4 3485.95 81.29
0 1 -4 3445.56 83.19
0 1 4 3407.06 79.69
1 -1 4 5162.88 113.99
-1 -1 -4 5146.08 112.59
-1 1 -4 4959 114.79
1 1 4 4986.5 111.29
2 -1 4 29.9 1.1
-2 -1 -4 27.6 1.1
2 1 4 28.4 1.1
-2 1 -4 30.5 1.4
-2 1 -4 32 1.1
-3 -1 -4 11 1
3 -1 4 9.9 0.8
-3 -1 -4 10.9 0.7
-3 1 -4 11.2 1.1
-3 1 -4 9.6 0.7
3 1 4 10.6 0.8
-4 -1 -4 18 1.4
-4 -1 -4 16.3 0.9
4 -1 4 21.3 1
4 1 4 17.6 1
-4 1 -4 19.7 0.9
-4 1 -4 19.8 1.6
5 -1 4 89.69 2.5
-5 -1 -4 94.29 3.3
5 -1 4 96.99 3
5 1 4 92.49 2.5
-5 1 -4 91.69 3.6
6 -1 4 190.58 4.4
-6 -1 -4 189.98 5.7
6 -1 4 184.78 5
6 1 4 191.58 4.4
-6 1 -4 193.28 6.1
7 -1 4 4.7 1
-7 1 -4 2.2 1.5
7 1 4 3.3 0.7
-8 -1 -4 24.9 2.6
8 -1 4 22 1.8
8 -1 4 20.9 1.3
8 1 4 19.9 1.2
-8 1 -4 21.1 2.8
9 -1 4 2.9 1
-9 -1 -4 1.8 1.5
9 -1 4 2 0.6
9 -1 4 1 0.8
-9 1 -4 2.2 1.6
9 1 4 3.7 0.7
10 -1 4 3.2 0.8
-10 -1 -4 5.2 2.1
10 -1 4 4.3 1
10 -1 4 4.9 1.4
10 1 4 4 1.3
10 1 4 3.6 0.7
-10 1 -4 4.2 1.8
11 -1 4 6.3 1
11 -1 4 4 1.2
-11 -1 -4 6.4 2.1
-11 1 -4 6.2 2.3
11 1 4 4.2 1.4
12 -1 4 27.5 2.5
-12 -1 -4 30 3.8
12 -1 4 32.9 1.8
12 1 4 31.9 1.8
12 1 4 31.1 2.8
-12 1 -4 34.8 4.4
13 -1 4 11.6 2
13 1 4 8.9 2.3
-13 1 -4 16 3.4
13 1 4 14.3 1.5
14 -1 4 1.3 2
-14 1 -4 4.1 2.8
14 1 4 0.4 2
15 -2 -4 -0.4 1.8
14 -2 -4 6.2 2.5
14 -2 -4 7.2 1.9
14 2 -4 6.4 2.1
13 -2 -4 0.8 1.5
13 -2 -4 2.5 2.3
13 2 -4 0.6 1.5
13 2 -4 0.5 1.5
12 -2 -4 -0.4 1
12 -2 -4 -0.8 1.6
12 2 -4 0 1.4
12 2 -4 -2.1 1.1
11 -2 -4 49.7 3.9
11 2 -4 50.29 3.3
11 2 -4 51.59 3.3
10 -2 -4 18.2 2
10 -2 -4 15.4 2.7
10 2 -4 17.3 2.2
10 2 -4 14.1 2.2
9 -2 -4 10.4 2.2
9 -2 -4 9.2 1.5
9 2 -4 9.8 2.1
9 2 -4 10.6 1.9
8 -2 -4 4.5 1.6
8 -2 -4 5.4 1.1
8 2 -4 7.2 1.5
8 2 -4 5.1 1.2
7 -2 -4 13.7 1.3
7 -2 -4 14.7 2.3
7 2 -4 16.3 1.6
7 2 -4 19.5 2.3
6 -2 -4 164.98 4.6
6 -2 -4 155.98 5.8
6 2 -4 166.18 5.5
-6 2 4 170.78 4.8
6 2 -4 169.48 5.2
-5 -2 4 0.1 0.6
5 -2 -4 0.7 1.1
5 -2 -4 1 0.5
5 2 -4 0.5 0.9
5 2 -4 0.1 0.5
-5 2 4 1 0.6
-4 -2 4 124.29 3.8
4 -2 -4 128.69 3.5
4 -2 -4 116.99 4.5
-4 2 4 124.09 3.6
4 2 -4 125.29 3.8
3 -2 -4 109.89 2.5
3 -2 -4 112.69 4.1
-3 -2 4 115.29 3.5
3 -2 -4 122.59 3.1
-3 2 4 110.79 3.2
-2 -2 4 80.09 1.8
-2 -2 4 74.09 2.5
2 -2 -4 78.89 1.9
-2 2 4 76.09 1.8
-2 2 4 78.09 2.3
2 2 -4 77.69 1.8
2 2 -4 73.99 2.5
-1 -2 4 504.55 9.5
-1 -2 4 504.65 10.1
1 -2 -4 489.55 9.5
-1 2 4 499.05 9.5
1 2 -4 496.45 9.5
1 2 -4 488.95 10
0 -2 -4 207.68 4.5
0 -2 4 210.08 4.7
0 -2 4 221.18 4.5
0 2 -4 220.68 4.5
0 2 4 214.98 4.5
0 2 -4 213.38 4.6
-1 -2 -4 17.8 0.9
1 -2 4 18.4 0.9
1 2 4 17.9 0.9
-1 2 -4 19.7 0.9
-2 -2 -4 183.58 4
2 -2 4 184.18 4
-2 2 -4 178.48 4.5
-2 2 -4 183.78 4
2 2 4 182.58 4
3 -2 4 800.82 15.1
-3 -2 -4 783.52 15
-3 -2 -4 785.82 15.2
-3 2 -4 779.92 16
-3 2 -4 803.52 15
3 2 4 805.72 15.1
4 -2 4 6 0.7
-4 -2 -4 7.1 0.7
4 -2 4 6.3 1
-4 -2 -4 6.3 0.9
4 2 4 4.9 0.6
-4 2 -4 5.9 0.6
-4 2 -4 7 1.3
5 -2 4 168.48 3.9
5 -2 4 166.38 4.5
-5 -2 -4 164.68 4.6
-5 2 -4 153.38 5.8
5 2 4 163.98 3.9
6 -2 4 243.98 6.2
-6 -2 -4 238.78 6.6
6 -2 4 245.18 5.4
6 2 4 247.78 5.5
-6 2 -4 240.28 7.2
7 -2 4 329.77 8.1
-7 -2 -4 339.67 8.7
7 -2 4 342.67 7.3
-7 2 -4 328.97 9.4
7 2 4 319.87 7.4
8 -2 4 21.2 1.9
8 -2 4 22.7 1.4
-8 -2 -4 26.6 2.6
-8 2 -4 26.4 3.2
9 -2 4 154.78 4
9 -2 4 142.89 4.6
9 -2 4 148.69 5.1
9 2 4 151.38 4
-9 2 -4 154.78 6.7
10 -2 4 17.2 1.8
10 -2 4 19.4 1.9
10 -2 4 18.5 1.3
10 2 4 18.3 1.3
-10 2 -4 21.7 3.4
11 -2 4 159.88 4.3
11 -2 4 155.98 5.2
11 -2 4 147.29 7.5
11 2 4 148.49 5.8
-11 2 -4 154.18 7.3
11 2 4 149.79 4.2
12 -2 4 25 1.6
12 -2 4 24.8 2.3
12 2 4 27.1 2.8
-12 2 -4 22.7 3.3
13 -2 4 28.5 1.8
13 -2 4 25.1 2.6
-13 2 -4 22.3 3.9
13 2 4 23.5 3.1
14 -2 4 8.2 1.4
-14 2 -4 11.2 3.6
15 -3 -4 8 2.1
14 -3 -4 24.4 2.8
13 -3 -4 23.6 2.6
13 -3 -4 24.7 3.5
13 3 -4 21.6 2.8
13 3 -4 21.8 2.6
12 -3 -4 0.8 1.1
12 -3 -4 -2.7 1.7
12 3 -4 1.1 1.2
12 3 -4 2.5 1.5
11 -3 -4 -0.1 1.6
11 -3 -4 -0.5 0.7
11 3 -4 0.2 1
10 -3 -4 162.28 6.7
10 3 -4 162.08 5.9
10 3 -4 167.78 6.1
9 -3 -4 74.79 3.2
9 -3 -4 70.99 4.2
9 3 -4 58.49 4.2
9 3 -4 68.79 3.6
8 -3 -4 58.89 2.6
8 3 -4 58.99 3.3
-8 3 4 55.09 2.6
8 3 -4 57.49 3.1
7 -3 -4 26.4 1.7
7 -3 -4 30.1 2.8
7 3 -4 26.5 2.3
-7 3 4 28.8 1.8
7 3 -4 27.1 2
6 -3 -4 215.28 7.2
6 -3 -4 220.78 5.6
6 3 -4 237.88 6.7
-6 3 4 229.78 6
6 3 -4 229.28 6.4
-5 -3 4 20.9 1.6
5 -3 -4 17.7 1.3
5 -3 -4 20.7 2.2
5 3 -4 19.3 1.6
-5 3 4 20.1 1.4
4 -3 -4 7.9 1.7
4 -3 -4 9 0.6
-4 -3 4 9.3 1.2
4 -3 -4 9.4 0.9
-4 3 4 9.5 1
4 3 -4 9.7 1.3
3 -3 -4 425.66 10.4
-3 -3 4 431.36 9.5
3 -3 -4 423.46 8.5
-3 3 4 445.46 9.1
3 3 -4 443.76 8.3
-2 -3 4 15.6 1.2
-2 -3 4 15.6 0.7
2 -3 -4 15.5 0.8
2 3 -4 15.6 1.1
-2 3 4 17.8 0.7
-2 3 4 18.7 1
2 3 -4 16.7 0.7
1 -3 -4 34.9 1.2
-1 -3 4 35.8 1.5
-1 -3 4 36.6 1.2
1 3 -4 36.5 1.2
-1 3 4 35.9 1.2
1 3 -4 35.8 1.5
0 -3 4 244.08 5.4
0 -3 -4 246.98 5.2
0 -3 4 247.98 5.1
0 3 -4 246.58 5.3
0 3 -4 251.77 5.1
0 3 4 245.78 5.1
1 -3 4 14.3 0.8
1 -3 4 15 0.8
-1 -3 -4 14.6 0.8
-1 3 -4 14.2 1
1 3 4 13.6 0.8
-1 3 -4 15.1 0.8
2 -3 4 123.79 3
-2 -3 -4 119.99 3
-2 3 -4 122.89 2.9
2 3 4 123.79 3
-2 3 -4 127.89 3.6
-3 -3 -4 25.5 1.1
3 -3 4 24 1.1
-3 3 -4 25.9 1.1
3 3 4 24 1.1
-3 3 -4 24.3 1.7
4 -3 4 140.79 3.9
-4 -3 -4 134.69 3.2
4 -3 4 136.19 3.4
-4 3 -4 137.29 4.5
4 3 4 136.89 3.4
-4 3 -4 135.39 3.2
5 -3 4 11.5 1.2
5 -3 4 12.1 0.9
-5 3 -4 11.7 0.8
5 3 4 10.7 0.9
-5 3 -4 13.6 2
6 -3 4 82.19 2.7
6 -3 4 79.89 3.1
6 3 4 78.09 2.4
-6 3 -4 78.09 3.9
7 -3 4 5.3 1.2
7 -3 4 3.8 0.7
-7 3 -4 3.5 1.7
8 -3 4 263.57 6.1
8 -3 4 268.97 7.2
8 3 4 271.47 6.1
-8 3 -4 254.47 8.6
9 -3 4 2 1.1
9 -3 4 1.5 0.6
-9 3 -4 -0.1 1.6
9 3 4 1.8 0.7
10 -3 4 6.9 1.4
10 -3 4 6.4 0.9
-10 3 -4 7.6 2.3
10 3 4 8.9 1.1
11 -3 4 0.3 1.1
11 -3 4 0.5 0.6
11 3 4 0.2 1
-11 3 -4 1.8 2.3
11 3 4 -0.7 0.5
12 -3 4 47.7 2.2
-12 3 -4 43.3 5.1
12 3 4 40.5 3.5
12 3 4 45.8 2.1
13 -3 4 13.7 1.6
13 3 4 9.7 2.5
-13 3 -4 10.6 2.9
13 3 4 12.7 1.4
14 -3 4 1.4 1.7
-14 3 -4 1.7 2.8
15 -4 -4 12.3 2.4
14 -4 -4 7.2 1.6
13 -4 -4 22.9 2.4
13 -4 -4 23.1 3.2
13 4 -4 22.4 3.1
12 -4 -4 3.6 1.3
12 -4 -4 3.5 1.7
11 -4 -4 69.89 4.6
11 -4 -4 61.49 3
11 4 -4 72.19 4
10 -4 -4 23.2 1.9
10 -4 -4 29.2 3.6
10 4 -4 30.1 2.7
9 -4 -4 86.69 3.3
9 -4 -4 92.39 5.7
9 4 -4 88.59 4.1
8 -4 -4 45 2.2
8 -4 -4 44.6 3.4
8 4 -4 41 2.8
8 4 -4 44.9 2.8
-8 4 4 44.4 3.8
-8 4 4 43.7 2.4
7 -4 -4 1.8 1.4
7 -4 -4 2.4 0.7
7 4 -4 2.7 1.2
-7 4 4 2.1 0.8
7 4 -4 2.2 0.9
-7 4 4 1.4 1.2
6 -4 -4 262.57 8.1
6 -4 -4 251.57 6.1
-6 4 4 259.97 8.4
6 4 -4 253.57 7.1
-6 4 4 259.17 6.5
6 4 -4 250.67 7
5 -4 -4 0 0.4
5 -4 -4 0.4 1
5 4 -4 0.2 0.4
-5 4 4 0.5 0.5
4 -4 -4 183.58 6.1
4 -4 -4 191.58 4.1
-4 -4 4 183.58 5.2
4 4 -4 191.68 5.4
-4 4 4 205.88 4.9
3 -4 -4 2.6 1.2
-3 -4 4 4.6 0.8
3 -4 -4 4.6 0.5
3 4 -4 5.4 0.5
-3 4 4 5 0.5
3 4 -4 5.2 1
-3 4 4 4.8 0.5
-3 4 4 4.9 0.8
-2 -4 4 42.9 1.3
-2 -4 4 39.6 1.8
2 -4 -4 41.1 2.4
2 -4 -4 43.3 1.4
-2 4 4 41.6 1.3
2 4 -4 43.2 1.3
2 4 -4 39 1.8
-1 -4 4 563.04 11.6
-1 -4 4 587.64 11
1 -4 -4 553.64 11
1 4 -4 571.34 11.5
-1 4 4 571.14 11
1 4 -4 579.84 11
0 -4 4 95.49 2.4
0 -4 -4 95.79 2.5
0 -4 4 95.59 2.6
0 4 -4 97.59 2.4
0 4 -4 93.59 2.5
0 4 4 95.99 2.4
-1 -4 -4 52.59 1.7
1 -4 4 52.39 1.6
1 -4 4 51.29 1.6
-1 4 -4 53.19 2
-1 4 -4 52.99 1.6
1 4 4 53.69 1.7
2 -4 4 1074.09 20.2
-2 -4 -4 1068.79 20.2
2 4 4 1061.39 20.2
-2 4 -4 1079.99 20.1
-2 4 -4 1071.29 21
3 -4 4 280.87 6
-3 -4 -4 278.17 5.9
3 -4 4 280.17 6.5
-3 4 -4 274.27 5.8
3 4 4 279.47 6
-3 4 -4 280.57 7
-4 -4 -4 97.79 2.5
4 -4 4 92.29 2.6
4 -4 4 96.49 3.2
4 4 4 94.49 2.6
-4 4 -4 95.99 2.5
-4 4 -4 92.49 4.3
5 -4 4 206.68 5.5
5 -4 4 200.08 4.7
5 4 4 203.38 4.7
-5 4 -4 209.68 6.4
-5 4 -4 195.78 4.4
6 -4 4 100.09 3.6
6 -4 4 100.99 2.9
6 4 4 98.69 2.9
-6 4 -4 102.89 4.6
7 -4 4 77.19 2.5
7 -4 4 72.19 3.2
-7 4 -4 80.19 4.3
7 4 4 74.29 2.4
8 -4 4 4.7 0.9
-8 4 -4 5.2 1.8
8 4 4 6.2 0.9
9 -4 4 20.4 2.3
9 -4 4 18.9 1.4
9 4 4 18.5 1.4
-9 4 -4 17.8 2.8
10 -4 4 78.29 3.8
10 -4 4 83.29 2.8
-10 4 -4 80.69 5.4
10 4 4 84.69 2.8
11 -4 4 2 1.3
11 -4 4 3.4 0.8
11 4 4 1.1 0.8
11 4 4 2.1 1.3
-11 4 -4 3 2.2
12 -4 4 17.6 1.5
12 -4 4 20.7 2.5
12 4 4 21.4 2.9
-12 4 -4 17.5 3.5
13 -4 4 1.5 0.8
13 4 4 3 0.9
-13 4 -4 9.5 3.3
14 -4 4 19.1 1.9
-14 4 -4 22 4.1
15 -5 -4 34.1 3
14 -5 -4 10 1.8
13 -5 -4 13.2 2.7
13 -5 -4 15.9 1.9
12 -5 -4 0.4 1.6
12 -5 -4 2.6 0.9
12 5 -4 -0.1 1.4
11 -5 -4 4.3 1.9
11 -5 -4 7.1 1.4
11 5 -4 4.2 1.6
10 -5 -4 5.8 2.2
10 -5 -4 8 1.3
10 5 -4 6.3 1.5
9 -5 -4 67.29 2.7
9 -5 -4 59.89 4.1
-9 5 4 60.79 4.8
9 5 -4 56.59 3.4
8 -5 -4 22.4 1.6
8 -5 -4 27.4 3.3
-8 5 4 29.4 3.6
8 5 -4 23.1 2.2
7 -5 -4 36.6 1.8
-7 5 4 42.5 3.6
7 5 -4 36.5 2.5
-7 5 4 36.8 2
6 -5 -4 0.2 0.4
6 -5 -4 0.6 0.9
6 -5 -4 1.3 0.5
6 5 -4 0.8 0.6
-6 5 4 1.1 0.5
-6 5 4 -0.2 1.1
5 -5 -4 176.38 3.9
5 -5 -4 163.38 6
5 5 -4 174.78 5.3
-5 5 4 174.68 4.6
-5 5 4 172.08 6.4
4 -5 -4 101.59 2.6
4 -5 -4 108.69 4.5
-4 5 4 100.69 3.1
4 5 -4 105.59 3.7
-4 5 4 99.49 4.5
3 -5 -4 1083.59 20.8
-3 -5 4 1117.49 22
3 -5 -4 1101.39 23.2
-3 5 4 1151.68 20.7
3 5 -4 1076.89 22
-3 5 4 1101.59 20.6
3 5 -4 1124.69 20.7
-3 5 4 1118.99 21.2
-2 -5 4 47.2 2
2 -5 -4 47.2 1.6
-2 -5 4 48.5 1.4
2 -5 -4 46.3 2.7
-2 5 4 46.7 1.5
2 5 -4 47.9 1.5
2 5 -4 48.8 2.1
-1 -5 4 226.48 5.5
1 -5 -4 240.38 6.4
-1 -5 4 233.38 5
1 -5 -4 233.98 5.1
1 5 -4 245.78 5
-1 5 4 228.98 5
1 5 -4 236.88 5.6
0 -5 -4 18.4 1
0 -5 4 16 1
0 -5 4 17.9 0.9
0 5 -4 17.3 1.1
0 5 -4 17.4 0.9
0 5 4 15.4 0.9
0 5 -4 17.2 1
1 -5 4 1 0.4
-1 -5 -4 0.3 0.4
-1 5 -4 0.5 0.4
-1 5 -4 0 0.5
1 5 4 0.6 0.4
2 -5 4 70.19 2.1
-2 -5 -4 67.89 2.1
2 5 4 70.49 2.1
-2 5 -4 71.29 2.1
-2 5 -4 68.99 2.8
3 -5 4 81.79 2.4
-3 -5 -4 80.99 2.3
3 -5 4 86.89 2.9
3 5 4 77.79 2.4
-3 5 -4 82.59 2.3
-3 5 -4 80.59 3.3
4 -5 4 182.98 5.1
-4 -5 -4 188.18 4.2
4 -5 4 186.18 4.4
-4 5 -4 185.68 5.8
4 5 4 179.88 4.3
-4 5 -4 179.58 4.2
5 -5 4 161.28 4.8
5 -5 4 161.38 4
5 5 4 159.98 4
-5 5 -4 155.88 5.6
-5 5 -4 159.28 3.7
6 -5 4 19.7 2.4
6 -5 4 18.6 1.2
-6 5 -4 18.3 2.5
6 5 4 21.1 1.6
7 -5 4 11.3 1.6
7 -5 4 9.3 1.1
-7 5 -4 7.1 1.9
7 5 4 9.7 1
8 -5 4 -0.3 0.9
8 -5 4 -1.2 0.5
8 5 4 -0.2 0.5
-8 5 -4 0.1 1.4
9 -5 4 168.18 4.4
9 -5 4 161.08 5.6
9 5 4 161.68 4.3
-9 5 -4 152.58 7.3
10 -5 4 1.2 0.5
10 -5 4 0.7 1.1
10 5 4 0.7 0.5
-10 5 -4 -0.8 1.7
11 -5 4 35.2 1.8
-11 5 -4 34.1 4.5
11 5 4 32.3 1.8
11 5 4 32 2.9
12 -5 4 7.2 1.2
12 -5 4 8.8 2
12 5 4 6.2 2
-12 5 -4 10.2 3.3
13 -5 4 12.8 1.5
13 5 4 11.6 1.3
-13 5 -4 9.3 3.2
14 -5 4 3.1 1.1
-14 5 -4 4.7 3.5
14 -6 -4 25.4 2.4
13 -6 -4 96.29 4.3
12 -6 -4 36.1 4.3
12 -6 -4 30.2 2.1
12 6 -4 28 3.5
11 -6 -4 3.6 1
11 -6 -4 5.6 2
11 6 -4 4.4 1.5
10 -6 -4 21.5 1.7
10 -6 -4 24.2 3.3
-10 6 4 16.6 3.4
10 6 -4 19.4 2.5
9 -6 -4 19.5 1.4
9 -6 -4 15.4 2.8
9 6 -4 18.2 2.4
-9 6 4 17.7 3.3
8 -6 -4 302.07 7.2
8 -6 -4 317.07 13.4
8 6 -4 306.67 9
-8 6 4 313.07 10.6
-8 6 4 315.87 7.8
7 -6 -4 1.9 1.4
7 -6 -4 4.3 0.7
-7 6 4 2 1.3
7 6 -4 5.5 1.2
-7 6 4 5.5 1
6 -6 -4 49.6 3.5
6 -6 -4 50.99 1.8
6 6 -4 45 2.6
-6 6 4 53.19 3.7
-6 6 4 52.49 2.3
5 -6 -4 36.1 2.8
5 -6 -4 33.9 1.4
5 6 -4 31.5 2
-5 6 4 34.8 3
-5 6 4 35 1.8
4 -6 -4 153.08 3.8
4 -6 -4 152.48 5.7
4 6 -4 151.18 4.8
-4 6 4 157.78 3.5
-4 6 4 159.28 3.5
4 6 -4 163.88 3.6
-4 6 4 144.79 6.6
-4 6 4 165.48 4.2
3 -6 -4 544.35 11.2
3 -6 -4 582.24 13.4
-3 6 4 556.44 11
-3 6 4 567.04 13.6
3 6 -4 573.84 11.1
-3 6 4 583.44 11.1
3 6 -4 575.14 12.4
2 -6 -4 5.2 1.4
2 -6 -4 4.7 0.6
2 6 -4 3.9 0.8
2 6 -4 4 0.6
-2 6 4 3.4 0.5
-1 -6 4 13.5 1.1
1 -6 -4 15 1.7
-1 -6 4 13 0.8
1 -6 -4 12.5 0.9
1 6 -4 14.2 1.1
1 6 -4 15.4 0.9
-1 6 4 14.7 0.9
0 -6 4 0.9 0.4
0 -6 -4 0.4 0.8
0 -6 -4 0.5 0.4
0 -6 4 0.9 0.4
0 6 -4 -0.4 0.5
0 6 -4 0.8 0.4
0 6 4 0.9 0.4
0 6 -4 0.2 0.3
1 -6 4 3.4 0.5
-1 -6 -4 3.9 0.6
-1 6 -4 3.5 0.5
-1 6 -4 4.3 1
1 6 4 4.5 0.7
2 -6 4 139.39 3.9
2 -6 4 144.69 3.5
-2 -6 -4 139.39 3.5
2 6 4 138.29 3.5
-2 6 -4 136.39 3.4
-2 6 -4 133.99 4.3
-3 -6 -4 104.09 2.9
3 -6 4 107.59 2.9
3 -6 4 102.59 3.4
3 6 4 104.79 2.9
-3 6 -4 104.19 2.8
-3 6 -4 108.99 4
4 -6 4 17.9 1.5
-4 -6 -4 16.6 1
4 -6 4 15.7 1.1
-4 6 -4 14.8 1
-4 6 -4 18.2 2.1
4 6 4 14.8 1.1
5 -6 4 30.3 2.1
5 -6 4 29.9 1.5
-5 6 -4 29.2 1.3
-5 6 -4 26.2 2.5
5 6 4 31.8 1.9
6 -6 4 38.1 1.7
6 -6 4 32.5 2.2
6 6 4 37.2 1.7
-6 6 -4 39.6 3.3
7 -6 4 80.69 2.7
7 6 4 79.89 2.6
-7 6 -4 76.99 4.6
8 -6 4 109.59 3.4
8 -6 4 102.79 4.3
-8 6 -4 116.29 5.9
8 6 4 118.79 3.4
9 -6 4 0.6 0.6
9 -6 4 2.6 1.3
9 6 4 0.7 0.6
-9 6 -4 0.7 1.6
10 -6 4 41.6 3
10 -6 4 42.3 2.1
-10 6 -4 48.3 4.7
10 6 4 41.3 1.9
11 -6 4 15.8 2.3
11 -6 4 10.4 1.3
11 6 4 14.9 1.5
-11 6 -4 9.3 2.8
12 -6 4 16.4 1.6
12 6 4 14.8 1.5
-12 6 -4 16.2 3.6
13 -6 4 1.8 1.2
13 6 4 1.3 1
-13 6 -4 0 2.8
12 -7 -4 39.1 4.4
12 7 -4 40.2 3.7
11 7 -4 26.8 3.3
10 -7 -4 82.79 5
-10 7 4 78.89 5.7
10 7 -4 78.49 4.3
9 -7 -4 76.79 4.9
9 7 -4 71.09 4
-9 7 4 81.29 5.5
-9 7 4 69.59 2.9
8 -7 -4 24.4 1.5
8 -7 -4 25.2 3.4
8 -7 -4 27.2 1.4
8 7 -4 22 2.3
-8 7 4 26 1.9
-8 7 4 29 3.9
7 -7 -4 2.2 0.6
7 -7 -4 2.9 0.6
7 -7 -4 4.5 1.6
-7 7 4 3.1 1.9
-7 7 4 1.7 0.8
7 7 -4 3.5 1.2
6 -7 -4 73.09 2.4
-6 7 4 80.49 4.7
-6 7 4 79.69 2.9
5 -7 -4 458.35 12.1
5 -7 -4 446.56 9.4
5 7 -4 456.75 11
-5 7 4 461.35 12.5
-5 7 4 464.85 9.9
4 -7 -4 0.3 1.1
4 -7 -4 0 0.4
4 7 -4 -0.1 0.5
-4 7 4 -0.2 0.4
-4 7 4 0.1 0.3
-4 7 4 -0.5 1
-4 7 4 -0.5 0.3
4 7 -4 0.3 0.3
3 -7 -4 43.3 1.7
3 -7 -4 42.1 2.8
-3 7 4 43.2 3
-3 7 4 44.3 1.5
-3 7 4 43.7 1.6
3 7 -4 42.8 2.3
3 7 -4 47.9 1.6
2 -7 -4 235.68 5.4
2 -7 -4 244.28 7
2 7 -4 228.28 6
2 7 -4 238.98 5.2
-2 7 4 228.48 5.2
1 -7 -4 516.45 11.9
-1 -7 4 529.25 10.3
1 -7 -4 516.85 10.5
1 7 -4 515.65 10.3
1 7 -4 519.95 10.6
1 7 -4 507.95 10.9
-1 7 4 491.15 10.3
0 -7 4 35.8 1.5
0 -7 -4 38.3 2.2
0 -7 -4 39.1 1.6
0 7 -4 36.4 1.4
0 7 -4 37.9 1.9
0 7 4 39.2 1.6
0 7 -4 35.2 1.6
1 -7 4 50.29 1.8
-1 -7 -4 47.9 1.8
-1 7 -4 46.2 1.7
-1 7 -4 51.59 2.4
1 7 4 51.39 1.9
-1 7 -4 49 1.7
-2 -7 -4 426.46 8.9
2 -7 4 425.26 9.4
2 7 4 433.66 9
-2 7 -4 428.46 8.8
3 -7 4 167.38 4.2
-3 -7 -4 171.68 4.2
3 -7 4 159.88 4.7
-3 7 -4 170.98 5.5
-3 7 -4 162.68 4
4 -7 4 146.29 4.6
4 -7 4 147.09 3.8
-4 -7 -4 149.88 3.7
-4 7 -4 146.59 3.7
-4 7 -4 140.79 5.3
4 7 4 142.99 3.8
5 -7 4 122.49 5.2
5 -7 4 120.59 3.4
-5 -7 -4 119.29 3.1
-5 7 -4 116.59 3.1
5 7 4 122.99 3.4
-5 7 -4 125.99 5.2
6 -7 4 2.6 1
6 -7 4 1.7 0.6
-6 7 -4 1.6 0.5
-6 7 -4 1.4 0.7
6 7 4 2.7 0.7
-6 7 -4 1.1 1.5
7 -7 4 192.18 4.8
7 -7 4 181.48 6
7 7 4 179.18 4.7
-7 7 -4 192.48 7.5
8 -7 4 172.38 5.9
8 -7 4 181.58 4.8
-8 7 -4 174.58 7.6
8 7 4 179.78 4.7
9 -7 4 0 0.6
9 -7 4 2.4 1.2
9 7 4 1.4 0.7
-9 7 -4 -1.8 1.7
10 -7 4 4.9 0.9
-10 7 -4 4.6 2.5
10 7 4 3.6 0.8
11 -7 4 27.2 3
11 -7 4 24.7 1.7
11 7 4 22.3 1.7
-11 7 -4 25.1 4.1
12 -7 4 5.7 1.2
12 7 4 4.4 1
-12 7 -4 13.2 3.5
13 -7 4 1.7 1
13 7 4 2 0.9
-13 7 -4 5 3.4
11 -8 -4 8.6 2.4
11 -8 -4 4.3 0.8
11 8 -4 5.5 1.6
-11 8 4 2.8 2.7
10 -8 -4 60.59 4.4
10 -8 -4 58.19 2.2
-10 8 4 51.99 5
10 8 -4 59.39 3.8
9 -8 -4 42.6 2
9 -8 -4 44.5 3.9
9 -8 -4 41.7 1.8
-9 8 4 33.5 4.5
9 8 -4 41.5 3.2
8 -8 -4 1311.27 25.2
8 -8 -4 1325.87 25
8 -8 -4 1314.17 29
-8 8 4 1311.97 30.2
-8 8 4 1306.77 25.8
8 8 -4 1296.97 27.8
7 -8 -4 55.19 6.7
7 -8 -4 57.59 2.2
7 8 -4 53.69 3.7
-7 8 4 54.39 2.4
-7 8 4 52.29 4.3
6 -8 -4 27.1 1.5
6 -8 -4 28.2 2.7
-6 8 4 27.5 1.7
6 8 -4 29.1 2.2
-6 8 4 28.3 3.1
5 -8 -4 62.89 3.7
5 -8 -4 59.29 2.2
-5 8 4 59.19 1.8
-5 8 4 58.19 2.3
-5 8 4 61.89 4
5 8 -4 55.49 2.9
4 -8 -4 30.5 1.6
4 -8 -4 31 2.7
4 8 -4 31.2 2.1
-4 8 4 32.6 1.6
4 8 -4 33.4 1.4
-4 8 4 31.6 2.9
-4 8 4 33.3 1.3
-4 8 4 29.8 1.3
3 -8 -4 640.24 15
3 -8 -4 631.14 12.8
-3 8 4 625.04 15.4
3 8 -4 644.94 13.9
3 8 -4 639.04 12.5
-3 8 4 653.43 12.5
-3 8 4 620.74 12.5
2 -8 -4 14 1.1
2 -8 -4 14.7 2
2 8 -4 13.6 1.1
-2 8 4 18.6 2.3
2 8 -4 15.7 1
2 8 -4 15.1 1.4
-2 8 4 15.1 1
1 -8 -4 836.32 17.7
-1 -8 4 828.82 16
1 -8 -4 819.22 16.2
1 8 -4 814.92 16
1 8 -4 816.02 16.7
1 8 -4 843.82 16.5
-1 8 4 828.82 16.1
0 -8 -4 1.6 0.6
0 -8 4 0.7 0.4
0 -8 -4 1.4 1
0 8 -4 1 0.5
0 8 -4 1.8 0.6
0 8 -4 1.7 0.8
-1 -8 -4 0 0.8
1 -8 4 0.1 0.4
-1 -8 -4 0.2 0.4
-1 8 -4 -0.6 0.3
-1 8 -4 0.1 0.7
1 8 4 -0.3 0.5
2 -8 4 13.6 1
-2 -8 -4 13.9 1.1
2 -8 4 12.8 1.2
2 8 4 12.8 1.1
-2 8 -4 12.9 1.7
-2 8 -4 12.7 1
3 -8 4 83.29 2.6
-3 -8 -4 86.99 2.6
3 -8 4 86.49 3.2
3 8 4 82.39 2.7
-3 8 -4 80.49 2.5
-3 8 -4 88.89 3.9
-4 -8 -4 -0.2 0.5
4 -8 4 1.2 0.7
4 -8 4 0.8 0.5
4 8 4 0.7 0.5
-4 8 -4 -1 0.8
-4 8 -4 1.1 0.5
5 -8 4 3.5 0.8
5 -8 4 3.4 1.2
-5 -8 -4 4.8 0.8
-5 8 -4 3.2 0.7
-5 8 -4 6.4 1.8
-5 8 -4 2.7 0.8
5 8 4 4.1 0.8
6 -8 4 0.3 0.9
6 -8 4 0.5 0.5
-6 8 -4 2.1 1.5
-6 8 -4 1 0.6
-6 8 -4 0.2 0.5
6 8 4 0.5 0.6
7 -8 4 6.9 1.5
7 -8 4 6.8 1
-7 8 -4 6.8 2.2
7 8 4 4.3 0.9
8 -8 4 28.9 1.7
8 -8 4 32 2.5
-8 8 -4 25.9 3.8
8 8 4 26.6 1.7
9 -8 4 26.3 1.8
9 -8 4 28.7 2.6
9 8 4 24.4 1.7
-9 8 -4 23.6 3.7
10 -8 4 21.3 1.7
10 -8 4 23 2.8
10 8 4 24.1 1.7
-10 8 -4 19.4 3.8
11 -8 4 24.3 1.8
-11 8 -4 24.1 4.1
11 8 4 22.5 1.7
12 -8 4 3.8 1.2
-12 8 -4 3.8 3
12 8 4 2.7 1
13 -8 4 20.2 2
13 8 4 26.5 2
-13 8 -4 21.8 4.4
11 -9 -4 6.9 1
11 -9 -4 11.6 2.6
11 9 -4 8 2
-11 9 4 3.4 2.4
10 -9 -4 8.5 1.1
-10 9 4 7.3 2.6
9 -9 -4 29.1 2.5
9 -9 -4 25.9 3.6
-9 9 4 26.1 3.9
9 9 -4 27.1 3.2
8 -9 -4 54.49 4.2
8 -9 -4 54.49 2.4
-8 9 4 65.09 5.1
8 9 -4 60.39 3.7
-8 9 4 58.19 2.5
7 -9 -4 127.89 5.9
7 -9 -4 131.09 3.9
-7 9 4 133.19 6.8
-7 9 4 137.49 4.1
7 9 -4 137.39 5.4
6 -9 -4 28.7 2.8
6 -9 -4 27.1 1.6
-6 9 4 25 1.6
-6 9 4 30.5 3.2
6 9 -4 23.2 2.2
5 -9 -4 77.19 2.6
-5 9 4 79.59 2.3
-5 9 4 78.39 2.7
-5 9 4 78.69 4.7
5 9 -4 76.79 2.4
-5 9 4 76.79 2.3
4 -9 -4 1.2 0.6
4 -9 -4 1.4 1.2
-4 9 4 1 0.5
-4 9 4 0.8 1.2
4 9 -4 1.1 0.5
4 9 -4 0.8 0.6
-4 9 4 0.8 0.5
3 -9 -4 2.1 0.7
3 -9 -4 2.7 1.3
3 9 -4 2.1 0.5
3 9 -4 2.5 0.7
-3 9 4 2.1 0.6
-3 9 4 2.2 1.3
3 9 -4 3.8 1
2 -9 -4 17.4 1.3
2 -9 -4 18.5 2.2
2 9 -4 15.5 1.1
2 9 -4 15.8 1.3
-2 9 4 16.6 1.1
2 9 -4 17.7 1.5
-2 9 4 16.2 2.2
1 -9 -4 142.59 3.9
-1 -9 4 142.39 4
1 -9 -4 145.89 5
1 9 -4 148.59 4.3
-1 9 4 142.29 3.8
1 9 -4 137.59 3.7
1 9 -4 140.69 4.1
0 -9 4 986.7 19
0 -9 -4 991.5 19.2
0 -9 -4 1019.7 20.3
0 9 -4 969.3 19.9
0 9 4 994.3 19.1
0 9 -4 965.1 18.9
0 9 -4 940.71 19.3
-1 -9 -4 0.4 0.5
1 -9 4 1 0.5
-1 9 -4 -0.4 0.3
-1 9 -4 -0.1 0.3
1 9 4 0.3 0.5
-1 9 -4 0.5 0.8
2 -9 4 9.1 1
2 -9 4 10 1.3
-2 -9 -4 10.8 1.1
-2 9 -4 9.5 1
-2 9 -4 8.5 1.5
2 9 4 8.4 1
-3 -9 -4 51.89 2
3 -9 4 53.89 2.6
3 -9 4 51.59 2.1
3 9 4 53.29 2.1
-3 9 -4 55.49 2
-3 9 -4 49.4 3.1
4 -9 4 88.69 2.9
-4 -9 -4 84.49 2.7
4 -9 4 90.49 3.6
-4 9 -4 88.99 4.4
-4 9 -4 87.69 2.7
4 9 4 86.59 2.9
5 -9 4 248.38 7.2
5 -9 4 252.47 6
-5 9 -4 255.47 5.7
-5 9 -4 239.98 8.3
-5 9 -4 243.08 6
5 9 4 251.87 6
6 -9 4 8.3 1.1
6 -9 4 7 1.5
6 9 4 6.6 1
-6 9 -4 8.2 0.9
-6 9 -4 8.4 1.1
-6 9 -4 6.8 2.1
7 -9 4 26.9 2.4
7 -9 4 31.1 1.8
7 9 4 30.5 1.8
-7 9 -4 32.8 4.4
8 -9 4 22.8 2.6
8 -9 4 21.8 1.7
-8 9 -4 25.1 3.8
8 9 4 27.1 1.7
9 -9 4 26.1 1.8
-9 9 -4 26.6 4.3
9 9 4 28.6 1.8
10 -9 4 34.9 3
10 -9 4 33 2
10 9 4 36.8 2
-10 9 -4 33.8 4.8
11 -9 4 0.3 0.8
-11 9 -4 0 2.3
11 9 4 -0.1 0.8
12 -9 4 50.89 2.6
-12 9 -4 46.7 5.7
12 9 4 55.19 2.6
13 -9 4 0.7 1.1
13 9 4 1.3 1.2
-13 9 -4 9.9 3.9
-12 10 4 13.2 3.8
-11 10 4 3.8 2.6
10 -10 -4 50.19 4.5
-10 10 4 51.19 5.4
10 10 -4 50.99 3.6
9 -10 -4 200.48 8
-9 10 4 199.78 9.1
9 10 -4 195.48 7.4
8 -10 -4 158.48 7.2
8 -10 -4 161.18 4.6
-8 10 4 165.78 7.9
7 -10 -4 34.1 3.2
-7 10 4 35.2 4.4
7 10 -4 29.5 2.5
6 -10 -4 16 3.1
6 -10 -4 13.8 1.4
-6 10 4 15 1.3
6 10 -4 15.4 2.4
-6 10 4 18.8 3.2
5 -10 -4 158.18 6.4
5 -10 -4 167.38 4.6
-5 10 4 163.18 4.4
5 10 -4 171.88 4.2
-5 10 4 172.28 4.5
-5 10 4 172.68 4
-5 10 4 166.68 7
5 10 -4 166.88 5.7
4 -10 -4 27.2 2.8
4 -10 -4 30.8 1.7
-4 10 4 33.9 1.6
4 10 -4 34.1 1.5
-4 10 4 35 1.5
4 10 -4 35.9 2.4
-4 10 4 33 3.2
3 -10 -4 20.9 1.4
3 -10 -4 24.7 2.9
3 10 -4 22.2 1.8
3 10 -4 19.2 1.2
-3 10 4 21.7 2.8
-3 10 4 21.9 1.3
3 10 -4 21.4 1.4
-3 10 4 21.7 1.2
2 -10 -4 13.3 1.2
2 -10 -4 11.3 2
-2 10 4 13.8 1.2
2 10 -4 13.1 1.4
2 10 -4 12.9 1
2 10 -4 12.9 1.3
-2 10 4 15.9 2.2
1 -10 -4 29.1 2.3
1 -10 -4 28.7 1.6
-1 10 4 28.5 1.6
1 10 -4 29.9 1.5
1 10 -4 27.9 1.9
1 10 -4 29.5 1.8
0 -10 -4 33.8 1.8
0 -10 -4 34 2.4
0 -10 4 33.2 1.6
0 10 -4 30.3 2.1
0 10 -4 32.9 1.6
0 10 4 34.1 1.7
0 10 -4 34.5 1.8
1 -10 4 29.8 1.5
-1 -10 -4 28.3 1.6
-1 10 -4 28.7 1.4
-1 10 -4 27.1 1.4
-1 10 -4 30 2.3
1 10 4 30.3 1.6
-2 -10 -4 11.3 1.1
2 -10 4 8.4 1
2 -10 4 8.3 1.3
-2 10 -4 9.8 1
2 10 4 9.3 1.1
-2 10 -4 11.3 1.8
-3 -10 -4 31.9 1.7
3 -10 4 36 1.8
-3 10 -4 33.2 2.7
-3 10 -4 32.7 1.6
3 10 4 33.2 1.8
4 -10 4 49.2 2.8
-4 -10 -4 54.69 2.2
4 -10 4 55.49 2.3
-4 10 -4 52.39 2.1
-4 10 -4 51.59 3.6
-4 10 -4 55.89 2.3
4 10 4 55.69 2.3
5 -10 4 22.5 2
5 -10 4 23.3 1.6
-5 10 -4 22 1.6
-5 10 -4 21.8 3.1
5 10 4 20.8 1.5
-5 10 -4 20.8 1.3
6 -10 4 40.2 2
6 -10 4 37.4 2.7
-6 10 -4 41 1.8
6 10 4 39.1 2
-6 10 -4 39.4 2
-6 10 -4 38.9 3.6
7 -10 4 3.1 1.3
7 -10 4 1.3 0.7
-7 10 -4 2.6 0.6
-7 10 -4 1.1 1.7
7 10 4 2.8 0.8
8 -10 4 29.9 1.9
8 -10 4 34.8 2.9
-8 10 -4 27.3 3.9
8 10 4 33.5 2
9 -10 4 0.8 1.3
9 -10 4 1.1 0.7
-9 10 -4 2.6 2.5
9 10 4 0.2 0.7
10 -10 4 33.7 2.1
-10 10 -4 38.2 5.2
10 10 4 34.8 2.1
11 10 4 14.9 1.7
-11 10 -4 14.5 3.8
12 -10 4 -0.5 0.8
12 10 4 -1 1
-12 10 -4 -3.6 2.6
13 -10 4 1.9 1.1
13 10 4 5.2 1.3
-13 10 -4 0.4 3.5
-12 11 4 32 5
-11 11 4 0.2 2.6
10 -11 -4 9.5 2.7
-10 11 4 6.8 2.8
10 11 -4 8.4 1.9
10 11 -4 10.3 1.1
-9 11 4 1 2.1
9 11 -4 0.3 0.7
-8 11 4 54.59 4.8
8 11 -4 57.29 2.4
7 -11 -4 53.69 4
7 -11 -4 61.59 2.5
7 11 -4 51.89 3.4
-7 11 4 57.59 4.6
6 -11 -4 9.6 2.3
6 -11 -4 6.5 1.1
6 11 -4 6.2 0.9
-6 11 4 8.7 0.9
-6 11 4 6.3 2.3
-6 11 4 9 1.2
6 11 -4 6.1 1.5
5 -11 -4 1.1 1.3
5 -11 -4 1.7 0.7
5 11 -4 1.2 1
-5 11 4 1.5 1.5
-5 11 4 1.1 0.6
5 11 -4 1.7 0.6
-5 11 4 0.8 0.5
-5 11 4 1.1 0.5
4 -11 -4 92.69 5.2
4 11 -4 90.99 2.9
-4 11 4 95.59 2.9
-4 11 4 95.49 2.8
-4 11 4 86.49 4.9
3 -11 -4 0.9 0.6
3 -11 -4 -0.4 1.1
3 11 -4 1.4 0.7
3 11 -4 1.6 0.6
3 11 -4 1.1 0.8
-3 11 4 1.2 0.6
-3 11 4 0.8 0.6
-3 11 4 1.1 1.5
2 -11 -4 300.67 8.5
2 -11 -4 298.77 7.1
-2 11 4 301.97 9.1
2 11 -4 288.47 6.8
-2 11 4 307.17 6.8
2 11 -4 296.17 7.3
-2 11 4 298.27 6.9
2 11 -4 289.47 7.7
1 -11 -4 0.2 0.9
1 -11 -4 1.6 0.7
1 11 -4 0.1 0.4
1 11 -4 0.7 0.6
-1 11 4 0.1 0.5
0 -11 -4 82.29 2.9
0 -11 -4 91.99 3.7
0 -11 4 84.39 2.8
0 11 4 84.69 2.9
0 11 -4 88.19 3.6
0 11 -4 84.09 2.7
0 11 -4 84.69 3
-1 -11 -4 292.87 7.3
1 -11 4 291.97 6.8
-1 -11 -4 285.37 6.9
-1 11 -4 285.47 8
-1 11 -4 302.27 6.8
-1 11 -4 289.67 6.7
1 11 4 296.57 6.9
2 -11 4 145.59 4
-2 -11 -4 146.69 4.1
2 -11 4 141.19 4.5
-2 11 -4 137.79 3.9
2 11 4 145.79 4.2
-2 11 -4 136.89 5.3
3 -11 4 0.1 0.7
3 -11 4 0.5 0.6
-3 -11 -4 0.2 0.5
-3 11 -4 -0.5 0.5
3 11 4 -0.7 0.5
-3 11 -4 0.4 0.7
-3 11 -4 3.2 1.5
4 -11 4 9 1.2
-4 11 -4 7.4 1.2
4 11 4 8.1 1.2
-4 11 -4 11.9 2.3
-4 11 -4 8.7 1.1
5 -11 4 85.59 3.1
5 -11 4 85.09 3.8
5 11 4 88.39 3.1
-5 11 -4 84.59 2.8
-5 11 -4 85.39 5
-5 11 -4 88.39 3.1
6 -11 4 0.1 0.7
6 -11 4 -0.4 0.8
-6 11 -4 0.7 0.7
-6 11 -4 1 0.6
-6 11 -4 -0.7 1.6
6 11 4 0.7 0.7
7 -11 4 70.19 3.8
7 -11 4 80.49 3
7 11 4 79.79 3
-7 11 -4 68.39 5.1
-7 11 -4 72.39 2.6
8 -11 4 54.19 4.1
8 -11 4 51.59 2.5
8 11 4 55.29 2.5
-8 11 -4 53.69 5.7
9 -11 4 0.2 1.3
9 -11 4 3.5 0.9
9 11 4 2.5 0.9
-9 11 -4 6.5 2.8
10 -11 4 84.09 3.5
-10 11 -4 80.39 6.4
10 11 4 86.89 3.3
11 -11 4 2.6 1
11 11 4 0.2 0.9
-11 11 -4 4.7 3
12 -11 4 5.4 1.3
-12 11 -4 6.7 3.3
12 11 4 8.1 1.4
-12 12 4 7.2 3.6
-11 12 4 1.5 2.6
10 -12 -4 63.89 8.8
10 12 -4 49.1 2.4
-10 12 4 51.39 5.5
9 -12 -4 0.9 1.6
-9 12 4 4.7 2.7
9 12 -4 3.3 0.8
9 12 -4 0.4 0.9
8 12 -4 123.49 3.8
-8 12 4 109.29 6.7
7 -12 -4 160.28 4.8
7 12 -4 157.38 4.3
-7 12 4 155.78 7.6
7 12 -4 162.28 4.6
6 -12 -4 3.3 1.7
6 12 -4 5.7 0.9
-6 12 4 6.3 2.4
-6 12 4 5.4 0.8
6 12 -4 6.8 1.7
-6 12 4 5.7 0.9
5 -12 -4 1.1 1.4
5 -12 -4 0.2 0.6
-5 12 4 -0.6 0.6
-5 12 4 -0.4 1.5
-5 12 4 0.2 0.5
5 12 -4 0.9 0.9
-5 12 4 -0.5 0.4
5 12 -4 0.1 0.6
4 -12 -4 67.89 4.2
4 -12 -4 68.59 2.8
4 12 -4 66.29 3.4
-4 12 4 70.79 2.6
-4 12 4 69.59 4.6
-4 12 4 70.79 2.5
4 12 -4 68.69 2.9
3 -12 -4 362.96 8.6
3 -12 -4 377.76 10.4
-3 12 4 375.36 8.4
3 12 -4 379.46 8.9
3 12 -4 375.26 9.7
-3 12 4 378.16 11.2
-3 12 4 376.96 8.3
2 -12 -4 285.17 8.2
2 -12 -4 263.07 6.7
2 12 -4 270.87 6.5
-2 12 4 267.87 6.5
2 12 -4 265.87 7
2 12 -4 274.17 7.4
-2 12 4 269.47 6.4
-2 12 4 257.77 8.5
1 -12 -4 15.5 2.1
1 -12 -4 13.5 1.3
1 12 -4 13 1.1
-1 12 4 13.1 1.3
1 12 -4 14.8 1.6
-1 12 4 18.7 2.5
1 12 -4 16.7 1.9
0 -12 -4 205.08 6
0 -12 -4 218.18 6.3
0 12 -4 202.08 5.2
0 12 -4 200.58 6.3
0 12 -4 201.98 5.6
0 12 4 214.08 5.5
1 -12 4 17 1.4
-1 12 -4 16.7 1.3
-1 12 -4 22.3 2.3
1 12 4 17.9 1.5
-1 12 -4 16.5 1.3
-2 -12 -4 6.1 1
2 -12 4 4.8 0.9
2 -12 4 6.2 1.3
2 12 4 5.2 1
-2 12 -4 6.9 1.2
-2 12 -4 5.5 1.6
-2 12 -4 4 0.8
3 -12 4 15.7 1.4
-3 -12 -4 14.7 1.5
3 -12 4 16 1.9
-3 12 -4 15.7 1.5
-3 12 -4 13.6 2.3
3 12 4 14.6 1.5
-3 12 -4 13.8 1.2
4 -12 4 2.1 0.7
4 -12 4 3 1.3
4 12 4 3.5 0.8
-4 12 -4 3.4 0.8
-4 12 -4 4.9 1
-4 12 -4 0.3 1.7
5 -12 4 146.59 5.4
5 -12 4 146.59 4.4
-5 12 -4 155.08 6.7
-5 12 -4 144.69 4.1
-5 12 -4 151.78 4.5
5 12 4 146.79 4.4
6 -12 4 35.6 2.1
-6 12 -4 40.4 2.1
-6 12 -4 48.1 4.2
6 12 4 40.1 2.2
7 -12 4 2.5 0.9
-7 12 -4 3.6 0.9
-7 12 -4 1.5 2
-7 12 -4 3.2 0.9
7 12 4 2.4 0.9
8 -12 4 24.4 2.9
8 -12 4 19.4 1.8
8 12 4 23.4 1.9
-8 12 -4 23.4 4
9 -12 4 80.09 3.3
-9 12 -4 86.19 6.4
9 12 4 76.29 3.2
10 -12 4 0.7 0.9
10 12 4 1.3 0.9
-10 12 -4 1.2 2.5
11 -12 4 39.3 2.4
-11 12 -4 43.8 5.8
12 -12 4 26.2 2.2
-12 12 -4 25.3 5.2
12 12 4 28.5 2.2
-12 13 4 5.2 3.3
11 13 -4 43.7 2.5
-11 13 4 51.59 6.4
10 13 -4 2 0.9
-10 13 4 5 2.9
9 -13 -4 2.4 1.9
-9 13 4 2.5 2.3
9 13 -4 0.7 1.1
9 13 -4 -0.4 0.6
8 13 -4 1.2 0.6
-8 13 4 3.7 2.4
8 13 -4 0.2 0.7
7 -13 -4 0.6 1.4
7 -13 -4 3.8 1.1
-7 13 4 3.7 2.1
7 13 -4 0.6 1.1
7 13 -4 3.2 0.9
6 -13 -4 6.8 1.3
6 -13 -4 9.1 2.3
-6 13 4 7.6 1.2
-6 13 4 8.3 2.5
6 13 -4 5.2 0.9
-6 13 4 6.4 0.9
-6 13 4 7.1 0.9
6 13 -4 3.4 1.3
6 13 -4 6.6 1.2
5 -13 -4 12.4 1.5
5 -13 -4 12.8 2.5
5 13 -4 13.4 2.2
-5 13 4 13.2 1.2
5 13 -4 12 1.1
-5 13 4 13.4 1.3
-5 13 4 11.8 1.2
-5 13 4 18.6 3.5
4 -13 -4 34 4.3
4 -13 -4 28.6 1.9
4 13 -4 31.3 2.4
-4 13 4 28 2
-4 13 4 29.5 1.7
4 13 -4 30.4 1.7
-4 13 4 30.5 3.9
3 -13 -4 101.19 4.8
-3 13 4 91.09 5.1
-3 13 4 95.49 3.1
3 13 -4 95.89 3.6
3 13 -4 102.59 4.2
-3 13 4 92.79 3.2
3 13 -4 91.49 3.1
2 -13 -4 68.79 2.8
2 -13 -4 73.69 4
-2 13 4 78.29 2.8
2 13 -4 72.39 2.7
2 13 -4 74.79 3.3
-2 13 4 70.69 4.3
2 13 -4 66.69 3.3
-2 13 4 74.89 2.7
1 -13 -4 40.9 2.2
1 -13 -4 43.9 2.9
1 13 -4 39.4 2.3
-1 13 4 39.8 3.3
1 13 -4 42.8 2
-1 13 4 44.4 2.2
1 13 -4 44.2 2.7
0 -13 -4 7.6 1.5
0 -13 -4 5 1
0 13 4 5.6 0.9
0 13 -4 2.7 0.7
0 13 -4 4.6 1
0 13 -4 4.4 1.4
1 -13 4 21.9 1.6
-1 -13 -4 24.3 1.8
-1 13 -4 22.2 1.8
-1 13 -4 23.1 2.7
-1 13 -4 23.7 1.6
1 13 4 26.8 1.8
-1 13 -4 23.4 1.6
-2 -13 -4 56.89 2.5
2 -13 4 55.29 2.7
2 -13 4 53.29 2.4
2 13 4 52.19 2.5
-2 13 -4 56.39 2.4
-2 13 -4 62.39 3.8
-2 13 -4 53.09 2.6
3 -13 4 267.77 7.5
3 -13 4 264.57 6.7
3 13 4 267.17 6.8
-3 13 -4 272.47 7.1
-3 13 -4 275.27 7
-3 13 -4 282.17 9.2
4 -13 4 6.8 1.5
4 -13 4 4.3 1
-4 13 -4 4.3 0.9
-4 13 -4 3.1 1
4 13 4 4.9 1.1
-4 13 -4 2.7 1.9
5 -13 4 66.49 2.8
5 -13 4 57.69 3.3
-5 13 -4 60.89 2.4
5 13 4 62.29 2.8
-5 13 -4 60.99 4.7
-5 13 -4 68.39 2.8
6 -13 4 9.8 1.3
-6 13 -4 8.8 2.8
-6 13 -4 8.4 1.1
-6 13 -4 4.5 1
6 13 4 7 1.2
7 -13 4 1.3 1.1
7 -13 4 3 0.9
7 13 4 4.3 1
-7 13 -4 3 0.9
-7 13 -4 2.5 0.8
8 -13 4 27.5 3
8 -13 4 28.7 2.2
8 13 4 34.4 2.1
-8 13 -4 31.4 4.5
9 -13 4 2.2 1
9 13 4 2.5 1
-9 13 -4 5.2 2.8
10 -13 4 2.7 1.1
-10 13 -4 3.9 3.3
10 13 4 4.3 1.8
11 -13 4 0.6 1
11 13 4 -0.9 0.9
-11 13 -4 1.1 3
12 -13 4 -1.4 1
-12 13 -4 0.5 3.6
12 13 4 0.9 1.2
-12 14 4 4.2 3
12 14 -4 1.4 1
11 14 -4 37.7 2.4
-11 14 4 36.1 5.7
-10 14 4 114.69 8
10 14 -4 114.79 4
9 14 -4 58.29 2.6
-9 14 4 55.39 5.5
9 14 -4 53.49 2.6
8 14 -4 51.79 2.3
8 14 -4 54.39 2.6
8 14 -4 43.5 3.7
-8 14 4 56.99 5.3
7 14 -4 -0.3 0.5
7 14 -4 1 0.8
-7 14 4 -0.3 0.5
-7 14 4 4.1 2.2
6 -14 -4 -0.1 1.7
6 -14 -4 2 0.9
6 14 -4 2.2 0.8
6 14 -4 0.3 0.7
6 14 -4 1.4 1.3
-6 14 4 1 0.6
-6 14 4 1.3 0.7
-6 14 4 0.8 2
5 -14 -4 40.4 2.4
5 -14 -4 42.2 3.5
5 14 -4 34.1 1.9
-5 14 4 35.4 2
5 14 -4 42 2.4
-5 14 4 43.4 4.2
-5 14 4 33.4 2.1
-5 14 4 35.4 1.9
5 14 -4 39.8 2.9
4 -14 -4 17.7 1.7
4 -14 -4 27.1 3.4
-4 14 4 19.2 3.2
-4 14 4 19.3 1.5
-4 14 4 16.7 1.5
4 14 -4 20.3 1.8
4 14 -4 17.6 2.3
4 14 -4 21.7 1.5
3 -14 -4 1.7 0.8
3 -14 -4 2.3 1.5
3 14 -4 3.4 0.9
-3 14 4 2.4 0.7
-3 14 4 1.7 0.8
3 14 -4 1.7 1
3 14 -4 1.8 1.1
-3 14 4 2 1.7
2 -14 -4 95.39 5.3
2 -14 -4 95.49 3.4
-2 14 4 87.79 3.3
-2 14 4 86.29 4.9
2 14 -4 83.79 3.4
2 14 -4 90.79 3.9
2 14 -4 88.69 3.1
2 14 -4 85.19 3.9
1 -14 -4 14.3 2
1 -14 -4 15.2 1.7
1 14 -4 14.5 1.6
-1 14 4 16.2 1.6
1 14 -4 15.7 2.1
-1 14 4 12.7 1.4
1 14 -4 13.7 1.6
-1 14 4 11.5 2.3
1 14 -4 15.3 1.4
0 -14 -4 251.87 6.7
0 -14 -4 252.07 7.1
0 14 -4 252.57 7.8
0 14 -4 250.17 6.7
0 14 -4 259.37 6.8
0 14 -4 248.98 6.3
0 14 4 257.57 6.6
-1 14 -4 35.7 3
-1 14 -4 37.2 2
-1 14 -4 34.1 1.9
1 14 4 37.7 2.1
-1 14 -4 32.3 2.2
2 -14 4 51.09 3.1
2 -14 4 48.3 2.4
-2 14 -4 47 2.2
-2 14 -4 44.8 2.5
-2 14 -4 47.3 3.7
2 14 4 48.8 2.5
3 -14 4 131.39 4.8
3 -14 4 132.49 4.2
-3 14 -4 125.89 6
-3 14 -4 140.39 4.5
-3 14 -4 122.59 3.9
3 14 4 133.19 4.3
4 -14 4 18.5 2.2
4 -14 4 14.3 1.6
-4 14 -4 18.6 1.6
4 14 4 16.7 1.6
-4 14 -4 12.7 1.6
-4 14 -4 17.6 2.9
5 -14 4 -0.4 0.9
5 -14 4 -0.4 0.7
-5 14 -4 1.2 1.6
5 14 4 1.2 0.7
-5 14 -4 0.1 0.8
-5 14 -4 0.9 0.7
6 -14 4 29.7 2.1
-6 14 -4 28.2 4
6 14 4 28.6 2.1
-6 14 -4 29.4 1.8
-6 14 -4 27.3 2
7 -14 4 27.6 2
-7 14 -4 23.5 1.6
-7 14 -4 32.4 4.4
7 14 4 26.4 2
-7 14 -4 25.1 1.9
8 -14 4 0.1 0.8
8 14 4 0.4 0.8
-8 14 -4 0.5 2.1
9 -14 4 0.5 0.8
-9 14 -4 1.1 2.3
10 -14 4 1.5 1.1
10 14 4 2.8 1.2
-10 14 -4 6.3 3.2
11 -14 4 25.1 2.3
-11 14 -4 16.3 4.1
11 14 4 26.3 2.2
12 15 -4 13.6 1.7
12 15 -4 11.5 1.7
11 15 -4 41.6 2.6
-11 15 4 39.1 6
-10 15 4 4.5 2.8
10 15 -4 3.2 1.1
10 15 -4 3.8 1
9 15 -4 8.6 1.3
9 15 -4 8.7 1.4
-9 15 4 8.1 2.9
8 -15 -4 41 4.2
8 15 -4 39.1 2.1
8 15 -4 41.5 2.4
-8 15 4 36.5 4.9
8 15 -4 45.5 3.8
7 -15 -4 1.3 2
7 15 -4 2 0.9
-7 15 4 1.3 0.7
7 15 -4 1.9 0.8
-7 15 4 1.2 0.7
7 15 -4 4.3 1.6
6 15 -4 0.3 0.7
-6 15 4 1.6 0.7
6 15 -4 2.2 1
-6 15 4 -0.4 1.6
-6 15 4 1.1 0.7
5 -15 -4 287.27 9.7
-5 15 4 297.27 7
5 15 -4 302.27 7.3
5 15 -4 302.57 9.2
5 15 -4 289.07 7.6
-5 15 4 296.07 7.2
-5 15 4 296.47 11
4 -15 -4 90.39 3.6
4 -15 -4 98.69 5.1
4 15 -4 87.99 3.2
4 15 -4 92.29 3.6
4 15 -4 88.99 4.3
-4 15 4 90.99 5.6
-4 15 4 94.49 3.4
-4 15 4 90.79 3.5
3 -15 -4 32.1 2.2
3 -15 -4 41.7 4.1
-3 15 4 32 2
3 15 -4 34.5 2.3
-3 15 4 31.6 1.9
-3 15 4 35.3 3.6
3 15 -4 35.6 2
2 -15 -4 1.1 0.8
2 -15 -4 1.9 1.5
2 15 -4 2.5 1
-2 15 4 2.7 0.8
-2 15 4 1.7 0.9
2 15 -4 1.2 0.7
-2 15 4 2.9 1.8
2 15 -4 2.1 1.2
2 15 -4 2.9 1
1 -15 -4 44.3 3.1
1 -15 -4 46.8 2.5
-1 15 4 45.9 2.3
-1 15 4 44.9 3.6
1 15 -4 46.9 2.6
1 15 -4 44.8 2.2
1 15 -4 49.99 2.8
1 15 -4 45.2 3.1
-1 15 4 44.8 2.4
0 -15 -4 4.5 1.2
0 -15 -4 3.4 1.4
0 15 -4 2 1
0 15 -4 3.2 0.8
0 15 -4 1.1 0.9
0 15 -4 2.9 1.5
0 15 4 1.4 0.9
-1 15 -4 115.89 4.1
-1 15 -4 115.19 3.9
-1 15 -4 119.39 3.8
-1 15 -4 114.89 5.4
1 15 4 113.39 4
2 -15 4 24.3 2.1
-2 15 -4 25.8 2.1
-2 15 -4 22.8 3.2
-2 15 -4 20.9 1.7
2 15 4 27.1 2
3 -15 4 16.5 1.5
3 -15 4 11.9 1.9
-3 15 -4 10.8 1.6
-3 15 -4 13.2 2.7
3 15 4 16 1.8
-3 15 -4 12.8 1.4
4 -15 4 97.49 3.6
4 -15 4 97.29 4.3
-4 15 -4 90.49 3.2
4 15 4 99.79 3.7
-4 15 -4 91.49 5.5
-4 15 -4 94.99 3.7
5 -15 4 16.7 1.7
5 15 4 15.9 1.8
-5 15 -4 14.9 1.7
-5 15 -4 11.5 3
-5 15 -4 12.3 1.3
6 -15 4 5.2 1.7
6 -15 4 1.1 0.8
-6 15 -4 1.5 0.9
-6 15 -4 -1.8 1.7
-6 15 -4 1.2 0.9
6 15 4 1.7 0.9
7 -15 4 22.5 3.3
7 -15 4 20.7 1.9
7 15 4 23.7 2
-7 15 -4 19.7 3.7
-7 15 -4 16.8 1.7
-7 15 -4 17.2 1.7
8 -15 4 46.1 2.7
-8 15 -4 45.8 5.7
-9 15 -4 18.3 4.3
9 15 4 21.2 1.9
10 -15 4 33.3 2.5
10 15 4 35.1 2.4
-10 15 -4 27.7 5.3
11 -15 4 -2.3 1.1
-11 15 -4 0.1 3.6
11 15 4 -0.2 1.1
12 16 -4 14.6 1.9
-12 16 4 10.1 4.4
11 16 -4 68.49 3.3
-11 16 4 79.89 7.2
-10 16 4 6.2 3.5
10 16 -4 1.7 1.3
10 16 -4 3.6 1.2
9 16 -4 1.3 1.1
-9 16 4 2.3 2.7
9 16 -4 1.5 1.5
8 16 -4 8.1 1.4
8 16 -4 11.1 1.5
-8 16 4 15.6 3.9
7 -16 -4 53.49 4.4
-7 16 4 56.09 2.3
7 16 -4 61.99 4.2
7 16 -4 58.29 2.9
7 16 -4 55.79 2.7
-7 16 4 51.69 2.3
-7 16 4 53.19 5.2
6 -16 -4 -0.1 2.1
6 16 -4 0.8 0.9
6 16 -4 4.1 1.1
-6 16 4 1.9 0.9
-6 16 4 1.8 2
6 16 -4 0.6 1.8
5 -16 -4 20.7 3.2
-5 16 4 21.9 4
-5 16 4 23 1.6
-5 16 4 23.3 1.8
5 16 -4 23.3 1.8
5 16 -4 19.2 2.7
5 16 -4 21.9 2.1
4 -16 -4 9.5 2.1
-4 16 4 14.3 1.6
4 16 -4 11.9 1.7
4 16 -4 14.6 1.5
-4 16 4 13.2 1.4
4 16 -4 12.7 2
-4 16 4 8.9 2.5
3 -16 -4 38.4 3.2
3 16 -4 37.7 2.8
3 16 -4 39 2.4
-3 16 4 37.6 4
3 16 -4 39.9 2.9
-3 16 4 43.2 2.3
3 16 -4 42.1 2.2
-3 16 4 44.8 2.2
2 -16 -4 24.9 2.8
2 16 -4 22.1 1.9
2 16 -4 25.6 2.6
2 16 -4 24.8 1.8
-2 16 4 21.8 1.8
-2 16 4 21 3.1
-2 16 4 21.3 1.7
2 16 -4 19.3 2.4
-1 16 4 51.39 2.6
1 16 -4 51.59 2.8
-1 16 4 47.1 2.4
1 16 -4 52.09 3.6
0 -16 -4 492.15 11.8
0 16 -4 498.85 11.7
0 16 4 490.85 11.1
0 16 4 496.45 11.4
0 16 -4 487.85 11.5
0 16 -4 497.85 13.2
-1 16 -4 183.08 7.2
-1 16 -4 175.48 5.2
-1 16 -4 174.98 5.8
1 16 4 182.88 5.5
-1 16 -4 177.88 5.3
-2 16 -4 32 2.3
2 16 4 33.1 2.3
-2 16 -4 26.6 3.5
-2 16 -4 29 2
3 -16 4 2.9 0.8
3 -16 4 2.7 1.2
-3 16 -4 3.1 0.9
-3 16 -4 1.5 1
3 16 4 1.8 0.9
-3 16 -4 3.7 1.8
4 -16 4 6.2 1.2
-4 16 -4 7.7 1.3
-4 16 -4 6.6 1.1
4 16 4 4.4 1.2
-4 16 -4 9.5 2.9
5 -16 4 89.49 5
5 -16 4 86.49 4.4
-5 16 -4 85.49 3.2
-5 16 -4 81.89 3.5
5 16 4 83.59 3.6
6 -16 4 21.1 2.7
6 -16 4 19.5 1.9
6 16 4 21.7 2.1
-6 16 -4 22.7 1.8
-6 16 -4 26.4 4.2
-6 16 -4 21 2
7 -16 4 7 1.4
7 16 4 10 1.5
-7 16 -4 10.1 3.1
-7 16 -4 9.8 1.4
-7 16 -4 11.5 1.6
8 -16 4 40.9 2.6
-8 16 -4 38.1 5.3
8 16 4 34.2 2.5
-8 16 -4 33.7 2.1
9 -16 4 5.7 1.3
9 16 4 5.6 1.3
-9 16 -4 8.5 3.5
10 -16 4 8.1 1.6
10 16 4 5.3 1.3
-10 16 -4 6.6 3.7
11 -16 4 -1.5 1.1
11 16 4 0.7 1.2
-11 16 -4 -0.1 3.4
-11 17 4 11.3 5.5
11 17 -4 11.5 1.7
-10 17 4 28.7 4.9
10 17 -4 29.4 3.7
10 17 -4 30 2.7
-9 17 4 9 3.5
9 17 -4 6 1.3
8 17 -4 12.6 1.6
-8 17 4 11.3 3.2
8 17 -4 12.5 1.7
7 -17 -4 36.7 4.6
-7 17 4 29.1 1.9
-7 17 4 28.4 4.5
7 17 -4 31.5 2.3
7 17 -4 37.4 3.8
6 -17 -4 0.5 1.9
-6 17 4 -0.7 0.7
6 17 -4 0.6 0.9
-6 17 4 0 2
6 17 -4 1.2 0.9
-6 17 4 0.6 0.8
6 17 -4 1 1.5
-5 17 4 57.69 2.5
-5 17 4 56.29 2.7
5 17 -4 57.59 2.7
5 17 -4 56.89 3
-5 17 4 52.39 4.9
4 -17 -4 45.6 3.8
4 17 -4 50.89 3.4
4 17 -4 40.7 2.3
-4 17 4 43.4 4.5
4 17 -4 42.4 2.6
-4 17 4 42 2.4
-4 17 4 41.7 2.3
3 -17 -4 4 1.5
3 17 -4 2.7 1.3
3 17 -4 1.2 0.7
-3 17 4 1.7 0.8
-3 17 4 2 1
3 17 -4 2.4 1.1
3 17 -4 1.1 0.9
-3 17 4 1.5 2.1
2 -17 -4 25.1 3
2 17 -4 18.8 1.7
2 17 -4 26.9 2.9
-2 17 4 21.5 1.9
-2 17 4 24.6 1.9
2 17 -4 20.8 2
-2 17 4 23.2 3.4
2 17 -4 21.9 2.3
1 -17 -4 49.9 3.3
-1 17 4 49.3 2.6
1 17 -4 51.79 2.9
-1 17 4 48.4 2.5
1 17 -4 54.49 3.8
1 17 -4 50.09 3
0 -17 -4 227.58 6.7
0 17 -4 209.58 6.3
0 17 4 212.68 6.2
0 17 -4 207.78 7.7
0 17 -4 204.08 6.3
-1 17 -4 20.6 2
-1 17 -4 18.4 3.1
-1 17 -4 20.4 1.9
1 17 4 22.6 2.1
-2 17 -4 49.3 2.9
2 17 4 44.7 2.6
-2 17 -4 44.8 4.2
3 17 4 0.5 0.9
-3 17 -4 -1.1 1.4
-3 17 -4 1 1
4 -17 4 31.7 2.2
4 17 4 34.9 2.5
-4 17 -4 32.6 2.3
-4 17 -4 29.6 3.9
5 -17 4 19.5 1.9
5 -17 4 16 2.4
-5 17 -4 23.9 4
-5 17 -4 12.7 1.7
-5 17 -4 18.7 1.9
5 17 4 18.8 2.3
6 -17 4 2.3 1.1
-6 17 -4 -2.4 1.9
6 17 4 1.2 1
-6 17 -4 2.8 1
-6 17 -4 2.5 1
7 -17 4 37.2 2.5
-7 17 -4 36.3 2.4
-7 17 -4 32.9 2.2
7 17 4 33 2.4
-7 17 -4 29 4.3
8 -17 4 26.6 2.4
8 17 4 25.8 2.3
-8 17 -4 32.2 2.2
-8 17 -4 29.4 2.1
-8 17 -4 31.9 5.1
9 -17 4 -0.6 1.1
9 17 4 1.8 1
-9 17 -4 -0.9 2.7
10 -17 4 5.1 1.4
-10 17 -4 9.4 3.8
10 17 4 6.7 1.5
11 18 -4 19.7 2.3
-11 18 4 17.7 4.5
-10 18 4 17.8 4.4
10 18 -4 15.2 2.1
-9 18 4 4 3.4
9 18 -4 3.8 1.3
-8 18 4 19.9 4.3
8 18 -4 17.5 2.1
8 18 -4 15.7 1.8
7 18 -4 69.79 3.4
-7 18 4 64.69 2.8
7 18 -4 67.09 3.1
-7 18 4 75.69 6.4
-7 18 4 61.39 2.6
6 -18 -4 69.99 5.2
6 18 -4 73.59 3.3
6 18 -4 77.29 4.8
-6 18 4 77.39 3.2
-6 18 4 77.59 3.1
-6 18 4 78.59 6.4
5 -18 -4 5.6 2.7
5 18 -4 11.3 2.7
5 18 -4 6.3 1.5
-5 18 4 7.1 1.2
-5 18 4 8.4 3.2
5 18 -4 6.9 1.3
-5 18 4 7.9 1.2
-4 18 4 41.5 2.5
-4 18 4 41.2 2.3
4 18 -4 42.8 2.4
4 18 -4 42.8 2.7
-4 18 4 40.4 4.3
3 -18 -4 122.09 5.6
-3 18 4 107.49 6.3
-3 18 4 118.09 4.3
3 18 -4 117.29 4.5
3 18 -4 118.59 5.3
3 18 -4 131.39 6.3
2 -18 -4 34 3.1
2 18 -4 30.1 2.9
2 18 -4 36.5 2.7
-2 18 4 34.4 4.1
2 18 -4 34.5 2.5
-2 18 4 33.4 2.3
1 -18 -4 11 2.4
1 18 -4 9.6 2.2
1 18 -4 12.7 2.4
-1 18 4 8.7 1.4
1 18 -4 7 1.5
0 -18 -4 35.6 3.3
0 18 -4 38.4 3.7
0 18 4 33.9 2.5
0 18 4 35.5 2.8
0 18 -4 38.7 4.7
0 18 -4 41.2 2.7
-1 18 -4 49 2.9
1 18 4 50.99 3.1
-1 18 -4 47.3 3.4
-1 18 -4 54.49 4.4
-1 18 -4 51.99 2.7
-2 18 -4 15 2
-2 18 -4 17.8 3.1
-2 18 -4 11.1 2.5
3 18 4 0.7 0.9
-3 18 -4 -0.8 1.6
4 -18 4 5.2 1.6
-4 18 -4 5.3 2.2
-4 18 -4 9.7 1.6
4 18 4 6.8 1.4
5 -18 4 51.49 4.5
-5 18 -4 46.1 5.5
5 18 4 48.9 2.8
-5 18 -4 50.69 3.2
6 -18 4 9.3 1.6
-6 18 -4 8.7 2.9
6 18 4 9.2 1.7
7 -18 4 -0.3 0.9
7 18 4 1.3 1.1
-7 18 -4 -0.9 2.5
-7 18 -4 -1.5 1
8 -18 4 16.6 2.1
-8 18 -4 17 1.8
-8 18 -4 16.1 4.3
8 18 4 19.5 2.1
-8 18 -4 18.1 1.7
9 -18 4 6.6 1.5
9 18 4 4.3 1.5
-9 18 -4 5.3 4.5
10 -18 4 6.2 2.5
-10 18 -4 9.8 4.3
10 18 4 6.6 1.5
10 19 -4 9.5 1.6
-10 19 4 2.9 3.5
-9 19 4 16.6 4.1
9 19 -4 15.7 2.1
8 19 -4 1.6 1.3
-8 19 4 7.2 3.7
-7 19 4 8.9 1.4
7 19 -4 6.5 1.4
-7 19 4 6.2 2.6
-7 19 4 4.1 1
6 19 -4 5.7 1.5
-6 19 4 4.7 1
-6 19 4 7.1 1.4
-6 19 4 3.6 2.5
6 19 -4 4 2.3
5 -19 -4 72.79 5.1
-5 19 4 67.99 5.7
5 19 -4 66.39 3.2
-5 19 4 74.69 3.3
5 19 -4 58.59 4.3
5 19 -4 66.49 3.5
4 -19 -4 15 3.5
4 19 -4 12.5 1.7
4 19 -4 10.3 1.4
-4 19 4 10.7 1.9
-4 19 4 15.4 3.8
3 -19 -4 34.2 3.4
3 19 -4 41.1 2.5
-3 19 4 31.6 4.3
3 19 -4 34.8 2.5
3 19 -4 38.9 3.2
2 -19 -4 15.4 2.7
2 19 -4 20.2 2.7
2 19 -4 14.6 1.6
-2 19 4 15.8 1.8
2 19 -4 13.4 1.8
-2 19 4 17.4 2
-2 19 4 12.4 3
2 19 -4 22.6 2.9
1 -19 -4 63.09 3.7
-1 19 4 56.09 3
1 19 -4 59.49 3.4
1 19 -4 62.49 4.4
-1 19 4 58.49 2.9
1 19 -4 55.49 3.1
0 -19 -4 48.6 3.1
0 19 4 46.9 2.7
0 19 4 46.4 2.8
0 19 -4 51.09 4.2
0 19 -4 47.6 2.9
0 19 -4 44.4 2.6
0 19 -4 39.9 2.7
-1 19 -4 20.7 3.5
1 19 4 16.9 2
-1 19 -4 16 2
-1 19 -4 15.2 1.8
-1 19 -4 17.3 1.9
-2 19 -4 22.7 2.2
-2 19 -4 19.3 3.5
-2 19 -4 27.4 2.4
2 19 4 24.8 2.3
-3 19 -4 13.5 1.9
-3 19 -4 12.3 3.1
-3 19 -4 14.4 1.7
3 19 4 15.9 2
4 -19 4 -0.8 1.2
-4 19 -4 1.8 1
4 19 4 2.4 1.2
-4 19 -4 0.9 1.8
-4 19 -4 -0.7 0.9
-5 19 -4 6.2 1.4
-5 19 -4 4.8 1.4
5 19 4 7.9 1.4
-5 19 -4 8.6 3
-6 19 -4 1.8 1.2
-6 19 -4 2.3 2.7
-6 19 -4 4.2 1.3
6 19 4 5.7 1.3
7 19 4 10.6 1.7
-7 19 -4 5.1 2.4
-7 19 -4 9.4 3.1
-7 19 -4 6.6 1.4
8 -19 4 9.2 1.8
8 19 4 7.6 1.7
-8 19 -4 10.4 4
9 -19 4 -0.6 1.1
9 19 4 -1.3 1.2
-9 19 -4 -1.1 3
9 20 -4 3.5 1.4
-9 20 4 9.8 5.2
8 20 -4 18.9 2.2
-8 20 4 18.4 4.1
-7 20 4 2 2.9
-7 20 4 5.5 1.3
-6 20 4 53.99 3.3
6 20 -4 53.19 3.3
-6 20 4 51.99 6.1
5 -20 -4 4.8 2.5
5 20 -4 5.4 1.5
-5 20 4 6.7 3.1
5 20 -4 8.9 2.4
-5 20 4 6.5 1.3
-5 20 4 4.8 1.2
4 -20 -4 5.1 2.2
4 20 -4 5.8 1.6
-4 20 4 1.2 2.4
-4 20 4 5.1 1.1
4 20 -4 2.2 1.7
-4 20 4 3.8 1.3
3 20 -4 23 2.4
-3 20 4 24.4 2.3
-3 20 4 24.6 2.2
-3 20 4 27 4.4
2 -20 -4 30.8 3.2
2 20 -4 28.7 2.9
-2 20 4 36.5 2.6
2 20 -4 25.9 2.4
2 20 -4 33.7 3.4
-2 20 4 36.2 2.5
1 -20 -4 2 1.5
-1 20 4 2.1 1
1 20 -4 0.3 0.9
1 20 -4 -1.1 1.7
-1 20 4 0.6 1
1 20 -4 1 1.7
1 20 -4 -1.3 1
0 20 -4 98.09 5.7
0 20 -4 98.39 4.9
0 20 -4 98.59 4.3
0 20 4 92.89 4.2
0 20 4 95.29 4.1
-1 20 -4 42.2 2.9
-1 20 -4 44.5 3.1
1 20 4 42.3 2.8
-1 20 -4 45 4.2
-2 20 -4 52.79 3.2
2 20 4 57.69 3.3
-2 20 -4 58.39 3.6
-3 20 -4 42 3.1
-3 20 -4 33.4 4.3
-3 20 -4 33.9 2.7
3 20 4 33.7 2.5
-4 20 -4 9.5 3.3
4 20 4 7.2 1.5
-4 20 -4 6.6 1.6
-4 20 -4 10 1.8
-5 20 -4 4.5 1.4
-5 20 -4 7.2 3
-5 20 -4 3.9 1.4
5 20 4 3.8 1.3
-6 20 -4 9 3.4
6 20 4 12.8 1.9
-6 20 -4 13.3 1.9
-6 20 -4 12.1 1.7
-7 20 -4 1.5 1.4
7 20 4 1.7 1.3
-7 20 -4 -1 1.2
-7 20 -4 3.5 3.7
-8 20 -4 -1.2 1.6
-8 20 -4 -2.9 1.1
-8 20 -4 -1.3 3
8 20 4 2 1.3
9 21 -4 3.6 1.5
-9 21 4 7 3.8
-8 21 4 107.49 8.3
8 21 -4 108.99 4.7
-7 21 4 3.4 1.3
7 21 -4 2.5 1.4
-7 21 4 3.6 3.3
6 21 -4 13.9 2
-6 21 4 11.8 3.9
-6 21 4 13.5 1.7
-6 21 4 15.6 1.8
5 21 -4 9.9 1.8
-5 21 4 14.7 3.8
-5 21 4 10.3 1.6
-5 21 4 12.9 1.7
4 -21 -4 52.59 4.6
4 21 -4 48.5 4.2
4 21 -4 45.3 3.1
-4 21 4 48.2 2.8
-4 21 4 50.09 5.8
-4 21 4 46.2 2.9
3 -21 -4 32.9 3.7
-3 21 4 36.6 2.7
3 21 -4 38.1 4.1
3 21 -4 31.8 2.7
2 21 -4 10.3 1.7
-2 21 4 11.4 1.7
2 21 -4 10.9 2.6
1 -21 -4 29.9 3.3
1 21 -4 29.5 3.7
1 21 -4 30.4 2.5
1 21 -4 26.2 3.1
-1 21 4 24.4 2.3
0 21 4 -0.5 1
0 21 -4 -0.5 1.8
0 21 -4 -0.2 1.2
0 21 -4 2.8 1.2
-1 21 -4 -0.5 2.3
-1 21 -4 0.9 1.2
-1 21 -4 -0.4 1.2
1 21 4 2.4 1.2
-2 21 -4 2.9 2.8
2 21 4 4.3 1.4
-2 21 -4 0.8 1.2
-3 21 -4 19.9 2.3
3 21 4 18.3 2.2
-3 21 -4 21.5 4
4 21 4 30 2.7
-4 21 -4 33.1 2.7
-4 21 -4 35.8 5.2
-5 21 -4 17.5 2.1
5 21 4 20.2 2.2
-5 21 -4 21.9 4.3
-6 21 -4 0.7 1.2
-6 21 -4 5.2 3.2
6 21 4 3.8 1.4
7 21 4 6 1.6
-7 21 -4 11.9 6.5
-7 21 -4 8.8 1.7
8 22 -4 35.3 3
-8 22 4 32.7 2.4
-8 22 4 32.4 6.1
-7 22 4 51.79 3
-7 22 4 63.69 6.6
-7 22 4 50.49 3.2
7 22 -4 53.89 3.7
-6 22 4 0.6 1.1
6 22 -4 1.3 1.5
-6 22 4 -3 2.8
5 22 -4 2.6 1.3
-5 22 4 3.8 3.2
-5 22 4 0.6 1.2
-4 22 4 6.1 1.3
-4 22 4 0.7 2.8
4 22 -4 6.1 1.7
3 -22 -4 166.68 7
3 22 -4 164.48 6.1
-3 22 4 176.48 5.8
3 22 -4 169.78 7
2 -22 -4 37.9 5.6
2 22 -4 29.6 2.7
2 22 -4 31.5 3.6
-2 22 4 34.7 2.8
1 -22 -4 19.1 2.6
-1 22 4 13.2 2
1 22 -4 14.4 2.9
1 22 -4 14.7 2.4
1 22 -4 14.4 2.1
0 22 -4 4.9 1.7
0 22 -4 4.2 1.5
0 22 4 4.2 1.5
0 22 -4 1.5 2.1
1 22 4 46.4 3.1
-1 22 -4 45.7 5.1
-1 22 -4 48.3 3.2
-1 22 -4 41.7 3.8
2 22 4 11.2 2
-2 22 -4 12.8 3.6
-2 22 -4 10 1.8
-3 22 -4 34.8 5.1
-3 22 -4 45.4 3.3
3 22 4 44.6 3.2
4 22 4 1.9 1.3
-4 22 -4 5.6 1.6
-4 22 -4 5.6 3
-5 22 -4 60.29 6.5
5 22 4 60.09 3.7
-5 22 -4 61.79 3.6
-6 22 -4 2.3 2.9
-6 22 -4 -1.6 1.4
6 22 4 1.5 1.2
7 22 4 -0.1 1.7
-7 22 -4 4.7 1.6
-7 22 -4 0.4 3.3
7 23 -4 30.1 3.8
-7 23 4 41.8 2.8
-6 23 4 13.5 4.8
-6 23 4 17.1 2.1
6 23 -4 17.5 2.4
-5 23 4 1 3.1
-5 23 4 1.6 1.4
5 23 -4 4.9 1.7
-4 23 4 33.7 3
4 23 -4 36.6 3
3 23 -4 46.7 3.4
-3 23 4 41.5 3.1
2 -23 -4 11.2 2.7
-2 23 4 11.6 2
2 23 -4 9.9 1.8
2 23 -4 12.4 2.9
1 23 -4 11 3
1 23 -4 9.6 1.9
-1 23 4 6.7 1.5
0 -23 -4 1.7 1.8
0 23 -4 5.1 1.6
0 23 -4 2.3 1.6
0 23 4 5.2 1.6
0 23 -4 8 3
-1 23 -4 4.4 1.6
-1 23 -4 2.6 2.4
1 23 4 1.6 1.4
-2 23 -4 3 1.5
-2 23 -4 6.3 2.8
2 23 4 6.2 1.6
-3 23 -4 55.39 5.8
-3 23 -4 53.59 3.7
3 23 4 60.59 3.6
-4 23 -4 1.6 3.4
-4 23 -4 2.6 1.5
4 23 4 2.5 1.5
-5 23 -4 13.1 2.1
-5 23 -4 16.7 4.2
-6 23 -4 4.9 1.7
-6 23 -4 1.2 3.5
6 23 4 1.7 1.4
-5 24 4 13.7 2
5 24 -4 4.9 2.5
4 24 -4 6.1 2.9
-4 24 4 8.3 1.7
3 24 -4 7.2 1.8
-3 24 4 8.1 1.7
2 -24 -4 55.49 4.4
2 24 -4 43.4 3.5
2 24 -4 48.9 5.2
-2 24 4 46.4 3.3
1 -24 -4 26.3 3.5
1 24 -4 17.8 2.8
1 24 -4 14.3 2.3
-1 24 4 24 2.7
1 24 -4 22.3 5.8
0 24 -4 19.7 3.3
0 24 -4 14.5 2.2
0 24 -4 21.1 3.8
0 24 4 13.3 2.3
-1 24 -4 -0.3 2.6
-1 24 -4 -1.1 1.4
1 24 4 -0.2 1.3
2 24 4 20.8 3
-2 24 -4 20.8 2.7
-2 24 -4 22.4 4.2
-3 24 -4 6.7 1.8
-3 24 -4 10.4 3.7
3 24 4 3.1 1.8
-4 24 -4 13.4 3.9
-4 24 -4 11.8 2.3
4 24 4 10.7 1.9
4 25 -4 -2.3 1.5
-4 25 4 2 1.7
3 25 -4 -1.6 1.4
2 25 -4 34.7 3.3
1 -25 -4 -0.4 2.5
-1 25 4 -1 1.5
1 25 -4 -2.2 1.4
1 25 -4 2.1 2.7
1 25 -4 0.5 2.4
0 25 4 46.7 3.6
0 25 -4 40.1 5
0 25 -4 41.1 3.5
-1 25 -4 14.4 4
-1 25 -4 15 2.4
1 25 4 12.7 2.2
2 25 4 -0.5 1.8
-2 25 -4 -1.7 3.1
-2 25 -4 1.3 1.6
15 0 -5 0 2.9
14 0 -5 0.5 1.6
14 0 -5 -2.9 2
13 0 -5 53.29 3.5
13 0 -5 48.2 4.1
12 0 -5 -0.8 1
12 0 -5 0 1.6
11 0 -5 108.49 5.2
11 0 -5 108.59 4.6
10 0 -5 1.5 1.5
9 0 -5 15.5 3.1
9 0 -5 18.9 1.8
8 0 -5 0.5 1.2
8 0 -5 0 0.6
-7 0 5 706.13 14.8
7 0 -5 643.64 14.5
7 0 -5 643.64 15.7
-6 0 5 0.4 0.7
6 0 -5 1.5 1.2
6 0 -5 -0.1 0.6
5 0 -5 1190.28 24.8
5 0 -5 1193.98 23.6
-5 0 5 1193.38 23.8
-4 0 5 0.1 0.5
4 0 -5 -0.5 0.4
3 0 -5 109.39 2.4
3 0 -5 105.09 3.2
-3 0 5 108.39 3.3
-2 0 5 0.2 0.4
-2 0 5 -0.3 0.2
2 0 -5 0.3 0.4
2 0 -5 0 0.2
-1 0 5 1344.57 25.3
1 0 -5 1339.77 24.8
-1 0 5 1340.87 24.8
0 0 5 2.3 0.4
0 0 -5 1.9 0.4
1 0 5 592.44 11.5
-1 0 -5 596.44 11.5
-2 0 -5 -0.3 0.3
2 0 5 -0.3 0.3
-3 0 -5 64.79 2.3
-3 0 -5 67.79 2
3 0 5 64.09 2
-4 0 -5 0.2 0.6
-4 0 -5 -0.1 0.3
4 0 5 0.1 0.4
5 0 5 33.2 1.4
-5 0 -5 33.5 2.2
-6 0 -5 -0.6 1
6 0 5 0 0.4
-7 0 -5 156.38 5.6
7 0 5 153.18 4
-8 0 -5 -1.9 1.2
8 0 5 0.2 0.5
-9 0 -5 220.28 7.7
9 0 5 218.38 5.4
10 0 5 0.8 0.5
10 0 5 -0.3 0.8
-10 0 -5 1.7 2
-11 0 -5 49.5 4.2
11 0 5 40.2 2
11 0 5 37.4 2.7
12 0 5 0.6 0.7
-12 0 -5 0.3 2.5
12 0 5 0.3 1.4
-13 0 -5 19.3 3.7
13 0 5 27.1 2.8
13 0 5 24.5 1.9
14 0 5 -2.5 2.1
14 0 5 -0.9 0.9
-14 0 -5 4.3 3.2
15 1 -5 2 2.5
14 -1 -5 39.5 3.2
14 -1 -5 37.8 4.1
14 1 -5 33.3 4
14 1 -5 40.2 3.6
13 -1 -5 84.39 4.3
13 -1 -5 77.39 5
13 1 -5 91.79 5.2
12 -1 -5 17.3 2.7
12 -1 -5 19 2.4
12 1 -5 22.9 3.2
12 1 -5 22.6 2.7
11 -1 -5 28.5 3.4
11 -1 -5 27.8 2.3
11 1 -5 30.1 2.6
11 1 -5 32 4
10 -1 -5 1.3 0.8
10 1 -5 0.9 0.9
10 1 -5 2 1.6
9 -1 -5 12.4 2.2
9 -1 -5 10 2.2
9 1 -5 11.8 2.2
9 1 -5 10.5 1.8
8 -1 -5 6.5 2
8 -1 -5 8.4 1.4
-8 1 5 6.7 1.3
8 1 -5 6.9 1.8
8 1 -5 6 1.4
7 -1 -5 466.95 10.7
7 -1 -5 450.35 12
-7 -1 5 475.15 11
-7 1 5 455.85 10.8
7 1 -5 447.66 10.8
7 1 -5 453.15 11.8
6 -1 -5 437.86 11.5
6 -1 -5 440.66 10.1
-6 -1 5 449.46 10.4
-6 1 5 441.06 11
6 1 -5 453.65 10.4
6 1 -5 429.46 11.1
5 -1 -5 118.69 4.8
5 -1 -5 123.09 3.8
-5 -1 5 120.49 4
-5 1 5 124.59 4
5 1 -5 118.39 3.9
-4 -1 5 6.5 1
4 -1 -5 8.8 1.2
4 1 -5 7.1 1.2
-4 1 5 7.5 1.2
3 -1 -5 4.6 0.8
-3 -1 5 3.6 0.9
3 -1 -5 3.4 0.4
3 1 -5 3.4 0.8
-3 1 5 6.5 1
3 1 -5 2.8 0.4
-2 -1 5 414.76 9.2
2 -1 -5 436.26 8.4
-2 -1 5 426.06 8.2
-2 1 5 443.66 8.3
2 1 -5 432.06 8.3
-2 1 5 432.06 9.1
-1 -1 5 59.29 1.6
1 -1 -5 58.39 1.6
-1 -1 5 58.49 2
-1 1 5 59.89 2
1 1 -5 58.19 1.6
-1 1 5 58.29 1.6
1 1 -5 60.19 1.9
0 -1 5 355.36 7.4
0 -1 5 363.56 7.2
0 -1 -5 354.76 7.2
0 1 5 356.06 7.2
0 1 -5 365.86 7.2
-1 -1 -5 60.79 1.8
1 -1 5 58.49 1.8
1 1 5 63.49 1.8
-1 1 -5 64.69 1.8
2 -1 5 104.39 2.7
-2 -1 -5 102.19 2.6
2 1 5 102.59 2.7
-2 1 -5 104.09 2.6
-3 -1 -5 69.99 2.3
-3 -1 -5 67.19 2
3 -1 5 69.29 2.1
-3 1 -5 68.49 2
3 1 5 70.49 2.1
-3 1 -5 65.59 2.5
-4 -1 -5 171.18 4.6
4 -1 5 173.38 4.1
-4 -1 -5 177.08 4
-4 1 -5 179.88 4
4 1 5 169.38 4.1
-4 1 -5 173.98 4.9
-5 -1 -5 109.89 2.7
5 -1 5 114.89 3
-5 -1 -5 111.79 3.8
-5 1 -5 106.99 2.7
5 1 5 107.29 3
-5 1 -5 104.89 4.6
-6 -1 -5 3.4 1.2
6 -1 5 4 0.7
-6 1 -5 2.5 1.2
6 1 5 3.7 0.8
-7 -1 -5 55.09 3.2
7 -1 5 56.49 2
-7 1 -5 53.09 3.4
7 1 5 50.09 2
-8 -1 -5 137.89 5.4
8 -1 5 127.59 3.6
-8 1 -5 129.69 5.6
8 1 5 132.39 3.6
9 -1 5 -0.8 0.6
-9 -1 -5 1.2 1.1
9 1 5 -0.3 0.5
-9 1 -5 -1.7 1.2
10 -1 5 1 0.6
-10 -1 -5 0.5 1.5
10 1 5 1 0.6
-10 1 -5 1.4 1.4
-11 -1 -5 4.6 2.2
11 -1 5 1.6 1
11 -1 5 1.2 0.8
11 1 5 2.3 1.2
-11 1 -5 2.1 2.1
11 1 5 1.7 0.8
12 -1 5 25.4 2.4
-12 -1 -5 28.2 3.9
12 -1 5 22.8 1.7
-12 1 -5 20.7 3.7
12 1 5 24.4 1.7
12 1 5 18.3 2.6
13 -1 5 19.9 1.8
13 -1 5 22 2.6
-13 1 -5 15.8 4.4
13 1 5 17.8 2.9
13 1 5 21.2 1.8
14 -1 5 7.8 1.3
-14 1 -5 7.7 3.6
15 -2 -5 1.1 1.9
15 2 -5 1 2.3
14 -2 -5 43.3 4.5
13 -2 -5 13 2
13 2 -5 9.8 2.4
13 2 -5 8.3 1.9
12 -2 -5 173.88 5.9
12 -2 -5 183.48 7.4
12 2 -5 171.58 6.5
12 2 -5 169.38 6.7
11 -2 -5 34.4 3.4
11 -2 -5 32.7 2.4
11 2 -5 27.5 2.6
11 2 -5 31.8 3
10 -2 -5 1.4 0.9
10 -2 -5 1.7 1.5
10 2 -5 2.9 1
9 -2 -5 235.18 8.1
9 -2 -5 224.78 6.6
9 2 -5 215.58 7.5
9 2 -5 221.58 7
8 -2 -5 121.69 5.7
8 -2 -5 135.49 4.5
8 2 -5 135.99 5.5
-8 2 5 135.39 4.6
8 2 -5 130.49 5.3
7 -2 -5 12.7 1.3
7 -2 -5 17 2.6
-7 2 5 13.7 1.4
7 2 -5 13.1 2.1
7 2 -5 15.6 1.9
6 -2 -5 548.75 14
6 -2 -5 574.74 12.3
-6 -2 5 591.64 13
-6 2 5 574.04 12.6
6 2 -5 561.04 13.4
6 2 -5 584.44 12.9
-5 -2 5 110.69 3.9
5 -2 -5 114.69 4.7
5 -2 -5 108.79 3.5
5 2 -5 113.89 3.8
-5 2 5 112.99 3.7
4 -2 -5 1.4 0.6
-4 -2 5 2.1 0.8
4 -2 -5 1.7 0.3
4 -2 -5 1.8 1.1
-4 2 5 1.7 0.7
4 2 -5 2.4 0.8
3 -2 -5 130.99 3.6
-3 -2 5 141.79 4.1
3 -2 -5 141.29 3.7
3 2 -5 145.79 3
-3 2 5 145.29 3.9
2 -2 -5 327.57 6.6
-2 -2 5 336.27 7.5
-2 -2 5 341.67 6.5
2 2 -5 326.27 6.6
2 2 -5 332.97 7.4
-2 2 5 332.87 7.2
-2 2 5 338.07 6.6
1 -2 -5 303.77 6.3
-1 -2 5 310.97 6.8
-1 -2 5 308.77 6.2
1 2 -5 315.97 6.2
-1 2 5 308.47 6.2
1 2 -5 305.57 6.7
0 -2 5 927.41 18.1
0 -2 5 962.9 17.8
0 -2 -5 954.6 17.8
0 2 5 937.91 17.8
0 2 -5 948.41 17.8
1 -2 5 880.01 16.7
-1 -2 -5 869.71 16.7
1 2 5 895.41 16.7
-1 2 -5 877.31 16.7
-2 -2 -5 331.87 6.8
2 -2 5 332.77 6.8
-2 2 -5 325.27 7.3
2 2 5 327.07 6.8
-2 2 -5 331.07 6.8
3 -2 5 30.6 1.3
-3 -2 -5 31 1.3
3 2 5 30.4 1.3
-3 2 -5 29.3 1.2
-3 2 -5 32 1.8
-4 -2 -5 8.9 0.8
4 -2 5 7.4 0.8
-4 -2 -5 9.8 1.1
-4 2 -5 6.4 1.2
4 2 5 8 0.8
-4 2 -5 8.7 0.8
-5 -2 -5 144.49 3.4
-5 -2 -5 138.49 4.2
5 -2 5 140.49 3.9
-5 2 -5 141.79 3.4
-5 2 -5 143.89 4.8
5 2 5 138.49 3.6
-6 -2 -5 111.39 4
6 -2 5 110.19 3.1
-6 2 -5 113.69 4.6
6 2 5 117.69 3.2
7 -2 5 5.1 0.8
-7 -2 -5 4.6 1.4
7 2 5 3.8 0.7
-7 2 -5 2.9 1.2
-8 -2 -5 61.49 3.7
8 -2 5 66.19 2.4
-8 2 -5 63.29 4.1
8 2 5 69.79 2.4
9 -2 5 70.79 2.6
-9 -2 -5 62.89 3.8
9 -2 5 65.19 3
9 2 5 68.79 2.5
-9 2 -5 71.69 4.6
10 -2 5 65.79 3.1
-10 -2 -5 67.59 4.2
10 -2 5 68.69 2.6
10 2 5 67.89 2.5
-10 2 -5 75.49 4.9
11 -2 5 34.3 1.9
11 -2 5 36.5 2.5
11 2 5 31 2.8
-11 2 -5 37.4 4
11 2 5 33.2 1.9
12 -2 5 41.3 2.2
12 2 5 39.7 2.1
-12 2 -5 39.6 4.8
12 2 5 36.5 3.2
13 -2 5 2.6 0.9
13 2 5 2.1 2
13 2 5 0.5 0.9
-13 2 -5 4 2.7
15 -3 -5 16.4 2.5
14 -3 -5 11.8 2.1
13 -3 -5 31 2.7
13 -3 -5 36.6 4.1
13 3 -5 26.7 3.3
13 3 -5 31.2 3.2
12 -3 -5 16.3 3
12 -3 -5 16.3 2.1
12 3 -5 18.6 3.4
12 3 -5 14.8 2.4
11 -3 -5 60.19 4.5
11 3 -5 62.49 3.7
11 3 -5 61.79 3.8
10 -3 -5 2.5 1.3
10 -3 -5 1 0.8
10 3 -5 1.4 1.1
10 3 -5 0.4 1.3
9 -3 -5 19.6 1.8
9 -3 -5 30.8 4.3
9 3 -5 25 2.4
-9 3 5 27.1 2
9 3 -5 25.4 2.6
8 -3 -5 7.8 1.9
8 -3 -5 6.9 1.2
8 3 -5 6.5 1.5
8 3 -5 8.1 1.8
-8 3 5 6.2 1.2
7 -3 -5 258.07 6.7
7 -3 -5 258.37 8.4
-7 3 5 272.57 7
7 3 -5 260.87 7.4
7 3 -5 258.47 7.7
6 -3 -5 166.98 6.3
-6 -3 5 176.38 5.4
6 -3 -5 178.88 4.9
-6 3 5 179.18 5.1
6 3 -5 166.48 5.4
6 3 -5 180.08 5.8
-5 -3 5 29.5 2
5 -3 -5 26.2 2.5
5 -3 -5 29.1 1.6
-5 3 5 29.3 1.8
5 3 -5 24.6 1.8
4 -3 -5 151.58 5.4
4 -3 -5 151.88 3.3
-4 -3 5 151.18 4.6
4 -3 -5 144.09 3.9
4 3 -5 149.19 4.5
-4 3 5 146.29 4.2
3 -3 -5 1316.07 24.7
3 3 -5 1311.17 25.9
-3 3 5 1312.67 24.5
3 3 -5 1343.27 24.6
-3 3 5 1377.16 25.6
2 -3 -5 196.28 4.3
-2 -3 5 202.78 4.2
-2 -3 5 200.58 5.1
-2 3 5 201.28 4.2
2 3 -5 201.48 5
2 3 -5 201.18 4.2
-1 -3 5 1.9 0.6
-1 -3 5 1.9 0.4
1 -3 -5 1.8 0.4
1 3 -5 1 0.5
1 3 -5 2 0.4
-1 3 5 1.3 0.4
0 -3 -5 362.96 7.4
0 -3 5 376.06 7.4
0 -3 5 369.26 7.7
0 3 -5 357.36 7.5
0 3 -5 363.06 7.4
0 3 5 368.36 7.4
1 -3 5 7.2 0.7
1 -3 5 8.1 0.7
-1 -3 -5 7.6 0.7
-1 3 -5 8.4 0.7
1 3 5 6.9 0.7
2 -3 5 12 0.9
-2 -3 -5 13.5 0.9
-2 3 -5 12.3 1.2
-2 3 -5 12.7 0.8
2 3 5 11.8 0.8
-3 -3 -5 116.89 2.9
3 -3 5 111.69 3
3 3 5 113.59 3
-3 3 -5 112.69 2.9
-3 3 -5 112.39 3.7
4 -3 5 164.98 4
-4 -3 -5 164.38 3.9
-4 -3 -5 167.08 4.2
-4 3 -5 156.88 5.6
4 3 5 165.98 4
-4 3 -5 165.98 3.9
-5 -3 -5 359.06 8.1
5 -3 5 349.57 7.7
-5 -3 -5 355.66 7.3
-5 3 -5 352.36 7.3
5 3 5 354.46 7.7
-5 3 -5 353.36 9.1
6 -3 5 16.4 1.1
6 3 5 15.9 1.1
-6 3 -5 19.5 2.4
7 -3 5 26 1.4
7 -3 5 25.4 1.9
7 3 5 24.1 1.4
-7 3 -5 23.8 3
8 -3 5 21.8 1.4
8 -3 5 20 1.8
8 3 5 21.1 1.4
-8 3 -5 18.9 2.8
9 -3 5 169.58 4.5
9 -3 5 166.28 4.9
9 3 5 170.18 4.5
-9 3 -5 171.18 7.2
10 -3 5 7.6 1.1
10 3 5 10.3 1.2
-10 3 -5 10.4 2.8
11 -3 5 42.5 2.1
11 3 5 41.7 3.2
11 3 5 38.5 2
-11 3 -5 42.5 4.4
12 -3 5 10.4 1.3
-12 3 -5 10.6 3.1
12 3 5 13.5 1.5
13 -3 5 12 1.5
-13 3 -5 5.8 3.6
13 3 5 13.3 2.6
13 3 5 9.1 1.4
15 -4 -5 23.4 2.8
14 -4 -5 28.9 2.7
13 -4 -5 10.1 1.8
13 -4 -5 6.4 2.4
13 4 -5 11.4 2.1
12 -4 -5 8.5 1.6
12 -4 -5 6.1 2.9
12 4 -5 10.4 2.4
11 -4 -5 33.9 4
11 -4 -5 40.8 2.6
11 4 -5 41.2 3.2
10 -4 -5 20 2.1
10 -4 -5 22.7 3.3
10 4 -5 20.7 2.6
10 4 -5 21.6 2.6
9 -4 -5 -0.6 1.4
9 -4 -5 2 0.8
9 4 -5 1.3 1.2
9 4 -5 0.4 0.7
-9 4 5 0.6 0.7
8 -4 -5 48.1 3.7
8 -4 -5 52.39 2.5
8 4 -5 50.79 3
-8 4 5 52.19 2.7
8 4 -5 47.2 3.2
7 -4 -5 46.1 2.2
7 -4 -5 50.69 3.5
7 4 -5 46 2.9
7 4 -5 44.5 3.2
-7 4 5 46.6 2.8
6 -4 -5 43.5 3.2
6 -4 -5 44.1 2
6 4 -5 40.5 2.5
-6 4 5 47.7 2.3
5 -4 -5 2.9 0.7
5 -4 -5 4.5 1.6
-5 -4 5 4.1 1
5 -4 -5 2.6 0.5
5 4 -5 2.7 0.9
-5 4 5 3.2 0.8
-4 -4 5 1113.19 22.2
4 -4 -5 1098.29 23.5
4 -4 -5 1071.59 20.6
-4 4 5 1141.29 21.6
4 4 -5 1113.59 20.4
4 4 -5 1073.89 22.1
3 -4 -5 7.6 0.7
3 -4 -5 6.5 1.5
-3 -4 5 6.7 1.1
3 4 -5 5.8 1
3 4 -5 6.3 0.6
-3 4 5 6.8 0.6
-3 4 5 7.4 1
-2 -4 5 504.95 10.9
2 -4 -5 512.15 10.1
-2 -4 5 530.85 9.9
-2 4 5 497.15 9.9
2 4 -5 513.65 10.9
2 4 -5 511.25 9.9
-1 -4 5 0.6 0.3
-1 -4 5 1.1 0.5
1 -4 -5 0.9 0.4
1 4 -5 0.7 0.5
1 4 -5 0.3 0.3
-1 4 5 0.7 0.3
0 -4 -5 94.89 2.5
0 -4 5 92.49 2.7
0 -4 5 96.59 2.5
0 4 -5 89.39 2.4
0 4 -5 91.89 2.6
0 4 5 93.69 2.5
1 -4 5 4.1 0.6
-1 -4 -5 2.4 0.5
1 -4 5 2.8 0.5
1 4 5 2.6 0.5
-1 4 -5 2.6 0.5
-1 4 -5 2.8 0.7
-2 -4 -5 108.49 2.9
2 -4 5 111.79 2.9
2 4 5 110.19 2.9
-2 4 -5 104.59 3.4
-2 4 -5 113.69 2.9
3 -4 5 57.09 1.9
-3 -4 -5 56.79 1.9
-3 4 -5 55.09 2.7
-3 4 -5 56.59 1.8
3 4 5 54.09 1.9
-4 -4 -5 0.8 0.4
-4 4 -5 0.3 0.8
4 4 5 0.2 0.4
-4 4 -5 0.3 0.4
5 -4 5 17.3 1.1
5 -4 5 19.8 1.6
-5 4 -5 21.7 2.2
5 4 5 18.7 1.3
-5 4 -5 17.3 1
6 -4 5 6.2 0.8
6 -4 5 6.4 1.2
-6 4 -5 5.5 1.7
6 4 5 7.7 0.9
7 -4 5 52.89 2.7
7 -4 5 53.49 2.1
7 4 5 53.09 2.1
-7 4 -5 53.29 3.8
8 -4 5 12.3 1.7
8 -4 5 10.8 1.2
-8 4 -5 11 2.3
8 4 5 14.3 1.4
9 -4 5 342.87 7.7
9 -4 5 334.67 8.8
9 4 5 342.07 7.7
-9 4 -5 334.27 11
10 -4 5 105.89 3.4
-10 4 -5 105.99 6.1
10 4 5 108.09 3.3
11 -4 5 3.7 0.9
11 4 5 2 0.7
-11 4 -5 0 2
12 -4 5 0.7 0.8
12 4 5 -2.5 1.5
12 4 5 -0.1 0.8
-12 4 -5 0.3 2.4
13 4 5 12.4 1.5
-13 4 -5 11.7 3.5
15 -5 -5 -0.5 1.8
14 -5 -5 9.1 1.7
13 -5 -5 26 2.4
13 -5 -5 31.6 5
12 -5 -5 1.8 2.1
12 -5 -5 0.4 0.9
12 5 -5 -1.2 1.3
11 -5 -5 1.8 1.5
11 -5 -5 0.9 0.9
11 5 -5 3.1 1.2
10 -5 -5 422.66 12.8
10 -5 -5 449.56 10.3
10 5 -5 419.36 11.7
9 -5 -5 1.3 0.7
9 -5 -5 2.4 1.7
9 5 -5 2.4 1.3
-9 5 5 1.2 0.8
9 5 -5 2.2 1.2
8 -5 -5 43 2.2
8 -5 -5 45.3 3.6
-8 5 5 41.7 2.3
8 5 -5 44.7 3
7 -5 -5 9.4 1.2
7 -5 -5 6.4 2
7 5 -5 9.9 1.8
7 5 -5 9.7 1.8
6 -5 -5 191.58 7
6 -5 -5 196.88 4.4
6 5 -5 192.28 6
-6 5 5 200.48 5.4
5 -5 -5 14.5 0.9
5 -5 -5 16.9 2.4
-5 5 5 16.1 1.3
5 5 -5 13.5 1.4
4 -5 -5 276.97 8.4
4 -5 -5 283.77 6.1
4 5 -5 296.87 7.5
4 5 -5 293.97 5.9
-4 5 5 299.07 6.8
-3 -5 5 69.19 2.8
3 -5 -5 69.09 2.1
3 -5 -5 71.99 3.6
3 5 -5 72.59 2
3 5 -5 68.79 2.8
-3 5 5 77.79 2.5
-3 5 5 68.79 1.9
-2 -5 5 23.4 1.5
-2 -5 5 19.2 0.9
2 -5 -5 16.9 2
2 -5 -5 19.5 1.1
2 5 -5 20.2 1
2 5 -5 18.7 1.4
-2 5 5 20 1
-1 -5 5 -0.4 0.4
1 -5 -5 0 0.3
-1 -5 5 0 0.3
1 5 -5 0.6 0.5
-1 5 5 -0.2 0.3
1 5 -5 0.2 0.3
0 -5 5 65.59 2.2
0 -5 -5 64.69 2.1
0 -5 5 70.39 2
0 5 5 64.59 2
0 5 -5 67.69 2.1
0 5 -5 66.99 2
1 -5 5 209.58 4.7
-1 -5 -5 203.28 4.8
1 -5 5 202.68 4.7
1 5 5 207.68 4.7
-1 5 -5 218.78 4.6
-1 5 -5 209.18 5.3
-1 5 -5 210.88 4.7
-2 -5 -5 843.92 16.2
2 -5 5 859.01 16.2
-2 5 -5 843.12 16.1
-2 5 -5 824.62 17.1
2 5 5 821.22 16.2
-3 -5 -5 25.4 1.3
-3 5 -5 29.4 2.1
3 5 5 28.2 1.3
-3 5 -5 25.8 1.2
4 -5 5 333.67 7.1
-4 -5 -5 323.07 7
-4 5 -5 325.27 8.6
-4 5 -5 328.57 6.9
-5 -5 -5 15.3 1
5 -5 5 16.4 1.5
5 -5 5 16.1 1.2
-5 5 -5 15.4 2.1
-5 5 -5 15.6 1
5 5 5 15.4 1.1
6 -5 5 4.3 1.1
6 -5 5 7.4 0.9
-6 5 -5 5.3 0.7
-6 5 -5 5.1 1.7
6 5 5 6.7 0.9
7 -5 5 15.4 1.3
7 -5 5 16.4 2.7
7 5 5 15.3 1.2
-7 5 -5 14.2 2.6
8 -5 5 21.8 1.5
8 -5 5 24.1 2
8 5 5 20.6 1.5
-8 5 -5 23 3.4
9 -5 5 191.18 5.1
9 -5 5 188.28 6.1
-9 5 -5 195.28 8.1
9 5 5 189.88 5
10 -5 5 5 1
10 -5 5 7.4 1.6
-10 5 -5 4.9 2.5
10 5 5 8.5 1.1
11 -5 5 7.9 1.1
11 5 5 6.2 1.1
-11 5 -5 5.5 3.1
12 -5 5 3.4 1
-12 5 -5 5.5 2.7
12 5 5 5.2 2
12 5 5 3 0.9
13 -5 5 2.9 1.1
13 5 5 3.9 1
-13 5 -5 5.8 3.4
13 -6 -5 24.7 2.2
12 -6 -5 10.2 2.6
12 6 -5 11.5 2.3
11 -6 -5 51.69 4.3
11 -6 -5 54.09 2.7
11 6 -5 60.29 5
10 -6 -5 96.09 5.3
10 -6 -5 97.29 3.5
10 6 -5 99.49 4.8
9 -6 -5 219.78 8.4
9 -6 -5 227.28 6
-9 6 5 223.38 6.4
9 6 -5 229.48 7.5
8 -6 -5 53.59 4
8 6 -5 47.4 3.1
-8 6 5 48.5 2.5
7 -6 -5 1.4 0.5
7 -6 -5 0.1 1.3
7 6 -5 1.3 0.9
7 6 -5 1.3 1
-7 6 5 0.6 0.7
6 -6 -5 76.79 4.3
6 -6 -5 72.59 2.2
-6 6 5 72.49 2.9
6 6 -5 75.19 3.5
5 -6 -5 265.47 8.4
5 -6 -5 264.97 5.9
5 6 -5 267.27 7.4
5 6 -5 271.57 5.6
-5 6 5 274.27 6.6
4 -6 -5 48.4 1.7
4 -6 -5 48 3.2
-4 6 5 48 2
4 6 -5 46.3 2.4
-4 6 5 47.9 1.5
-4 6 5 48.2 1.5
4 6 -5 47.8 1.6
3 -6 -5 89.19 2.6
-3 -6 5 89.09 3.3
3 -6 -5 87.99 4.1
3 6 -5 88.69 3.3
3 6 -5 88.99 2.4
-3 6 5 88.69 2.4
2 -6 -5 5.9 1.5
2 -6 -5 6.2 0.8
-2 -6 5 7.3 0.7
-2 -6 5 6.1 1.1
2 6 -5 8.1 1.1
2 6 -5 6.9 0.7
-2 6 5 6 0.7
1 -6 -5 381.56 9.3
1 -6 -5 372.26 7.8
-1 -6 5 370.56 8.3
-1 -6 5 380.76 7.6
1 6 -5 363.36 8.2
1 6 -5 372.26 7.6
-1 6 5 362.06 7.7
0 -6 -5 91.99 2.6
0 -6 5 87.99 2.5
0 -6 5 84.49 2.7
0 6 5 90.99 2.6
0 6 -5 89.69 2.7
0 6 -5 91.59 2.9
0 6 -5 92.09 2.5
1 -6 5 4 0.6
-1 -6 -5 5.2 0.8
1 -6 5 4.6 0.6
-1 6 -5 5.3 1
1 6 5 4.5 0.7
-1 6 -5 4.3 0.6
-2 -6 -5 56.69 2
-2 6 -5 52.09 2.8
-2 6 -5 53.99 1.9
2 6 5 56.09 2
3 -6 5 22.8 1.3
-3 -6 -5 22.4 1.2
-3 6 -5 24.3 2
3 6 5 22.4 1.4
-3 6 -5 21.6 1.2
-4 -6 -5 308.47 6.6
4 -6 5 307.47 7.5
4 -6 5 298.97 6.7
-4 6 -5 304.07 6.5
-4 6 -5 292.37 8.2
4 6 5 299.67 6.7
5 -6 5 126.99 3.5
-5 6 -5 124.49 3.3
5 6 5 127.49 3.5
-5 6 -5 120.99 5.1
6 -6 5 3.3 0.9
6 -6 5 4 0.8
-6 6 -5 4.7 0.7
-6 6 -5 4.7 1.6
6 6 5 3.7 0.8
7 -6 5 75.59 3.4
7 -6 5 69.89 2.6
7 6 5 75.49 2.6
-7 6 -5 72.09 4.6
8 -6 5 1 1
8 -6 5 2.1 0.8
-8 6 -5 2.4 1.5
8 6 5 0.6 0.7
9 -6 5 152.38 5.5
9 -6 5 163.58 4.6
9 6 5 162.88 4.5
-9 6 -5 158.38 7.5
10 -6 5 28.9 2.9
10 -6 5 30.7 1.9
10 6 5 31.2 1.8
-10 6 -5 31.8 4.3
11 -6 5 105.19 3.6
11 6 5 110.39 3.6
-11 6 -5 112.99 7
12 -6 5 24.4 1.9
-12 6 -5 28.2 4.6
12 6 5 24.8 1.9
13 -6 5 20.1 1.9
13 6 5 20.4 2.1
-13 6 -5 17.9 4.1
12 -7 -5 -1.3 2.3
12 7 -5 6.4 2.3
11 -7 -5 20.7 3.6
11 7 -5 26.7 3.3
10 -7 -5 -0.7 1.5
10 7 -5 0 1.1
9 -7 -5 0.2 1.6
9 7 -5 1 1
-9 7 5 1.1 0.8
8 -7 -5 403.56 8.6
8 -7 -5 401.36 12
-8 7 5 414.76 9.7
8 7 -5 391.56 10.9
7 -7 -5 22.4 1.3
7 -7 -5 29.8 3.5
-7 7 5 20.8 3.1
7 7 -5 21.6 2.1
-7 7 5 20.3 1.7
6 -7 -5 250.17 5.7
6 -7 -5 252.77 8.6
-6 7 5 242.48 6.4
6 7 -5 257.07 7.5
-6 7 5 254.87 8.9
5 -7 -5 25.9 1.3
5 -7 -5 27.2 2.7
5 7 -5 29.2 2.1
-5 7 5 29.4 1.7
5 7 -5 27.5 1.2
4 -7 -5 136.19 3.7
4 -7 -5 145.69 5.7
-4 7 5 144.09 3.4
4 7 -5 147.59 3.5
-4 7 5 150.48 3.4
-4 7 5 148.89 4
4 7 -5 139.39 4.7
3 -7 -5 175.68 4.3
3 -7 -5 176.68 6.1
3 7 -5 173.08 5.2
3 7 -5 182.58 4.2
-3 7 5 176.58 4.1
2 -7 -5 209.08 5
2 -7 -5 216.48 6.7
-2 -7 5 215.38 4.7
2 7 -5 205.68 5.6
-2 7 5 209.58 4.8
2 7 -5 211.68 4.8
1 -7 -5 72.89 2.3
-1 -7 5 75.19 2.2
-1 -7 5 69.59 2.6
1 -7 -5 78.29 3.5
1 7 -5 72.59 2.6
-1 7 5 69.29 2.2
1 7 -5 71.89 2.5
1 7 -5 68.19 2.2
0 -7 5 71.79 2.5
0 -7 5 71.79 2.3
0 -7 -5 76.59 2.4
0 -7 -5 78.39 3.3
0 7 -5 67.49 2.4
0 7 -5 74.19 2.7
0 7 5 76.09 2.4
0 7 -5 73.59 2.2
-1 -7 -5 219.88 5.2
1 -7 5 212.78 5
1 -7 5 220.98 5.5
-1 7 -5 224.38 5
-1 7 -5 222.58 6.9
2 -7 5 85.49 2.5
-2 -7 -5 81.89 2.6
2 7 5 77.99 2.6
-2 7 -5 78.69 2.4
-2 7 -5 79.09 3.3
3 -7 5 2.5 0.6
-3 -7 -5 5.2 0.7
-3 7 -5 5.4 1.4
3 7 5 4.1 0.7
-3 7 -5 2.8 0.6
-4 -7 -5 88.89 2.8
4 -7 5 96.59 3.5
4 -7 5 93.39 2.9
-4 7 -5 96.19 2.7
4 7 5 96.79 3
-4 7 -5 97.19 4.2
5 -7 5 203.18 5
5 -7 5 193.48 5.8
-5 -7 -5 198.68 4.8
5 7 5 206.68 5.1
-5 7 -5 200.58 4.7
-5 7 -5 204.78 6.9
6 -7 5 6.8 1.7
6 -7 5 4.6 0.8
-6 7 -5 6.4 0.8
6 7 5 4.3 0.9
-6 7 -5 5.2 1.9
7 -7 5 1.7 0.7
7 -7 5 0.4 0.9
7 7 5 -0.4 0.5
-7 7 -5 0.6 1.4
8 -7 5 23.6 1.6
8 -7 5 23.6 2.2
8 7 5 21.3 1.6
-8 7 -5 27.3 4
9 -7 5 32.2 1.9
9 -7 5 32.5 2.6
9 7 5 32.7 1.9
-9 7 -5 39.7 4.1
10 -7 5 0.1 0.7
10 -7 5 1.5 1.2
10 7 5 0.9 0.7
-10 7 -5 -1.1 2.1
11 -7 5 64.99 2.8
11 -7 5 59.69 5.5
-11 7 -5 66.99 5.7
11 7 5 60.09 2.7
12 -7 5 36.7 3.3
12 7 5 37.2 2.2
-12 7 -5 32.7 4.5
13 -7 5 -1 0.8
13 7 5 0.5 1.2
-13 7 -5 6.3 3.1
11 -8 -5 42.6 4.8
11 8 -5 33.7 3.2
10 -8 -5 4.3 1.7
10 8 -5 7.3 1.7
-10 8 5 6.1 1.1
9 -8 -5 42.8 2
9 -8 -5 46.2 4
9 8 -5 42.6 3.1
-9 8 5 39.8 2.3
8 -8 -5 3.1 1.6
8 -8 -5 1.2 0.7
8 8 -5 0.4 1.1
-8 8 5 3.2 1
-8 8 5 -1.8 1.7
7 -8 -5 1.7 0.7
7 -8 -5 4.4 1.9
7 8 -5 4.5 1.3
-7 8 5 2.8 0.9
-7 8 5 1.3 1.9
6 -8 -5 53.89 2.1
6 -8 -5 54.59 3.7
-6 8 5 51.39 4
-6 8 5 53.39 2.4
6 8 -5 52.59 3
6 8 -5 51.39 1.8
5 -8 -5 160.28 6.5
5 -8 -5 170.68 4.3
-5 8 5 177.78 4.7
-5 8 5 166.78 6.9
5 8 -5 170.48 5.6
-5 8 5 174.28 3.9
5 8 -5 169.38 4.1
4 -8 -5 121.59 5.2
4 -8 -5 116.09 3.4
-4 8 5 125.49 3.1
4 8 -5 124.19 3.2
-4 8 5 124.79 3.6
-4 8 5 119.49 3.1
4 8 -5 120.19 4.4
3 -8 -5 292.77 8.7
3 -8 -5 294.57 6.7
-3 8 5 307.07 6.5
3 8 -5 301.17 7.7
3 8 -5 295.47 6.4
-3 8 5 292.97 6.4
2 -8 -5 15.6 2.2
2 -8 -5 14 1.1
2 8 -5 15.7 1.4
-2 8 5 14.7 1.2
2 8 -5 13.7 1
-1 -8 5 190.58 4.5
1 -8 -5 201.38 6.2
1 -8 -5 190.68 4.7
1 8 -5 191.68 5
-1 8 5 189.18 4.6
1 8 -5 183.18 5.1
1 8 -5 195.08 4.6
0 -8 -5 73.39 2.5
0 -8 5 75.79 2.4
0 -8 -5 76.89 3.4
0 8 -5 77.99 2.4
0 8 -5 74.99 2.6
0 8 5 75.49 2.5
0 8 -5 73.49 2.9
-1 -8 -5 30.1 1.6
1 -8 5 34.1 1.5
1 8 5 33.1 1.6
-1 8 -5 32.1 1.4
-1 8 -5 34.4 1.5
-1 8 -5 30.7 2
-2 -8 -5 141.09 3.8
2 -8 5 138.99 3.8
2 8 5 143.09 3.9
-2 8 -5 147.99 4.9
-2 8 -5 139.69 3.7
3 -8 5 19.4 1.3
-3 -8 -5 17.3 1.2
3 -8 5 17.1 1.5
-3 8 -5 19.9 1.2
3 8 5 19.3 1.3
-3 8 -5 13.5 1.9
-4 -8 -5 175.88 4.4
4 -8 5 166.98 5.1
4 -8 5 174.08 4.5
-4 8 -5 175.08 6.2
4 8 5 172.98 4.5
-4 8 -5 170.88 4.3
5 -8 5 23.4 1.5
-5 -8 -5 23 1.3
5 -8 5 24.2 2
-5 8 -5 23.8 2.8
5 8 5 20.4 1.4
-5 8 -5 19.9 1.3
6 -8 5 197.48 6.1
6 -8 5 197.88 5.1
-6 8 -5 193.38 4.7
-6 8 -5 203.28 5
6 8 5 207.48 5.2
-6 8 -5 187.28 7.4
7 -8 5 223.78 5.7
7 -8 5 231.48 6.9
-7 8 -5 226.68 8.5
-7 8 -5 217.28 5.1
7 8 5 226.28 5.7
8 -8 5 0.8 0.7
8 -8 5 0.8 1
-8 8 -5 1 1.9
8 8 5 0.3 0.7
9 -8 5 36.2 2.1
9 -8 5 38.1 3.6
-9 8 -5 36.5 4.5
9 8 5 40.6 2.1
10 -8 5 61.59 3.7
10 -8 5 64.09 2.7
10 8 5 61.99 2.6
-10 8 -5 53.49 5
11 -8 5 27.1 1.9
11 8 5 26.1 1.8
-11 8 -5 21.2 4.1
12 -8 5 0.4 0.8
12 8 5 4.2 1
-12 8 -5 5.9 2.9
13 -8 5 1.4 1
-13 8 -5 -5 3.1
13 8 5 -0.2 1
11 -9 -5 61.89 4.9
11 9 -5 54.79 4
10 -9 -5 38.4 6.7
10 -9 -5 37.9 2
-10 9 5 34.6 2.3
10 9 -5 41.5 3.6
9 -9 -5 3.6 2.2
9 -9 -5 6 1.2
-9 9 5 6.1 1.2
-9 9 5 6.9 2.4
9 9 -5 4.9 1.5
8 -9 -5 39.5 3.8
8 -9 -5 37.8 2
-8 9 5 38.7 2.2
8 9 -5 33.4 2.7
-8 9 5 38 4.7
7 -9 -5 422.66 9.3
7 -9 -5 423.16 12.4
-7 9 5 431.76 13.3
7 9 -5 421.86 11.3
-7 9 5 423.46 10.2
7 9 -5 418.16 8.8
6 -9 -5 116.09 5.7
6 -9 -5 119.79 3.6
6 9 -5 125.59 3.3
-6 9 5 121.79 3.9
-6 9 5 119.09 6.1
6 9 -5 116.89 4.8
5 -9 -5 2.1 0.7
5 -9 -5 3.2 1.5
-5 9 5 3 1.6
-5 9 5 2.5 0.5
-5 9 5 3.7 0.9
5 9 -5 3.4 0.6
-5 9 5 2.4 0.5
5 9 -5 4.2 1.2
4 -9 -5 186.28 4.8
4 -9 -5 189.38 6.9
-4 9 5 195.78 7.3
-4 9 5 194.08 4.5
4 9 -5 191.48 5.9
-4 9 5 188.38 4.7
4 9 -5 180.18 4.5
3 -9 -5 20.6 2.6
3 -9 -5 20.5 1.4
-3 9 5 17.5 1.2
3 9 -5 21 1.2
-3 9 5 21.6 1.2
3 9 -5 18.7 1.6
2 -9 -5 9.5 1.1
2 -9 -5 10.7 1.8
-2 9 5 8.2 0.9
2 9 -5 8.3 1.3
2 9 -5 8.8 1.1
2 9 -5 8.9 0.9
-1 -9 5 28.3 1.4
1 -9 -5 27.9 1.5
1 -9 -5 30.2 2.3
-1 9 5 25.7 1.4
1 9 -5 25.3 1.3
1 9 -5 27 1.7
1 9 -5 24.7 1.6
0 -9 5 161.58 4.1
0 -9 -5 163.08 5.3
0 -9 -5 161.88 4.3
0 9 5 159.58 4.2
0 9 -5 160.28 4.1
0 9 -5 159.78 4.8
0 9 -5 155.48 4.3
-1 -9 -5 151.08 4.1
1 -9 5 150.48 4
-1 -9 -5 157.28 4.8
-1 9 -5 147.89 4.9
-1 9 -5 149.79 3.9
1 9 5 157.88 4.1
-2 -9 -5 15.9 1.2
2 -9 5 18.2 1.2
2 9 5 16.1 1.3
-2 9 -5 18.6 2.2
-2 9 -5 17 1.2
-3 -9 -5 129.89 3.7
3 -9 5 129.99 3.7
3 -9 5 123.89 5.7
3 9 5 127.39 3.7
-3 9 -5 136.19 5.1
-3 9 -5 130.89 3.6
-4 -9 -5 3.6 0.8
4 -9 5 3.2 0.7
4 -9 5 3.3 1.1
4 9 5 2.7 0.7
-4 9 -5 2.4 0.6
-4 9 -5 1.7 1.3
5 -9 5 27.9 2.2
5 -9 5 28.7 1.7
-5 -9 -5 33.5 1.6
5 9 5 33.5 1.8
-5 9 -5 28.4 1.5
-5 9 -5 31.6 3.2
6 -9 5 22.1 2.1
6 -9 5 20.3 1.5
6 9 5 19.1 1.5
-6 9 -5 17.1 2.9
-6 9 -5 18.5 1.3
-6 9 -5 20.8 1.5
7 -9 5 88.29 4.1
7 -9 5 89.49 3.2
7 9 5 88.59 3.1
-7 9 -5 92.99 5.6
-7 9 -5 90.59 2.9
8 -9 5 53.59 2.5
8 -9 5 54.89 3.3
-8 9 -5 55.99 4.6
8 9 5 59.69 2.5
9 -9 5 116.49 5
9 -9 5 123.59 4
-9 9 -5 120.49 7.7
9 9 5 121.69 3.9
10 -9 5 -0.3 1.5
10 -9 5 1.9 0.8
10 9 5 0.6 0.8
-10 9 -5 0.6 2.2
11 -9 5 3.5 1.2
11 9 5 4.1 1
-11 9 -5 3.3 2.5
12 -9 5 3.3 1.1
-12 9 -5 8.8 3.6
13 -9 5 6.3 1.5
-13 9 -5 5.1 3.6
13 9 5 5.1 1.3
10 -10 -5 126.49 4.1
10 -10 -5 127.09 6.5
10 10 -5 122.49 5.9
-10 10 5 134.89 7.8
9 -10 -5 13.5 2.8
9 -10 -5 8.4 1.2
9 10 -5 5.6 1.5
-9 10 5 9.5 3.1
8 -10 -5 2.2 0.7
8 -10 -5 0.9 1
-8 10 5 2.2 1.1
-8 10 5 5.5 2.5
7 -10 -5 193.28 5.4
7 -10 -5 174.48 7.3
7 10 -5 189.88 4.6
-7 10 5 191.08 5.9
-7 10 5 190.58 8.3
7 10 -5 194.58 6.8
6 -10 -5 380.56 11.4
6 -10 -5 371.96 9
6 10 -5 378.26 10.3
-6 10 5 374.56 8.7
6 10 -5 384.66 8.1
-6 10 5 371.26 12
5 -10 -5 158.78 6.5
5 -10 -5 153.58 4.3
-5 10 5 152.88 6.8
-5 10 5 151.48 3.8
5 10 -5 157.08 4
-5 10 5 156.28 4.4
5 10 -5 155.78 5.6
4 -10 -5 -0.1 0.6
4 -10 -5 0.3 1.3
-4 10 5 -0.5 1.2
4 10 -5 0.1 0.7
-4 10 5 0.6 0.4
-4 10 5 0.3 0.4
4 10 -5 0.1 0.4
3 -10 -5 6.1 1.6
3 -10 -5 5.5 0.9
-3 10 5 7.8 0.9
-3 10 5 6.3 0.9
3 10 -5 7.1 0.9
3 10 -5 7.5 1.4
3 10 -5 7.9 1.1
2 -10 -5 420.86 9.4
2 -10 -5 452.25 11.3
2 10 -5 421.66 9.5
2 10 -5 422.26 9.1
-2 10 5 425.26 9.1
2 10 -5 423.76 10.1
1 -10 -5 486.05 10.6
1 -10 -5 501.55 12.2
-1 -10 5 509.25 10.3
1 10 -5 491.55 11.8
1 10 -5 492.05 11.1
-1 10 5 493.25 10.5
1 10 -5 496.35 10.3
0 -10 -5 136.29 3.9
0 -10 5 140.99 3.7
0 -10 -5 133.29 4.7
0 10 -5 130.09 4
0 10 -5 140.49 4.6
0 10 5 133.59 3.8
-1 -10 -5 318.37 7.9
1 -10 5 310.17 7.1
-1 -10 -5 306.87 7.2
-1 10 -5 303.97 7
-1 10 -5 311.07 8.2
1 10 5 312.47 7.2
-2 -10 -5 103.99 3.3
2 -10 5 101.19 3.2
2 10 5 104.89 3.3
-2 10 -5 100.49 3.1
-2 10 -5 105.49 4.4
3 -10 5 165.98 4.4
3 -10 5 166.18 5
-3 -10 -5 160.98 4.4
3 10 5 162.48 4.5
-3 10 -5 162.88 4.3
-3 10 -5 154.18 5.9
-4 -10 -5 190.48 5
4 -10 5 196.58 5.1
-4 10 -5 188.08 4.9
-4 10 -5 204.78 7.1
4 10 5 195.48 5.2
-5 -10 -5 10.5 1.2
5 -10 5 7.2 1.2
5 -10 5 6.9 1.5
-5 10 -5 7.9 1.9
5 10 5 8.5 1.1
-5 10 -5 6.1 0.9
-5 10 -5 8.8 1.2
6 -10 5 24.5 2.3
6 -10 5 23.9 1.7
-6 10 -5 27 1.5
-6 10 -5 24.8 1.7
6 10 5 22.7 1.7
-6 10 -5 25.2 3.5
7 -10 5 30.4 2.6
7 -10 5 31 1.9
-7 10 -5 30.7 1.6
-7 10 -5 37.5 4.4
-7 10 -5 33.6 1.8
7 10 5 31.1 1.9
8 -10 5 11.8 1.5
8 10 5 6.8 1.1
-8 10 -5 12.7 2.7
9 -10 5 33.2 2.9
9 -10 5 39.6 2.3
9 10 5 36.1 2.1
-9 10 -5 32.8 4.6
10 -10 5 1 0.9
10 10 5 2.1 0.9
-10 10 -5 0.3 2.4
11 -10 5 2.4 0.9
-11 10 -5 2.9 2.6
11 10 5 1.8 1.1
12 -10 5 20.8 2.1
12 10 5 24.6 2
-12 10 -5 23.6 4.6
10 -11 -5 20.3 3.5
-10 11 5 15.1 3.7
10 11 -5 12.7 2.3
9 -11 -5 10 4.3
9 -11 -5 18.7 1.6
9 11 -5 15.2 1.4
-9 11 5 18.2 3.8
8 -11 -5 10 2
-8 11 5 10.1 3.1
-8 11 5 11.5 1.7
8 11 -5 10.5 1.2
7 -11 -5 5.8 2.1
7 -11 -5 5.7 1.1
-7 11 5 4.3 2.2
7 11 -5 6.5 0.9
7 11 -5 7.2 1.9
6 -11 -5 129.59 4
6 -11 -5 122.99 6
6 11 -5 130.69 3.6
6 11 -5 126.89 5.2
-6 11 5 126.99 6.7
-6 11 5 126.49 3.3
5 -11 -5 4.6 0.9
5 -11 -5 6.1 2.4
-5 11 5 5.4 0.8
-5 11 5 7.7 2.2
5 11 -5 5.4 0.8
5 11 -5 6.6 1.5
-5 11 5 7 0.9
4 -11 -5 2.5 1.7
4 -11 -5 4.9 1
-4 11 5 3.4 1.7
-4 11 5 3.5 0.7
4 11 -5 7.1 1.6
4 11 -5 4.2 0.8
-4 11 5 4 0.7
4 11 -5 5.9 1
3 -11 -5 30.2 2.3
3 -11 -5 29.4 2.8
-3 11 5 29.2 1.7
3 11 -5 29.8 1.6
-3 11 5 32.4 1.6
3 11 -5 31.8 1.9
3 11 -5 30 2.2
2 -11 -5 266.27 8.1
-2 11 5 260.47 6.2
2 11 -5 261.27 7.1
2 11 -5 259.17 6.2
1 -11 -5 70.09 3
1 -11 -5 68.69 3.6
1 11 -5 67.09 2.9
1 11 -5 65.79 2.5
-1 11 5 72.39 2.6
1 11 -5 71.29 3.1
0 -11 -5 140.29 4.2
0 -11 5 148.79 4
0 -11 -5 147.49 5
0 11 -5 138.99 4.2
0 11 -5 139.09 4.9
0 11 5 147.69 4.1
-1 -11 -5 221.38 5.7
1 -11 5 216.88 5.5
-1 11 -5 217.68 5.4
-1 11 -5 215.68 6.8
1 11 5 219.18 5.7
-1 11 -5 242.68 6.4
2 -11 5 0.5 0.5
-2 -11 -5 1.2 0.7
-2 11 -5 0.5 1.1
-2 11 -5 0.7 0.6
2 11 5 0.5 0.4
-3 -11 -5 1 0.6
3 -11 5 0.8 0.6
3 -11 5 1.3 0.8
-3 11 -5 0.5 0.5
-3 11 -5 1.1 1.3
3 11 5 -0.2 0.5
4 -11 5 62.49 2.6
4 -11 5 64.09 3.2
-4 -11 -5 65.09 2.5
-4 11 -5 63.79 4.1
4 11 5 67.19 2.7
-4 11 -5 61.99 2.4
5 -11 5 31.2 2.3
5 -11 5 27 1.8
5 11 5 31.5 1.9
-5 11 -5 30.7 1.7
-5 11 -5 32.3 1.9
-5 11 -5 31.7 3.4
6 -11 5 6.5 1.1
-6 11 -5 3.4 2.2
-6 11 -5 6.5 1.2
6 11 5 7.2 1.2
-6 11 -5 6.8 1.2
7 -11 5 8.1 1.8
7 -11 5 5.5 1.1
7 11 5 4.4 1
-7 11 -5 9 2.7
-7 11 -5 6.5 1
-7 11 -5 7.7 1.1
8 -11 5 212.38 7.2
8 -11 5 230.98 6.1
8 11 5 222.98 6
-8 11 -5 218.48 9.5
9 -11 5 50.29 2.6
9 -11 5 41 4
9 11 5 47.5 2.5
-9 11 -5 55.59 5.2
10 -11 5 16.3 1.9
-10 11 -5 18.4 4
10 11 5 17.8 1.8
11 -11 5 0.7 1
-11 11 -5 2.2 2.7
11 11 5 2.9 1.2
12 -11 5 43.9 2.7
12 11 5 46 2.7
-12 11 -5 44.1 6.3
10 12 -5 8.5 1.2
-10 12 5 9.4 3.4
9 -12 -5 80.49 3.3
9 12 -5 82.99 3
-9 12 5 84.19 6.4
9 12 -5 81.99 2.8
8 -12 -5 9.9 1.4
8 12 -5 10.9 1.1
-8 12 5 10.4 2.7
7 -12 -5 7.5 1.2
7 12 -5 12.5 2.2
7 12 -5 8.6 1.1
-7 12 5 8.6 1.6
-7 12 5 8.1 2.5
6 -12 -5 54.99 4.1
6 -12 -5 58.19 2.8
-6 12 5 54.49 2
-6 12 5 46.1 4.3
6 12 -5 54.19 3.4
-6 12 5 55.69 2.1
6 12 -5 53.89 2.2
-6 12 5 54.79 2.6
5 -12 -5 130.29 6
5 -12 -5 132.19 4.7
-5 12 5 131.59 6.5
5 12 -5 129.79 5.2
-5 12 5 131.49 3.7
-5 12 5 127.99 3.9
-5 12 5 132.89 3.6
5 12 -5 124.59 3.7
4 -12 -5 14.8 2.6
4 -12 -5 17.2 1.5
4 12 -5 20 2.5
-4 12 5 13.8 1.2
4 12 -5 15.5 1.3
-4 12 5 10.7 2.2
-4 12 5 17.5 1.3
3 -12 -5 3.4 1.9
3 -12 -5 0.2 0.7
-3 12 5 1.3 0.7
3 12 -5 0.8 0.7
3 12 -5 1.3 0.9
3 12 -5 1.2 0.9
-3 12 5 1.2 0.7
-3 12 5 1.4 1.6
2 -12 -5 26.9 1.7
2 -12 -5 29.7 2.8
2 12 -5 28.4 1.6
2 12 -5 26.8 2.1
-2 12 5 29 1.7
2 12 -5 26.9 2
1 -12 -5 262.07 6.7
1 -12 -5 287.87 8.1
1 12 -5 273.77 7.2
1 12 -5 270.17 6.5
-1 12 5 274.37 6.7
1 12 -5 281.77 7.5
0 -12 -5 7.1 1.1
0 -12 -5 5.9 1.4
0 -12 5 6.4 1
0 12 -5 4.3 0.8
0 12 -5 7.6 1.6
0 12 -5 5.8 1
0 12 5 4.9 1
-1 -12 -5 200.48 5.3
-1 -12 -5 192.98 5.7
1 -12 5 192.28 5.1
-1 12 -5 197.78 6.5
-1 12 -5 182.58 5
1 12 5 191.88 5.2
-1 12 -5 197.68 5
2 -12 5 13 1.3
-2 -12 -5 14.9 1.6
-2 12 -5 15.2 1.3
-2 12 -5 14.3 2.1
2 12 5 15.4 1.5
3 -12 5 451.95 10.8
3 -12 5 469.15 10.1
-3 12 -5 440.36 9.8
-3 12 -5 445.46 12.2
3 12 5 459.45 10.2
-4 -12 -5 32 1.8
4 -12 5 27.6 2.2
4 -12 5 26.7 1.8
-4 12 -5 29.6 2
4 12 5 29 1.9
-4 12 -5 32 3.3
-4 12 -5 30.3 1.7
5 -12 5 17.3 1.6
-5 12 -5 16 3
-5 12 -5 17.9 1.6
5 12 5 20.1 1.7
-5 12 -5 17.6 1.4
6 -12 5 83.29 3.2
-6 12 -5 83.79 3.1
6 12 5 78.89 3.2
-6 12 -5 89.59 5.4
-6 12 -5 83.59 2.8
7 -12 5 81.19 3.3
7 12 5 96.49 3.5
-7 12 -5 85.29 3.1
-7 12 -5 92.69 4.2
-7 12 -5 85.79 6.2
8 -12 5 5.4 1.8
8 -12 5 1.9 0.9
-8 12 -5 4 2.4
8 12 5 1.4 0.9
9 -12 5 4.5 1.2
9 12 5 6.2 1.2
-9 12 -5 1.4 2.3
10 -12 5 0 1
-10 12 -5 1.1 2.5
11 -12 5 7.6 1.4
-11 12 -5 0.5 3
11 12 5 8.5 1.4
12 -12 5 2.3 1.3
12 12 5 0.4 1.1
11 13 -5 8.1 1.2
11 13 -5 10.6 1.5
-10 13 5 5.1 3
10 13 -5 8.6 1
10 13 -5 8.5 1.3
9 -13 -5 4.2 2
9 13 -5 7.3 1.8
-9 13 5 11 3.3
9 13 -5 7.9 1
9 13 -5 9.9 1.2
8 -13 -5 1 0.9
8 -13 -5 -0.2 1.6
-8 13 5 -1.7 1.9
8 13 -5 0.6 0.5
8 13 -5 -0.7 0.7
8 13 -5 1.1 1.2
7 -13 -5 37.8 2.3
-7 13 5 32 4.3
-7 13 5 32.9 2.1
7 13 -5 35 2.2
6 -13 -5 11.2 2.6
6 -13 -5 13.8 1.6
-6 13 5 12.4 1.2
-6 13 5 12.5 2.8
-6 13 5 13.8 1.4
-6 13 5 12.2 1.1
6 13 -5 12 2.2
5 -13 -5 0.3 0.8
5 -13 -5 0 1.4
-5 13 5 0.9 0.6
-5 13 5 1.6 1.9
5 13 -5 0.8 1
-5 13 5 0.9 0.7
5 13 -5 0.3 0.5
-5 13 5 1.6 0.8
4 -13 -5 2.4 0.9
4 13 -5 1.3 1.1
4 13 -5 2.9 0.8
-4 13 5 2.4 2
-4 13 5 2.2 0.8
3 -13 -5 32 2.1
3 -13 -5 32.9 3.1
-3 13 5 32.4 3.4
-3 13 5 36.1 1.9
-3 13 5 37.1 1.9
3 13 -5 34.9 2
3 13 -5 32.8 2.5
3 13 -5 31.3 2.1
2 -13 -5 7.7 1.3
2 -13 -5 5.4 1.9
2 13 -5 8.3 1.5
-2 13 5 7.2 1.1
-2 13 5 6.3 1.1
2 13 -5 9.2 1.6
2 13 -5 7.8 1.2
1 -13 -5 75.89 3.9
1 13 -5 70.99 3.1
1 13 -5 75.09 3.6
-1 13 5 73.29 2.9
0 -13 -5 20.8 2.4
0 -13 -5 22.9 2
0 13 -5 23.6 2.3
0 13 -5 21.2 1.6
0 13 5 20.6 1.7
-1 -13 -5 125.19 4
1 -13 5 124.29 3.9
-1 -13 -5 130.49 4.5
1 13 5 126.29 4
-1 13 -5 128.69 5.3
-1 13 -5 127.69 4.3
-1 13 -5 125.19 3.9
-2 -13 -5 33.9 2
2 -13 5 33 1.9
-2 13 -5 32.8 3
-2 13 -5 31.3 1.8
2 13 5 33.5 2
3 -13 5 53.29 2.9
-3 -13 -5 54.69 2.5
3 -13 5 55.29 2.5
3 13 5 53.49 2.6
-3 13 -5 54.19 2.3
-3 13 -5 51.69 2.6
-3 13 -5 51.09 3.8
4 -13 5 78.89 3.7
4 -13 5 82.79 3.1
-4 13 -5 76.29 3.2
-4 13 -5 80.39 4.9
-4 13 -5 79.79 2.9
4 13 5 79.89 3.2
5 -13 5 1.7 0.8
5 -13 5 0.2 0.7
-5 13 -5 0.2 1.6
5 13 5 0.8 0.8
-5 13 -5 0.6 0.7
-5 13 -5 2.1 0.9
6 -13 5 1.2 0.8
6 13 5 -1 0.7
-6 13 -5 0.5 0.8
-6 13 -5 -1.7 1.6
7 -13 5 4.5 1.1
7 13 5 4.9 1.1
-7 13 -5 5.5 1
-7 13 -5 5.6 2.7
-7 13 -5 5.7 1.1
8 -13 5 0.8 1.5
-8 13 -5 -2.7 1.8
8 13 5 -0.2 0.7
9 -13 5 10.2 1.4
9 13 5 10.4 1.9
-9 13 -5 11 3.4
10 -13 5 7.3 1.5
10 13 5 8.9 1.4
-10 13 -5 6.7 3.2
11 -13 5 14.4 1.9
-11 13 -5 11.6 3.9
11 13 5 14.9 1.7
12 14 -5 6.1 1.2
11 14 -5 20 2
11 14 -5 16.4 1.7
10 14 -5 43.5 2.5
10 14 -5 43.3 2.4
-10 14 5 36.8 5.4
9 14 -5 5.6 1.1
-9 14 5 10.8 3.2
9 14 -5 7.6 1.3
8 -14 -5 44.2 4.4
8 14 -5 46.8 2.3
-8 14 5 50.09 5.1
8 14 -5 52.09 2.6
8 14 -5 52.49 3.9
7 -14 -5 19.3 1.9
-7 14 5 19.8 3.7
7 14 -5 18.2 1.7
7 14 -5 15.7 1.4
6 -14 -5 28.8 2.1
6 -14 -5 30.2 3.9
-6 14 5 24.8 4.1
6 14 -5 26.5 1.7
-6 14 5 27.7 1.9
-6 14 5 28.5 1.7
6 14 -5 27.3 2.8
-6 14 5 25.7 1.5
5 -14 -5 12.9 2.6
5 -14 -5 12.3 1.6
5 14 -5 11 1.3
-5 14 5 12.2 1.3
5 14 -5 11.4 2.1
-5 14 5 14.3 3
-5 14 5 12.6 1.3
-5 14 5 13.6 1.4
4 -14 -5 82.09 3.4
4 -14 -5 85.09 4.8
-4 14 5 79.69 3
-4 14 5 72.89 5.1
4 14 -5 86.89 3.1
4 14 -5 82.39 4.1
-4 14 5 84.79 2.9
3 -14 -5 2.1 0.9
3 -14 -5 0.8 1.5
3 14 -5 -0.7 0.8
-3 14 5 1.1 0.8
-3 14 5 1.5 0.8
3 14 -5 2.7 0.8
3 14 -5 2.3 1
-3 14 5 2.5 1.7
2 -14 -5 303.47 7.8
-2 14 5 316.67 7.5
2 14 -5 311.97 7.5
2 14 -5 323.97 8.5
-2 14 5 320.27 7.6
2 14 -5 308.27 9.4
1 -14 -5 1 0.8
1 -14 -5 1.2 1.1
1 14 -5 0.3 0.6
1 14 -5 0 1
-1 14 5 -0.7 0.7
1 14 -5 -1.3 0.4
0 -14 -5 36.5 2.2
0 -14 -5 44.5 2.9
0 14 -5 41.1 2.1
0 14 -5 42.5 3.1
0 14 5 42.5 2.3
0 14 -5 41 2.3
-1 -14 -5 3 1
1 -14 5 4.6 1
-1 14 -5 1.9 1.6
-1 14 -5 3.9 0.9
1 14 5 3.1 0.9
-2 -14 -5 98.99 3.6
2 -14 5 95.19 3.4
2 14 5 98.79 3.6
-2 14 -5 98.79 3.8
-2 14 -5 95.19 5
-2 14 -5 98.59 3.4
3 -14 5 47.9 2.4
3 14 5 50.29 2.6
-3 14 -5 49.3 2.7
-3 14 -5 48.1 2.3
-3 14 -5 49.8 3.9
4 -14 5 9.9 1.3
4 -14 5 8.4 1.6
-4 14 -5 7.3 1.3
-4 14 -5 7.9 2.3
-4 14 -5 10.2 1.2
4 14 5 6.4 1.2
5 -14 5 2.5 1
5 14 5 2.9 0.8
-5 14 -5 3 0.8
-5 14 -5 3.4 1.9
-5 14 -5 4.5 1
6 -14 5 0.3 0.9
6 -14 5 1.8 1
-6 14 -5 0.5 0.8
6 14 5 1.2 0.9
-6 14 -5 2.1 0.8
7 -14 5 10.6 2.1
7 -14 5 8.7 2.2
7 14 5 9 1.4
-7 14 -5 11.5 1.3
-7 14 -5 9.5 1.3
-7 14 -5 6 2.4
8 -14 5 68.19 3.2
-8 14 -5 65.59 2.5
-8 14 -5 73.69 6
8 14 5 70.49 3.7
9 -14 5 -0.1 0.9
9 14 5 -0.7 0.9
-9 14 -5 1.2 2.7
10 -14 5 2 1.1
10 14 5 5.3 1.2
-10 14 -5 12.9 3.8
11 -14 5 13.5 2
11 14 5 12.9 1.8
12 15 -5 26.5 2.3
12 15 -5 25 2.2
11 15 -5 9.8 1.6
10 15 -5 71.49 3
10 15 -5 67.29 3
-10 15 5 59.19 6.3
9 15 -5 6 1.3
9 15 -5 3.9 1.1
-9 15 5 2 2.5
8 -15 -5 36.8 4.3
8 15 -5 33.8 2
8 15 -5 40.9 3.7
-8 15 5 31.5 4.8
8 15 -5 34.8 2.3
7 -15 -5 2 1.9
7 15 -5 0.8 1.2
7 15 -5 1.6 0.7
7 15 -5 0.8 0.9
-7 15 5 0.7 0.7
-7 15 5 1.3 0.7
6 -15 -5 2.3 0.9
-6 15 5 0.6 0.7
-6 15 5 0 2.1
-6 15 5 0.3 0.6
6 15 -5 0.1 0.7
-6 15 5 1.3 0.8
6 15 -5 1.3 1
5 -15 -5 1.7 2
5 -15 -5 3.2 1.1
5 15 -5 2.4 1.3
-5 15 5 2.1 0.9
5 15 -5 1.2 1
5 15 -5 3.5 1.1
-5 15 5 -0.5 2
-5 15 5 3.7 1
4 -15 -5 3.4 1.9
4 -15 -5 3 1.2
-4 15 5 4.1 0.9
4 15 -5 2.1 1
-4 15 5 3.5 0.9
-4 15 5 1.5 1.9
4 15 -5 2.3 0.7
3 -15 -5 3.7 1.8
3 -15 -5 4.3 1
-3 15 5 3.6 0.9
-3 15 5 3.7 1.9
3 15 -5 4.9 1.4
-3 15 5 2.9 1
3 15 -5 2.8 0.8
2 -15 -5 8.1 2
2 -15 -5 3 1
2 15 -5 5.2 1
2 15 -5 7.3 1.6
-2 15 5 2.7 0.9
-2 15 5 5.5 1
2 15 -5 8.4 1.5
1 -15 -5 8.6 1.9
1 -15 -5 7.5 1.4
-1 15 5 5.9 1.2
1 15 -5 6 1.4
1 15 -5 6.3 1
1 15 -5 6.2 1.7
0 -15 -5 46.5 3
0 -15 -5 51.99 2.7
0 15 -5 45 3.4
0 15 5 52.79 2.6
0 15 -5 46 2.5
0 15 -5 49 2.8
0 15 -5 41.5 2.3
-1 -15 -5 1.7 0.9
-1 15 -5 0.9 1
-1 15 -5 0.3 0.7
-1 15 -5 1.7 0.8
1 15 5 0.2 0.8
-1 15 -5 0.8 1.5
2 -15 5 21.9 1.7
-2 -15 -5 22.3 1.9
-2 15 -5 24.4 3.4
-2 15 -5 22.8 1.7
-2 15 -5 21.7 2.3
2 15 5 21.4 1.8
3 -15 5 2.4 0.9
3 15 5 3 1
-3 15 -5 2.7 1.1
-3 15 -5 4 1
-3 15 -5 2.6 1.9
4 -15 5 14.5 1.6
-4 15 -5 16.1 1.9
4 15 5 10.7 1.5
-4 15 -5 12.9 2.8
-4 15 -5 11.8 1.4
5 -15 5 11.3 1.6
5 15 5 12 1.6
-5 15 -5 10.8 1.3
-5 15 -5 11.4 1.6
-5 15 -5 10.4 2.9
6 -15 5 2.2 1.4
6 -15 5 3.5 0.9
-6 15 -5 2.6 1
6 15 5 1.4 1
-6 15 -5 1.5 0.9
-6 15 -5 0.8 2
7 -15 5 11.9 1.6
-7 15 -5 9.6 3.2
-7 15 -5 12.9 1.7
-7 15 -5 12.4 1.5
8 -15 5 12.4 1.7
8 15 5 15.1 1.9
-8 15 -5 14.9 3.4
-8 15 -5 15.6 1.6
9 -15 5 12.2 1.6
9 15 5 12.9 1.7
-9 15 -5 14.1 4.1
10 -15 5 -0.5 0.9
10 15 5 1.3 0.9
-10 15 -5 0.7 2.9
11 -15 5 12.3 2
-11 15 -5 14.7 4.4
11 15 5 11.7 1.7
12 16 -5 2.9 1.3
11 16 -5 45 2.7
10 16 -5 3.9 1.2
-10 16 5 2 3.1
10 16 -5 3.7 1.4
9 16 -5 37.5 2.5
-9 16 5 34.8 5.5
-8 16 5 1.1 2.5
8 16 -5 0.3 1
8 16 -5 0.8 0.9
7 -16 -5 4.9 2.3
7 16 -5 4.9 1.7
-7 16 5 4.3 0.9
-7 16 5 4 0.9
7 16 -5 4.4 1.2
7 16 -5 3.3 1
-7 16 5 4.3 2.7
-6 16 5 0.6 0.8
6 16 -5 2.1 1.9
-6 16 5 0 0.7
6 16 -5 0.6 1
6 16 -5 0.4 0.8
-6 16 5 3.1 2.3
5 -16 -5 22.2 3.4
5 -16 -5 36.7 2.5
5 16 -5 35.9 2.1
5 16 -5 29 3.5
5 16 -5 31.9 2.4
-5 16 5 39.1 4.9
-5 16 5 37.3 2
-5 16 5 34.9 2.1
4 -16 -5 26.6 3.4
4 -16 -5 23.3 2
4 16 -5 22.2 2.7
-4 16 5 25.9 4
4 16 -5 20.1 1.6
4 16 -5 18.2 1.9
-4 16 5 19.4 1.6
-4 16 5 21.2 1.8
3 -16 -5 6.8 1.8
3 16 -5 3.5 1.1
-3 16 5 4.8 1
3 16 -5 6.4 1.5
3 16 -5 4.8 1
-3 16 5 3.4 1.1
3 16 -5 6.6 1.7
2 -16 -5 9.6 2.1
2 16 -5 6.8 1.6
2 16 -5 4.3 1.3
2 16 -5 8 1.2
-2 16 5 7.5 1.3
-2 16 5 7.6 1.3
2 16 -5 9 1.5
1 -16 -5 39.4 2.5
1 -16 -5 39.4 3.1
1 16 -5 41.1 3.2
1 16 -5 33.9 2.5
-1 16 5 43.1 2.3
-1 16 5 44.3 2.5
0 -16 -5 99.39 4.3
0 -16 -5 97.39 3.8
0 16 -5 92.49 3.8
0 16 -5 90.99 3.8
0 16 -5 101.49 5.1
0 16 5 103.49 3.8
-1 -16 -5 25.5 2.2
-1 16 -5 19.4 3.1
-1 16 -5 20.1 2.1
-1 16 -5 19.3 1.8
1 16 5 22.7 2
-1 16 -5 22 1.8
2 -16 5 0.8 0.9
2 16 5 1 0.9
-2 16 -5 1.7 1
-2 16 -5 0.1 1.8
-2 16 -5 0.6 0.8
3 -16 5 130.69 4.3
-3 16 -5 134.09 4.6
3 16 5 122.49 4.4
-3 16 -5 124.99 4.2
-3 16 -5 129.29 6.6
4 -16 5 1.4 0.8
4 16 5 1.5 0.9
-4 16 -5 0.7 1
-4 16 -5 0.2 1.8
-4 16 -5 0.7 0.9
5 -16 5 6.2 1.3
5 -16 5 6.7 1.7
5 16 5 7.9 1.3
-5 16 -5 5.7 2.1
-5 16 -5 6.4 1.2
-5 16 -5 5.3 1.2
6 -16 5 9.5 1.5
6 -16 5 12.4 3.3
-6 16 -5 10 1.6
-6 16 -5 12.6 3.3
6 16 5 10.1 1.7
-6 16 -5 13.5 1.5
7 -16 5 15.4 1.9
-7 16 -5 17.2 1.8
7 16 5 10.6 1.7
-7 16 -5 10.5 1.4
-7 16 -5 15.1 3.5
8 -16 5 6.3 1.5
8 16 5 7 1.2
-8 16 -5 7.5 3.1
-8 16 -5 5 1.3
-8 16 -5 8.7 1.3
9 -16 5 -1.1 0.9
-9 16 -5 -0.3 2.8
9 16 5 2 1
10 -16 5 -0.3 1.1
-10 16 -5 0.3 5.7
10 16 5 1.6 1.2
11 17 -5 3.9 1.4
-10 17 5 15.8 4.3
10 17 -5 16.5 2
10 17 -5 16.6 2.1
-9 17 5 12.4 3.3
9 17 -5 9.8 1.4
8 17 -5 -1.3 0.9
-8 17 5 -0.1 2.4
8 17 -5 -1 0.9
7 -17 -5 20.4 4.1
-7 17 5 22.7 4.2
7 17 -5 21.2 3.3
7 17 -5 16 2.3
7 17 -5 17.1 1.9
-7 17 5 18 1.6
6 -17 -5 1.3 2.2
-6 17 5 1.9 2.3
6 17 -5 0.5 1.4
-6 17 5 0.5 0.8
6 17 -5 0.2 0.9
6 17 -5 0.5 1
-6 17 5 -0.4 0.7
-6 17 5 0.4 0.8
-5 17 5 6.8 1.2
5 17 -5 7.2 1.1
-5 17 5 7.6 1.3
-5 17 5 -1.4 2.1
5 17 -5 5.1 1.4
4 -17 -5 61.09 4.3
-4 17 5 61.69 2.8
4 17 -5 59.59 2.7
4 17 -5 57.89 3.8
4 17 -5 60.29 3.1
-4 17 5 64.69 5.1
-4 17 5 63.29 2.9
3 -17 -5 6.8 2.2
3 17 -5 6.2 1.6
-3 17 5 6.6 1.2
3 17 -5 4.1 1.5
-3 17 5 6.1 1.2
3 17 -5 3.9 1
3 17 -5 6.2 1.4
2 -17 -5 4.1 1.6
2 17 -5 3.7 1.4
2 17 -5 7.5 1.7
-2 17 5 1.7 0.9
2 17 -5 6.7 1.5
-2 17 5 5.4 1.1
2 17 -5 4.8 1
-1 17 5 15.1 1.8
1 17 -5 16.4 2.2
1 17 -5 11.8 2.3
1 17 -5 12.5 1.8
0 -17 -5 -0.1 1.3
0 17 -5 -0.7 0.9
0 17 -5 -1 1.6
0 17 -5 -0.3 0.8
0 17 5 0.3 0.9
1 17 5 19.3 1.8
-1 17 -5 17.1 2.1
-1 17 -5 16.9 1.7
-1 17 -5 21 3.1
2 17 5 3.8 1
-2 17 -5 3.1 1.2
-2 17 -5 3.9 1.8
3 17 5 6.5 1.4
-3 17 -5 8 2.5
-3 17 -5 3.2 1.1
4 -17 5 1.3 0.9
-4 17 -5 1.3 0.9
-4 17 -5 -1.8 2
4 17 5 0.8 1
5 -17 5 7.5 1.7
5 -17 5 7.8 1.4
-5 17 -5 7.6 1.3
-5 17 -5 10.7 2.9
5 17 5 8.8 1.5
6 -17 5 10 1.6
-6 17 -5 10.4 3.2
6 17 5 8.9 1.5
-6 17 -5 9.6 1.5
7 -17 5 -0.1 0.9
7 17 5 0.2 0.9
-7 17 -5 -0.2 2.5
-7 17 -5 1 1
-7 17 -5 0.7 1.2
8 -17 5 1.7 1.1
8 17 5 1.4 1.2
-8 17 -5 0.2 1.1
-8 17 -5 0.2 2.3
-8 17 -5 3.9 1.1
9 -17 5 1.3 1.2
9 17 5 0.9 1.1
-9 17 -5 3.7 3.2
10 -17 5 3.3 1.2
-10 17 -5 0.3 3.2
10 17 5 0.5 1.1
11 18 -5 5.4 1.6
10 18 -5 8.6 1.7
-9 18 5 9.4 3.4
9 18 -5 9 1.6
8 18 -5 -0.4 1
8 18 -5 2.4 1.1
-8 18 5 3 3
-7 18 5 3.8 1
7 18 -5 4.5 1.2
-7 18 5 0.1 2.3
-7 18 5 3 1
7 18 -5 8.4 1.5
6 -18 -5 2.6 2
-6 18 5 2 0.9
-6 18 5 4.7 1
6 18 -5 2.6 1.1
6 18 -5 3.8 1.9
-6 18 5 1.9 2.4
6 18 -5 2.5 1.2
5 -18 -5 9.7 2.6
-5 18 5 7.5 1.3
5 18 -5 9.4 2.6
5 18 -5 6.4 1.3
-5 18 5 10 1.4
-4 18 5 1 1
-4 18 5 0.7 0.8
4 18 -5 0.2 1.1
4 18 -5 0 0.8
-4 18 5 0.1 1.9
3 -18 -5 -0.3 1.6
3 18 -5 1.5 1.3
3 18 -5 2.3 1.1
-3 18 5 2.3 1.1
3 18 -5 2.5 1.4
3 18 -5 2.1 0.9
2 -18 -5 -2.4 1.4
-2 18 5 -1.2 0.7
2 18 -5 -0.3 0.9
2 18 -5 1.2 1.1
2 18 -5 0.5 1.4
2 18 -5 0.2 0.7
1 18 -5 5.8 2
1 18 -5 7.3 1.9
1 18 -5 8.8 1.7
-1 18 5 7.8 1.5
-1 18 5 7.6 1.6
0 -18 -5 3.5 1.4
0 18 5 3.8 1.5
0 18 5 3.1 1.4
0 18 -5 3 1.8
-1 18 -5 241.68 9
-1 18 -5 245.48 6.7
1 18 5 227.88 7.5
-1 18 -5 232.78 6.8
2 18 5 2.2 1
-2 18 -5 3.2 1.4
-2 18 -5 0.9 1
-2 18 -5 5.2 2.1
-3 18 -5 34.8 2.4
-3 18 -5 34.9 2.5
3 18 5 32.6 2.3
-3 18 -5 31.5 6.3
4 -18 5 14.1 1.7
-4 18 -5 12.4 1.9
4 18 5 12 1.7
-4 18 -5 14.2 3.3
-4 18 -5 14.5 1.8
5 -18 5 21 2.1
-5 18 -5 23.3 2.3
-5 18 -5 22.7 3.8
5 18 5 25.3 2.2
-5 18 -5 23.6 2.1
6 -18 5 7.3 1.4
6 18 5 8.4 1.6
-6 18 -5 10.5 1.6
-6 18 -5 13 3.5
7 -18 5 10.2 1.6
-7 18 -5 10.7 3.4
-7 18 -5 11.5 1.9
7 18 5 11.8 1.7
8 -18 5 24.3 2.4
8 18 5 25.2 2.4
-8 18 -5 23.2 4.3
-8 18 -5 28.1 2.2
9 -18 5 0.5 1.1
-9 18 -5 6.3 3.5
9 18 5 2.4 1.3
10 19 -5 0.9 1.2
9 19 -5 -0.1 1.2
-9 19 5 -3.6 2.9
8 19 -5 27 2.6
-8 19 5 23 4.8
-7 19 5 1.1 0.8
7 19 -5 -0.7 0.9
-7 19 5 -3 2.3
-7 19 5 -0.6 1
-6 19 5 1.8 1.1
6 19 -5 2.4 1.2
-6 19 5 2.1 1.6
-6 19 5 3.6 1
-6 19 5 2 2.9
5 -19 -5 34.6 4.1
-5 19 5 21.2 2
5 19 -5 32.2 3.3
-5 19 5 28.6 4.6
5 19 -5 24.4 2.2
5 19 -5 20.2 2.3
4 -19 -5 45.5 6.2
4 19 -5 33.6 2.6
-4 19 5 34.6 3.3
4 19 -5 33.4 2.3
3 -19 -5 51.59 4.1
3 19 -5 47.4 3
-3 19 5 50.09 3.2
3 19 -5 49.8 3.6
3 19 -5 50.29 2.8
-3 19 5 54.59 3
2 -19 -5 24 3
-2 19 5 23.9 2.1
2 19 -5 24.5 2.9
2 19 -5 21 2.1
2 19 -5 19.6 2.2
-2 19 5 24.3 2.1
2 19 -5 26.6 3.1
1 -19 -5 6.3 1.9
1 19 -5 8.8 1.8
1 19 -5 6.4 1.4
-1 19 5 7.2 1.5
-1 19 5 6.8 1.3
1 19 -5 3 1
1 19 -5 11.1 2.3
0 19 -5 41.8 2.8
0 19 5 38 2.7
0 19 -5 35.6 3.7
0 19 -5 40.3 2.8
0 19 -5 37.9 2.5
0 19 5 41.1 2.6
1 19 5 48.2 2.8
-1 19 -5 42.6 4.3
-1 19 -5 47.3 2.8
-1 19 -5 44.7 2.9
1 19 5 49.4 3
-2 19 -5 31.5 2.6
-2 19 -5 35.9 2.5
-2 19 -5 40.1 4.9
2 19 5 34.2 2.5
-3 19 -5 -2.3 1
3 19 5 0.9 0.9
-3 19 -5 2.5 2
-3 19 -5 0.8 1.1
-4 19 -5 10.2 2.6
-4 19 -5 7.5 1.6
-4 19 -5 6.3 1.4
4 19 5 4.9 1.3
-5 19 -5 6.7 1.4
-5 19 -5 11.3 3
5 19 5 8.8 1.6
-5 19 -5 7.3 1.6
6 -19 5 4.3 1.2
-6 19 -5 4.3 2.6
6 19 5 5.2 1.5
-6 19 -5 7.4 1.6
-6 19 -5 8.2 1.4
7 -19 5 0.8 1
-7 19 -5 -1.4 1.2
-7 19 -5 -1.9 2.8
7 19 5 0.6 1.2
-7 19 -5 -0.6 1.1
8 -19 5 11.5 1.8
-8 19 -5 17.5 6.4
8 19 5 12.2 1.9
-8 19 -5 14.9 1.8
9 -19 5 19.3 2.5
9 19 5 28.7 2.6
-9 19 -5 32.4 5.7
9 20 -5 8.8 1.7
8 20 -5 21.3 2.4
-8 20 5 18.3 4
-7 20 5 16.2 4.1
-7 20 5 15.2 1.7
7 20 -5 17.2 2.2
-6 20 5 1 2.8
6 20 -5 0 1
-6 20 5 -0.3 1
-6 20 5 -0.5 1.4
5 -20 -5 26.5 4.7
5 20 -5 32.8 4.2
5 20 -5 21 2.3
-5 20 5 26 2.1
-5 20 5 25.7 2.3
4 -20 -5 18.7 3.4
-4 20 5 9.5 1.5
4 20 -5 11.7 1.9
-4 20 5 10.5 1.7
4 20 -5 12.2 2.5
-3 20 5 2.4 1.3
-3 20 5 0 1.1
3 20 -5 2.2 1.2
2 -20 -5 5 1.9
-2 20 5 4.8 1.2
2 20 -5 3.8 1.9
-2 20 5 2.8 1
2 20 -5 5 1.7
2 20 -5 5.5 1.4
1 -20 -5 54.89 3.9
-1 20 5 52.99 3.1
1 20 -5 54.09 3.2
1 20 -5 53.49 4.2
-1 20 5 57.59 3.2
1 20 -5 60.49 3.7
0 20 -5 4.3 2.1
0 20 5 6.1 1.4
0 20 -5 8.5 1.9
0 20 -5 4.4 1.4
-1 20 -5 12.3 2.8
-1 20 -5 11.1 1.7
1 20 5 8.3 1.6
-2 20 -5 40.1 2.9
-2 20 -5 42.3 4.9
2 20 5 36.1 2.8
-3 20 -5 6.8 2.8
-3 20 -5 4 1.3
3 20 5 5.2 1.4
-4 20 -5 10.1 3.1
-4 20 -5 7.8 1.6
4 20 5 6.9 1.6
-5 20 -5 11.2 3.1
5 20 5 6.7 1.6
-5 20 -5 6.2 1.6
-6 20 -5 24.1 4.5
6 20 5 26.3 2.5
-6 20 -5 22 2.4
-7 20 -5 -6.2 2.7
-7 20 -5 2.5 1.5
7 20 5 1.9 1.2
-7 20 -5 -0.4 1.3
8 -20 5 3.6 1.4
-8 20 -5 2.2 1.5
-8 20 -5 3.1 3.4
-8 20 -5 1.8 1.9
8 20 5 3.5 1.4
9 21 -5 10.6 2.1
8 21 -5 16 2.2
-8 21 5 16.6 2
7 21 -5 -0.3 1.4
-7 21 5 1.6 1.2
-6 21 5 2.5 1.4
6 21 -5 -0.2 1.3
-6 21 5 1.8 1.1
-5 21 5 1.3 1.2
5 21 -5 2.9 1.3
-5 21 5 2.6 1.3
4 -21 -5 0.6 2.3
4 21 -5 0.1 1.2
-4 21 5 -1.1 1.3
4 21 -5 -1.5 1.7
-4 21 5 0.6 1
3 -21 -5 20.2 3
3 21 -5 14.1 2.2
3 21 -5 21.6 3.5
-3 21 5 16.7 2
2 21 -5 0.1 1.1
-2 21 5 -0.8 1
2 21 -5 3 1.8
1 -21 -5 4.9 1.9
-1 21 5 5.2 1.4
1 21 -5 7 2.3
1 21 -5 2.5 1.3
1 21 -5 5.5 1.7
0 21 -5 8.3 1.7
0 21 -5 9.4 2.8
0 21 -5 10.7 1.9
0 21 5 4.5 1.3
-1 21 -5 0.2 2.3
-1 21 -5 3.8 1.4
1 21 5 2.5 1.2
-2 21 -5 41.2 3
-2 21 -5 38.7 5.1
2 21 5 37.6 2.7
3 21 5 7.2 1.7
-3 21 -5 4.7 1.6
-3 21 -5 10.4 3.2
-4 21 -5 0.1 2.6
4 21 5 1.1 1.3
-4 21 -5 -0.5 1.2
-5 21 -5 8 1.7
-5 21 -5 5.6 2.9
5 21 5 6.1 1.3
6 21 5 -0.5 1.3
-6 21 -5 -0.5 2.8
-6 21 -5 0.5 1.3
7 21 5 31.7 2.9
-7 21 -5 33.2 2.9
-7 21 -5 29.9 5.2
8 22 -5 7.3 1.7
-7 22 5 -1.4 1.6
7 22 -5 2.2 1.7
-7 22 5 3.8 1.3
6 22 -5 0.1 1.5
-6 22 5 2.5 1.2
5 22 -5 0.2 1.2
-5 22 5 0.3 1.1
-4 22 5 0.9 1.1
4 22 -5 4.3 1.4
3 -22 -5 41.6 4.3
-3 22 5 41.7 2.9
3 22 -5 44.8 3.9
3 22 -5 44.7 3.3
2 -22 -5 13.5 3.8
2 22 -5 12.1 2.3
2 22 -5 9.6 3.2
2 22 -5 8.8 1.8
-2 22 5 5.9 1.5
1 -22 -5 19.6 2.8
1 22 -5 25.7 3.1
1 22 -5 19 3.4
1 22 -5 17 2.4
-1 22 5 24.6 2.5
0 22 -5 18.4 2.3
0 22 -5 17.4 2.4
0 22 5 14.6 2.1
0 22 -5 12.9 3.6
1 22 5 -0.2 1.2
-1 22 -5 -0.6 1.2
-1 22 -5 -0.7 2.3
-2 22 -5 3 1.4
2 22 5 1.3 1.1
-2 22 -5 3.1 2.6
-3 22 -5 6.5 3.1
3 22 5 4.7 1.4
-3 22 -5 1.8 1.6
4 22 5 12.3 1.9
-4 22 -5 11.8 1.9
-4 22 -5 20.7 4.1
5 22 5 -0.7 1.3
-5 22 -5 -5.6 2.4
-5 22 -5 -0.3 1.5
-6 22 -5 1.6 1.5
-7 23 5 39.1 2.8
6 23 -5 10.1 2
-6 23 5 11.4 1.8
-5 23 5 2.2 1.4
5 23 -5 4.7 1.6
4 23 -5 19.1 2.4
-4 23 5 15.4 2.1
-3 23 5 4.5 1.5
3 23 -5 8.1 1.9
2 -23 -5 12.5 2.9
-2 23 5 8.3 1.7
2 23 -5 7.8 1.7
2 23 -5 10.6 2.6
-1 23 5 5.8 1.6
1 23 -5 6.2 1.7
0 23 5 0.6 1.3
0 23 -5 2.3 2.5
0 23 -5 0.4 1.4
0 23 -5 -1 1.6
1 23 5 1.1 1.2
-1 23 -5 -0.3 1.3
-1 23 -5 0.1 2.6
2 23 5 2.4 1.3
-2 23 -5 1.3 1.5
-2 23 -5 2.3 2.9
-3 23 -5 3.1 1.6
3 23 5 5.7 1.5
-3 23 -5 5.8 3.3
-4 23 -5 4.5 1.7
-4 23 -5 7.1 3.8
-5 23 -5 5.3 1.8
-5 23 -5 20.7 7.6
5 23 5 3.6 1.6
-5 24 5 3.7 1.5
5 24 -5 5 1.9
-4 24 5 4 1.6
-3 24 5 13.3 2
3 24 -5 11.5 2.5
2 -24 -5 0.1 2.4
-2 24 5 -0.2 1.4
2 24 -5 1.3 2.6
2 24 -5 2.5 2.3
2 24 -5 -0.1 1.5
-1 24 5 2 1.5
1 24 -5 2.4 2.4
1 24 -5 4.3 2.9
1 24 -5 4.7 1.4
0 24 -5 18.4 2.9
0 24 -5 20.7 2.5
0 24 -5 20.4 3.9
0 24 5 16.4 2.3
-1 24 -5 6.4 3
1 24 5 1.3 1.7
-1 24 -5 3.4 1.7
-2 24 -5 18.2 4.3
-2 24 -5 19.3 2.6
2 24 5 15.2 2.6
-3 24 -5 16 3
3 24 5 12.9 2.1
-3 24 -5 27.3 4.3
4 24 5 41 3.4
-4 24 -5 39.8 6.5
3 25 -5 3.4 1.7
2 25 -5 3.4 1.7
-2 25 5 4.2 1.7
1 -25 -5 3.9 3
-1 25 5 9.8 2
1 25 -5 3.8 3
1 25 -5 11 2.2
0 25 5 13.6 2.3
0 25 -5 14.5 3.8
0 25 -5 13.9 2.4
-1 25 -5 4.4 1.7
-1 25 -5 2.6 3.2
1 25 5 2.6 1.6
-2 25 -5 -4.3 3.5
-2 25 -5 0.9 1.6
2 25 5 2.6 1.6
14 0 -6 2 1.8
14 0 -6 2.2 2.1
13 0 -6 -1.9 2.1
12 0 -6 166.18 7
12 0 -6 163.98 6.2
11 0 -6 1.4 1.1
11 0 -6 1.9 1.5
10 0 -6 74.69 3.7
10 0 -6 60.89 5.1
9 0 -6 -0.6 0.7
9 0 -6 -1.5 1.4
8 0 -6 489.75 13
-8 0 6 488.85 11.8
8 0 -6 482.85 12.6
-7 0 6 0.3 0.8
7 0 -6 -0.3 1.1
7 0 -6 -0.3 0.6
6 0 -6 120.09 4.1
-6 0 6 123.19 4.3
6 0 -6 123.79 5.1
-5 0 6 0 0.6
5 0 -6 -0.6 0.5
-4 0 6 617.24 13.3
4 0 -6 611.94 13
4 0 -6 625.84 11.7
3 0 -6 -0.3 0.2
3 0 -6 -0.5 0.3
-3 0 6 -0.2 0.4
-2 0 6 25.8 1.5
2 0 -6 24.7 1.3
2 0 -6 22.8 1
-2 0 6 24.2 0.9
-1 0 6 -0.2 0.3
-1 0 6 -0.1 0.4
1 0 -6 -0.2 0.3
0 0 6 192.28 4.3
0 0 -6 193.48 4.3
1 0 6 -0.1 0.3
-1 0 -6 -0.5 0.3
2 0 6 21.6 1.1
-2 0 -6 20.2 1.1
-3 0 -6 0.1 0.4
3 0 6 -0.3 0.3
-3 0 -6 0.7 0.6
-4 0 -6 251.57 6.3
-4 0 -6 251.87 5.5
5 0 6 0.5 0.5
-5 0 -6 -0.5 0.4
6 0 6 41.5 1.7
-6 0 -6 37 2.6
-7 0 -6 1.1 1.1
7 0 6 -0.1 0.5
8 0 6 13.3 1.3
-8 0 -6 17.7 2.5
-9 0 -6 2 1.4
9 0 6 0.3 0.6
-10 0 -6 36 4.1
10 0 6 39.8 2
11 0 6 0.2 1.2
-11 0 -6 1.6 1.8
11 0 6 -1.5 0.5
12 0 6 2.1 1.5
12 0 6 -0.6 0.7
-12 0 -6 1.8 2.5
13 0 6 -1.9 1.6
13 0 6 0.9 1.7
-13 0 -6 2.7 3.3
15 1 -6 54.49 5.2
14 -1 -6 4.4 1.8
14 -1 -6 3.2 2.2
13 -1 -6 37.7 4.5
13 -1 -6 33.1 2.9
13 1 -6 36.6 3.1
13 1 -6 37.1 3.9
12 -1 -6 0.9 1.7
12 -1 -6 1.1 1.1
12 1 -6 3.1 1.8
12 1 -6 1.3 1.2
11 -1 -6 103.99 4.5
11 -1 -6 103.69 5.6
11 1 -6 112.59 5.4
11 1 -6 122.89 5.1
10 -1 -6 35.3 4
10 -1 -6 31.6 2.7
10 1 -6 30.6 2.5
10 1 -6 32.7 3.2
9 -1 -6 21.7 3.1
9 -1 -6 21.1 1.9
9 1 -6 19.6 2
9 1 -6 25.2 3.9
-9 1 6 20.1 2
8 -1 -6 82.69 4.5
-8 -1 6 81.89 3.7
8 -1 -6 82.09 3.5
8 1 -6 85.19 4.5
-8 1 6 81.79 3.7
8 1 -6 87.39 3.8
-7 -1 6 52.29 2.8
7 -1 -6 50.39 2.6
7 -1 -6 50.69 3.5
7 1 -6 51.79 2.8
-7 1 6 56.79 2.8
7 1 -6 55.59 3.4
6 -1 -6 174.88 5.1
-6 -1 6 188.38 5.6
6 -1 -6 173.98 6.3
6 1 -6 170.18 6.1
6 1 -6 184.58 5.4
-6 1 6 167.38 5.3
5 -1 -6 366.36 10.1
-5 -1 6 380.96 9.9
5 -1 -6 373.56 8.7
-5 1 6 366.56 8.9
5 1 -6 379.96 8.9
4 -1 -6 196.38 5.1
-4 -1 6 186.68 5.4
4 -1 -6 197.68 4.1
-4 1 6 199.38 5.4
4 1 -6 196.78 5.3
4 1 -6 200.18 4.1
3 -1 -6 404.06 8.7
3 -1 -6 397.56 7.9
-3 -1 6 400.76 9.1
3 1 -6 398.26 8.9
-3 1 6 403.06 9
3 1 -6 401.36 7.8
2 -1 -6 10.4 0.7
-2 -1 6 9.7 1
-2 -1 6 8.4 0.6
2 1 -6 9.1 0.9
-2 1 6 11 1
-2 1 6 10.4 0.7
2 1 -6 10.6 0.7
-1 -1 6 31.3 1.6
1 -1 -6 32.4 1.2
-1 -1 6 30.6 1.2
-1 1 6 33.6 1.5
-1 1 6 34.4 1.2
1 1 -6 32 1.2
0 -1 6 2577.14 47.8
0 -1 -6 2586.94 47.4
0 -1 6 2602.44 47.4
0 1 -6 2570.94 47.4
0 1 6 2588.54 47.4
1 -1 6 822.82 15.6
-1 -1 -6 802.12 15.6
-1 1 -6 806.22 15.5
1 1 6 817.02 15.6
2 -1 6 53.39 1.8
-2 -1 -6 50.39 1.7
-2 1 -6 48.6 1.7
2 1 6 52.39 1.8
-3 -1 -6 113.79 2.9
-3 -1 -6 108.09 3.2
3 -1 6 113.39 3
3 1 6 113.09 3
-3 1 -6 108.69 2.9
-3 1 -6 102.79 3.4
-4 -1 -6 72.99 2.7
-4 -1 -6 74.49 2.2
-4 1 -6 76.89 3.1
-4 1 -6 72.79 2.2
5 -1 6 194.68 4.8
-5 -1 -6 207.58 5.6
-5 -1 -6 202.78 4.6
-5 1 -6 198.78 4.6
5 1 6 196.08 4.8
-5 1 -6 203.08 5.9
6 -1 6 14.1 1.1
-6 -1 -6 14.5 1.9
6 1 6 12.4 1
-6 1 -6 15.2 2.1
7 -1 6 84.49 2.8
-7 -1 -6 83.99 3.9
-7 1 -6 88.39 4.2
7 1 6 84.89 2.8
8 -1 6 78.79 2.7
-8 -1 -6 75.69 4
-8 1 -6 78.29 4.4
8 1 6 76.99 2.7
-9 -1 -6 30.5 3.2
9 -1 6 36.1 1.9
9 1 6 38.3 1.9
-9 1 -6 37.1 3.6
10 -1 6 18.9 1.5
-10 -1 -6 20.5 3.1
10 -1 6 17.8 1.9
-10 1 -6 24.2 3.6
10 1 6 17.9 1.5
11 -1 6 3.4 0.8
-11 -1 -6 6 2.2
-11 1 -6 4.8 2.3
11 1 6 2.3 1.6
11 1 6 3.8 0.9
12 -1 6 34.6 2.9
-12 -1 -6 38.3 4.3
12 -1 6 42.3 2.2
-12 1 -6 37.7 4.7
12 1 6 36.8 3.2
12 1 6 41.9 2.2
13 -1 6 21.2 2.1
13 1 6 15.8 3
-13 1 -6 21.9 3.8
15 2 -6 63.89 5
14 -2 -6 1.3 2.8
14 -2 -6 1.4 1.5
14 2 -6 1 2.1
13 -2 -6 49 3.2
13 -2 -6 41.9 4.5
13 2 -6 44.4 3.6
13 2 -6 46.5 4
12 -2 -6 4.6 2
12 -2 -6 3 1.3
12 2 -6 5.8 2.3
12 2 -6 5.3 1.7
11 -2 -6 -0.1 1.6
11 -2 -6 0 0.8
11 2 -6 -0.2 0.9
10 -2 -6 1.5 1
10 -2 -6 3.1 1.6
10 2 -6 2.7 1.4
10 2 -6 1.1 1
9 -2 -6 225.98 8.2
9 -2 -6 218.88 6.5
-9 2 6 218.38 6.7
9 2 -6 215.88 7.7
9 2 -6 219.38 7.7
8 -2 -6 2.7 1.8
8 -2 -6 4.3 1.1
8 2 -6 3 1
-8 2 6 2.8 0.9
8 2 -6 3.2 1.5
7 -2 -6 239.28 8.2
7 -2 -6 257.57 6.6
-7 -2 6 256.57 7.2
7 2 -6 244.48 7
-7 2 6 238.88 6.8
7 2 -6 235.88 7.7
6 -2 -6 12.7 2.4
-6 -2 6 9.3 1.3
6 -2 -6 10.2 1.3
-6 2 6 11 1.5
6 2 -6 11.1 1.5
5 -2 -6 470.35 10.3
5 -2 -6 465.65 12
-5 -2 6 457.25 10.9
-5 2 6 486.55 10.8
5 2 -6 482.45 10.9
4 -2 -6 432.76 9.2
4 -2 -6 419.26 8.3
-4 -2 6 425.86 9.8
-4 2 6 421.86 9.5
4 2 -6 411.66 9.6
3 -2 -6 4.1 0.5
-3 -2 6 3.2 0.8
-3 2 6 5 0.5
3 2 -6 5.3 0.5
-3 2 6 4.5 0.8
3 2 -6 5 0.9
-2 -2 6 126.49 2.9
2 -2 -6 126.09 3
-2 -2 6 125.09 3.7
2 2 -6 128.39 3
-2 2 6 126.19 3.5
2 2 -6 123.79 3.6
-2 2 6 127.79 2.9
-1 -2 6 3267.67 60.69
-1 -2 6 3315.27 59.89
1 -2 -6 3292.37 59.99
-1 2 6 3277.97 59.99
1 2 -6 3274.97 60.49
1 2 -6 3286.27 59.99
0 -2 6 700.93 14.1
0 -2 6 720.33 13.7
0 -2 -6 713.03 13.8
0 2 6 717.63 13.7
0 2 -6 713.63 13.7
1 -2 6 232.78 5.2
1 -2 6 240.28 5.4
-1 -2 -6 238.28 5.3
-1 2 -6 242.68 5.2
1 2 6 244.38 5.3
-2 -2 -6 110.59 2.9
2 -2 6 113.99 3
2 2 6 110.79 2.9
-2 2 -6 108.79 2.9
-2 2 -6 112.09 3.3
3 -2 6 22.5 1.2
-3 -2 -6 22.6 1.1
-3 2 -6 20.1 1.6
-3 2 -6 21 1.1
3 2 6 20.6 1.2
-4 -2 -6 8 0.9
4 -2 6 7 0.9
-4 -2 -6 7.1 1.1
-4 2 -6 6.9 0.8
4 2 6 7.5 1.4
-4 2 -6 6.5 1.2
5 -2 6 2.2 0.6
-5 -2 -6 1.7 0.6
-5 -2 -6 2.9 0.9
5 2 6 1.8 0.6
-5 2 -6 2.7 0.6
-5 2 -6 2.4 1.1
6 -2 6 22.7 1.3
-6 -2 -6 18.9 1.9
6 2 6 23.3 1.3
-6 2 -6 26.1 2.8
7 -2 6 0.1 0.5
-7 -2 -6 1.9 1.1
7 2 6 0.3 0.5
-7 2 -6 -0.9 1.1
-8 -2 -6 39.1 3
8 -2 6 40.4 2
-8 2 -6 47.2 3.7
8 2 6 46.6 2
9 -2 6 -0.8 0.6
-9 -2 -6 0 1.3
9 2 6 -0.4 0.6
-9 2 -6 2.2 1.5
10 -2 6 61.79 2.5
-10 -2 -6 62.09 4.2
-10 2 -6 58.49 4.6
10 2 6 61.99 2.5
11 -2 6 8.3 1.2
-11 2 -6 8.3 2.7
11 2 6 10.6 1.2
12 -2 6 17.9 1.6
12 2 6 12.8 1.4
12 2 6 16 2.5
13 -2 6 6.7 1.3
13 2 6 7.8 2.5
-13 2 -6 8.6 3.3
15 -3 -6 4.8 2
13 -3 -6 1.8 1.2
13 -3 -6 -0.4 1.9
13 3 -6 2 1.6
13 3 -6 -2.7 1.6
12 -3 -6 3.3 1.9
12 -3 -6 5 1.3
12 3 -6 5.3 1.7
11 -3 -6 55.59 4.4
11 -3 -6 57.29 3.1
11 3 -6 54.99 3.9
11 3 -6 53.79 3.4
10 -3 -6 230.08 8.5
10 -3 -6 216.98 6.5
10 3 -6 210.88 7.2
9 -3 -6 74.29 4.8
9 3 -6 76.69 3.8
-9 3 6 81.79 3.6
9 3 -6 70.89 4.1
8 -3 -6 216.78 7.9
8 -3 -6 217.28 6.1
8 3 -6 209.38 7.3
-8 3 6 227.08 6.5
8 3 -6 212.68 6.7
7 -3 -6 2.8 0.8
7 -3 -6 2.1 1.4
-7 -3 6 2.6 1.1
-7 3 6 2.9 1
7 3 -6 2.2 1
7 3 -6 2.2 1.3
6 -3 -6 202.48 5.3
6 -3 -6 193.38 7
-6 -3 6 196.68 6
-6 3 6 197.78 5.8
6 3 -6 196.98 5.9
5 -3 -6 460.25 12.1
5 -3 -6 473.85 10.2
5 -3 -6 459.75 9.1
-5 -3 6 472.95 11
-5 3 6 483.55 10.7
-4 -3 6 108.99 3.8
4 -3 -6 109.89 4.7
4 -3 -6 114.29 2.7
4 3 -6 113.49 2.6
4 3 -6 111.09 3.8
-4 3 6 115.29 3.6
3 -3 -6 123.29 3
-3 -3 6 118.89 3.9
3 3 -6 123.29 3.9
-3 3 6 132.39 3.7
-3 3 6 128.59 2.9
3 3 -6 123.29 2.9
2 -3 -6 72.89 2.1
-2 -3 6 75.99 2
-2 -3 6 71.49 2.7
2 3 -6 78.19 2.7
-2 3 6 73.89 2
2 3 -6 72.49 2
-2 3 6 73.49 2.5
-1 -3 6 7.9 0.7
1 -3 -6 6.2 0.7
-1 -3 6 6.8 0.9
1 3 -6 6.8 0.6
1 3 -6 6.5 0.9
-1 3 6 5.9 0.7
0 -3 -6 944.51 18
0 -3 6 926.51 18.4
0 -3 6 949.8 17.9
0 3 6 946.71 18
0 3 -6 957.9 17.9
1 -3 6 3.4 0.6
-1 -3 -6 2.4 0.5
1 -3 6 3.7 0.7
-1 3 -6 3.4 0.6
1 3 6 3.5 0.6
-2 -3 -6 118.89 3.1
2 -3 6 124.69 3.2
-2 3 -6 115.89 3.6
2 3 6 122.19 3.2
-2 3 -6 118.79 3.1
-3 -3 -6 30.1 1.3
-3 3 -6 27.9 1.3
3 3 6 29.8 1.4
-4 -3 -6 442.26 9.3
4 -3 6 443.76 9.2
-4 -3 -6 426.66 9
-4 3 -6 443.86 9
-4 3 -6 446.16 10.4
4 3 6 434.16 9.2
-5 -3 -6 112.59 3.6
5 -3 6 116.19 3.3
-5 -3 -6 118.19 3.1
-5 3 -6 116.69 4.5
5 3 6 118.19 3.3
-5 3 -6 111.59 3
6 -3 6 4.4 0.8
-6 -3 -6 5.1 1.2
-6 3 -6 5.2 0.7
6 3 6 5.8 0.9
-6 3 -6 5.4 1.6
7 -3 6 128.39 3.7
-7 3 -6 129.59 5.5
7 3 6 131.19 3.7
8 -3 6 166.98 4.5
8 3 6 163.68 4.5
-8 3 -6 171.88 6.8
9 -3 6 28.6 1.8
9 -3 6 26.4 1.9
9 3 6 32.8 1.8
-9 3 -6 30.6 3.8
10 -3 6 0.1 0.7
-10 3 -6 5 2.2
10 3 6 -0.3 0.6
11 -3 6 33.4 2
-11 3 -6 31.6 4.3
11 3 6 27.9 1.8
12 -3 6 65.49 2.9
12 3 6 71.09 2.9
-12 3 -6 70.19 5.7
13 -3 6 2.3 1
-13 3 -6 4.6 3.3
13 3 6 1 1.1
15 -4 -6 35.7 3.2
14 -4 -6 14.9 2.3
13 -4 -6 40.1 4.3
13 -4 -6 30.7 2.7
13 4 -6 33.1 3.4
12 -4 -6 134.39 4.9
12 -4 -6 134.09 9.8
12 4 -6 132.19 5.9
11 -4 -6 145.49 6.8
11 -4 -6 148.89 5.1
11 4 -6 139.69 5.8
11 4 -6 136.99 5.8
10 -4 -6 13.7 2.7
10 -4 -6 13.6 1.7
10 4 -6 11.3 2.1
10 4 -6 9 2.1
-10 4 6 11.1 1.8
9 -4 -6 55.19 2.8
9 -4 -6 55.39 4.2
9 4 -6 55.29 3.5
-9 4 6 54.39 3
9 4 -6 52.09 3.2
8 -4 -6 97.39 5.2
8 -4 -6 98.99 3.5
-8 4 6 98.99 3.9
8 4 -6 95.19 4.9
8 4 -6 91.79 4.5
7 -4 -6 44.5 5.5
7 -4 -6 40.3 2
-7 4 6 38.7 2.3
7 4 -6 40.1 2.9
7 4 -6 39.7 2.6
-6 -4 6 218.08 6.5
6 -4 -6 216.48 7.6
6 -4 -6 221.48 5.7
6 4 -6 214.38 6.5
-6 4 6 230.18 6.9
5 -4 -6 16.8 2.3
-5 -4 6 13.3 1.6
5 -4 -6 12.4 0.8
5 4 -6 15.3 1.5
-5 4 6 14.4 1.3
4 -4 -6 311.87 9.1
4 -4 -6 312.17 6.6
-4 4 6 343.77 7.7
4 4 -6 322.77 6.5
4 4 -6 321.87 8
-3 -4 6 19 1.5
-3 -4 6 19.9 0.9
3 -4 -6 21.8 1.1
-3 4 6 20.8 1.4
3 4 -6 20.5 1.5
3 4 -6 21 1
-3 4 6 19.8 0.9
2 -4 -6 196.48 4.5
-2 -4 6 195.18 5.3
-2 -4 6 210.58 4.4
2 4 -6 201.88 4.4
2 4 -6 203.58 5.2
-2 4 6 201.08 4.4
1 -4 -6 2.1 0.5
-1 -4 6 1.1 0.4
-1 -4 6 1 0.5
-1 4 6 0.5 0.4
1 4 -6 1.3 0.5
1 4 -6 1.2 0.4
0 -4 6 28 1.5
0 -4 6 32.3 1.3
0 -4 -6 27.2 1.3
0 4 -6 31 1.4
0 4 6 30.3 1.3
0 4 -6 29.1 1.2
-1 -4 -6 95.09 2.7
1 -4 6 97.89 2.7
1 -4 6 96.39 2.8
1 4 6 98.99 2.7
-1 4 -6 95.19 2.6
2 -4 6 23.7 1.3
2 -4 6 24.3 1.2
-2 -4 -6 26 1.3
2 4 6 25.7 1.3
-2 4 -6 24.9 1.7
-2 4 -6 25.2 1.2
-3 -4 -6 926.51 17.9
3 -4 6 936.11 17.9
3 4 6 898.31 18.7
-3 4 -6 946.41 17.9
-3 4 -6 932.41 19.1
4 -4 6 312.67 6.9
-4 -4 -6 310.97 6.7
4 4 6 305.67 6.8
-4 4 -6 310.77 6.7
-4 4 -6 308.47 8.1
-5 -4 -6 174.38 4.2
5 -4 6 179.68 4.5
-5 4 -6 182.68 6
5 4 6 174.38 4.5
-5 4 -6 178.18 4.3
6 -4 6 2.3 0.7
-6 4 -6 3.7 1.5
6 4 6 2.3 0.6
-6 4 -6 2.5 0.5
7 -4 6 1.7 0.7
-7 4 -6 2.6 1.6
7 4 6 2.7 0.8
8 -4 6 5.1 0.9
8 4 6 4.8 0.9
-8 4 -6 4.1 1.9
9 -4 6 13.1 1.4
9 4 6 12 1.3
-9 4 -6 21.1 3.3
10 -4 6 22.1 1.7
10 4 6 21.2 1.6
-10 4 -6 23.9 3.7
11 -4 6 2.2 0.9
11 4 6 1.7 0.8
12 -4 6 0.9 1
12 4 6 1.7 0.9
12 4 6 0.3 1.8
-12 4 -6 2.3 2.4
13 -4 6 0.2 0.9
13 4 6 0.1 0.9
-13 4 -6 -0.2 2.9
15 -5 -6 49.3 3.4
14 -5 -6 13.3 2.1
13 -5 -6 -0.3 1.2
12 -5 -6 0.9 1
12 -5 -6 3.6 2.2
12 5 -6 0.6 1.3
11 -5 -6 4.5 2.1
11 5 -6 4.9 1.5
10 -5 -6 93.49 3.6
10 -5 -6 85.39 5.3
-10 5 6 91.59 3.9
10 5 -6 79.09 4.3
9 -5 -6 -0.4 0.6
9 -5 -6 -0.4 1.6
9 5 -6 1 1
9 5 -6 0.6 1.3
-9 5 6 0.8 0.7
8 -5 -6 1.8 0.8
8 -5 -6 3.7 2.8
8 5 -6 1.5 0.8
-8 5 6 1.4 0.9
8 5 -6 1.2 1.3
7 -5 -6 66.19 4.2
-7 5 6 71.39 3.1
7 5 -6 65.69 3.4
6 -5 -6 43.3 1.6
6 -5 -6 47.2 3.5
-6 5 6 47.2 2.8
6 5 -6 46.4 2.7
-5 -5 6 9.6 1.5
5 -5 -6 10.4 2.1
5 -5 -6 10.5 0.8
5 5 -6 13.2 0.8
-5 5 6 13.2 1.3
5 5 -6 12.3 1.5
-4 -5 6 14.8 1.5
4 -5 -6 13.3 0.9
4 -5 -6 14.7 2.2
-4 5 6 16.1 1.3
4 5 -6 16.2 1.5
-4 5 6 15.9 0.8
4 5 -6 15.8 0.9
-3 -5 6 1360.76 27.4
3 -5 -6 1385.56 28.7
-3 -5 6 1417.56 25.8
3 -5 -6 1343.37 26.1
3 5 -6 1385.96 25.9
3 5 -6 1390.76 27.3
-3 5 6 1368.76 25.9
-3 5 6 1478.55 26.8
2 -5 -6 149.99 3.7
-2 -5 6 145.59 4.4
-2 -5 6 150.28 3.5
-2 5 6 149.88 3.6
2 5 -6 152.28 3.6
2 5 -6 148.79 4.3
1 -5 -6 365.46 7.5
-1 -5 6 337.77 8
-1 -5 6 365.46 7.4
1 5 -6 354.16 7.9
1 5 -6 353.66 7.3
-1 5 6 355.26 7.4
0 -5 -6 126.99 3.3
0 -5 6 128.49 3.2
0 -5 6 124.39 3.6
0 5 -6 124.69 3.2
0 5 -6 125.69 3.4
0 5 6 122.29 3.2
-1 -5 -6 133.19 3.4
1 -5 6 126.89 3.3
1 -5 6 123.99 3.4
-1 5 -6 128.79 3.8
1 5 6 131.59 3.4
-1 5 -6 133.49 3.3
-2 -5 -6 67.69 2.3
2 -5 6 75.39 2.3
-2 5 -6 73.19 2.9
-2 5 -6 71.19 2.2
-3 -5 -6 220.38 5.1
3 -5 6 222.48 5.1
-3 5 -6 213.48 5
-3 5 -6 220.88 6.2
3 5 6 212.28 5.1
4 -5 6 25.4 1.4
-4 -5 -6 24.2 1.4
-4 5 -6 28.5 2.3
4 5 6 24.5 1.4
-4 5 -6 26.3 1.3
-5 -5 -6 141.69 3.6
5 -5 6 140.29 3.8
-5 5 -6 143.79 5.4
-5 5 -6 141.49 3.6
5 5 6 142.19 3.9
6 -5 6 58.99 2.2
-6 5 -6 53.69 1.9
-6 5 -6 52.89 3.6
6 5 6 55.09 2.2
7 -5 6 7.5 1.1
7 5 6 5.8 1
-7 5 -6 9 2.3
8 -5 6 8.1 1.1
-8 5 -6 8.4 2.4
8 5 6 7.6 1.1
9 -5 6 75.19 2.9
-9 5 -6 84.79 5.3
9 5 6 77.89 2.9
10 -5 6 2.3 0.9
10 5 6 0.8 0.7
-10 5 -6 -1.1 2.1
11 -5 6 91.69 3.4
11 5 6 92.99 3.3
-11 5 -6 82.59 5.9
12 -5 6 1.6 1.4
12 5 6 0.9 0.9
-12 5 -6 3.9 2.6
13 -5 6 1.5 1
-13 5 -6 2 3
13 5 6 2 1
12 -6 -6 46.3 4.5
12 -6 -6 51.79 2.8
12 6 -6 47.4 3.7
11 -6 -6 17 3.8
11 -6 -6 20.5 1.7
11 6 -6 20.2 3.4
10 -6 -6 -1.8 1.5
-10 6 6 0.6 0.9
10 6 -6 3.9 1.5
9 -6 -6 97.09 5.7
-9 6 6 98.79 4
9 6 -6 99.19 4.7
9 6 -6 99.39 4.5
8 -6 -6 169.48 4.2
8 -6 -6 164.28 7.2
-8 6 6 185.38 5.6
8 6 -6 165.28 6.1
7 -6 -6 80.09 2.4
7 -6 -6 70.69 4.5
7 6 -6 78.09 3.8
-7 6 6 80.79 3.3
6 -6 -6 1 0.5
-6 6 6 1.4 0.9
5 -6 -6 0.5 0.4
5 -6 -6 -1.5 0.8
5 6 -6 -0.1 0.6
5 6 -6 0.3 0.3
-5 6 6 0.6 0.6
-4 -6 6 446.66 10.6
4 -6 -6 427.96 9.2
4 -6 -6 460.15 12
-4 6 6 445.86 8.9
4 6 -6 449.26 9
-4 6 6 464.25 9.9
4 6 -6 456.65 10.7
-4 6 6 456.65 8.9
3 -6 -6 10.8 2
3 -6 -6 10.2 0.9
-3 -6 6 10.6 1.5
-3 -6 6 10.5 0.8
-3 6 6 12.3 0.9
3 6 -6 11.6 1.5
3 6 -6 11.1 0.8
-2 -6 6 33.6 1.9
-2 -6 6 34.2 1.3
2 -6 -6 33.5 2.6
2 -6 -6 30.8 1.4
-2 6 6 30.8 1.3
2 6 -6 31.8 1.3
2 6 -6 34.1 1.9
1 -6 -6 2.5 0.5
-1 -6 6 3.2 0.6
-1 -6 6 3.8 0.8
-1 6 6 2.2 0.5
1 6 -6 2.2 0.5
1 6 -6 2.4 0.7
0 -6 -6 2.9 0.6
0 -6 6 3.4 0.7
0 -6 6 3.2 0.7
0 6 -6 3.1 0.6
0 6 -6 2.6 0.6
0 6 6 2.1 0.6
-1 -6 -6 4 0.7
1 -6 6 4.2 0.7
1 -6 6 3.2 0.6
-1 6 -6 4.3 0.7
-1 6 -6 4.9 1.1
-1 6 -6 4.3 0.6
1 6 6 3.8 0.7
2 -6 6 336.67 7.1
-2 -6 -6 321.67 7.1
2 6 6 324.37 7.1
-2 6 -6 316.17 8
-2 6 -6 325.47 7
3 -6 6 73.59 2.4
-3 -6 -6 71.59 2.4
-3 6 -6 70.09 3.2
-3 6 -6 72.09 2.3
3 6 6 68.39 2.4
-4 -6 -6 40.5 1.7
4 -6 6 38.7 1.7
4 6 6 39.7 1.8
-4 6 -6 44.4 2.8
-4 6 -6 39.6 1.6
5 -6 6 34.7 1.7
-5 -6 -6 38.6 1.7
-5 6 -6 39.3 3
-5 6 -6 34.6 1.6
5 6 6 37.4 1.8
6 -6 6 142.59 4
-6 6 -6 140.39 3.6
-6 6 -6 144.79 5.9
6 6 6 141.29 4
7 -6 6 105.09 3.4
7 6 6 104.09 3.4
-7 6 -6 105.39 5.3
8 -6 6 51.29 2.4
-8 6 -6 60.69 4.6
8 6 6 53.99 2.3
9 -6 6 22.2 1.7
-9 6 -6 21 3.5
9 6 6 24.2 1.7
10 -6 6 98.19 3.5
10 6 6 100.69 3.4
11 -6 6 29.8 1.9
-11 6 -6 29.2 4.5
11 6 6 26.2 1.8
12 -6 6 15.7 1.7
-12 6 -6 15.1 3.5
12 6 6 18.2 1.7
13 -6 6 2.4 1.1
-13 6 -6 -3.1 3.3
13 6 6 3.2 1.1
12 -7 -6 7.7 3.3
11 -7 -6 60.59 4.9
11 7 -6 55.29 3.8
10 -7 -6 22.1 3.4
10 7 -6 22.4 3
-10 7 6 20.4 1.9
9 -7 -6 3.8 1.9
-9 7 6 3.2 1.2
9 7 -6 4.2 1.3
8 -7 -6 679.43 13.8
8 -7 -6 692.33 17.8
-8 7 6 701.83 15.2
8 7 -6 681.23 16.4
7 -7 -6 46.4 1.9
-7 7 6 45.3 2.4
6 -7 -6 -0.1 0.5
6 -7 -6 0.2 1.1
6 7 -6 -0.1 0.3
-6 7 6 0.1 0.6
6 7 -6 -0.3 0.6
5 -7 -6 19.6 2.7
5 -7 -6 14.1 1.1
-5 7 6 17.6 1.6
5 7 -6 14.7 0.9
5 7 -6 14.6 1.8
4 -7 -6 202.38 4.8
4 -7 -6 215.08 7.2
-4 7 6 192.18 5.2
-4 7 6 197.68 4.5
-4 7 6 204.68 4.5
4 7 -6 205.38 4.6
4 7 -6 193.48 5.9
3 -7 -6 22.7 2.7
3 -7 -6 19.7 1.2
-3 -7 6 22.7 1.7
3 7 -6 22.8 1.8
3 7 -6 22.8 1.2
-3 7 6 20.9 1.1
2 -7 -6 6.8 0.9
-2 -7 6 7.5 0.8
2 -7 -6 8.4 1.8
-2 -7 6 9.6 1.3
-2 7 6 7.5 0.8
2 7 -6 8.6 1.2
2 7 -6 8.3 0.8
1 -7 -6 155.88 5.4
-1 -7 6 160.28 3.8
-1 -7 6 149.49 4.4
1 -7 -6 151.28 4
1 7 -6 153.68 3.8
-1 7 6 147.99 4.4
1 7 -6 149.29 4.3
0 -7 -6 38.9 1.7
0 -7 6 39.8 1.6
0 -7 6 39.1 1.9
0 7 -6 38.3 1.6
0 7 6 39.6 1.7
0 7 -6 41.8 1.8
1 -7 6 479.55 10.2
-1 -7 -6 489.45 10.2
1 -7 6 490.55 10.2
-1 7 -6 500.15 10.1
-1 7 -6 497.65 9.9
-1 7 -6 491.15 11
1 7 6 500.55 10.2
2 -7 6 167.18 4.2
-2 -7 -6 163.88 4.3
-2 7 -6 162.08 5.1
-2 7 -6 170.08 4.2
2 7 6 168.68 4.3
3 -7 6 130.49 3.6
-3 -7 -6 131.49 3.6
-3 7 -6 132.79 4.8
-3 7 -6 131.99 3.5
3 7 6 130.19 3.7
4 -7 6 81.89 2.8
-4 -7 -6 80.99 2.7
-4 7 -6 79.79 2.6
4 7 6 81.49 2.7
-4 7 -6 86.59 4.1
5 -7 6 18.3 1.4
-5 -7 -6 19.7 1.3
-5 7 -6 23.5 2.7
-5 7 -6 19.6 1.3
5 7 6 20.9 1.4
-6 -7 -6 24.4 1.4
6 -7 6 23.9 1.6
6 7 6 21.7 1.5
-6 7 -6 26.9 3.2
-6 7 -6 25.5 1.3
7 -7 6 15.3 1.4
-7 7 -6 18.9 3.1
-7 7 -6 15.9 1.2
7 7 6 18.1 1.5
8 -7 6 87.19 3.2
-8 7 -6 86.79 5.4
8 7 6 96.09 3.2
9 -7 6 3.8 1
-9 7 -6 3.4 2.1
9 7 6 3.3 0.9
10 -7 6 5.7 1.2
-10 7 -6 5.7 2.4
10 7 6 9.7 1.3
11 -7 6 1.6 1.1
-11 7 -6 -1.5 2.3
11 7 6 1.8 0.9
12 -7 6 3.4 1.1
-12 7 -6 3 2.9
13 -7 6 -0.7 1.1
13 7 6 1.5 1
-13 7 -6 2.2 3.3
11 -8 -6 28.2 1.8
11 -8 -6 36.5 4.5
11 8 -6 33.4 3.1
10 -8 -6 31.5 4.3
10 8 -6 39 4.6
-10 8 6 33.6 2.2
9 -8 -6 119.89 3.6
9 -8 -6 122.09 6.2
-9 8 6 124.99 4.4
9 8 -6 130.79 5.6
8 -8 -6 186.88 4.7
8 -8 -6 174.28 7.5
-8 8 6 178.08 5.6
8 8 -6 184.48 6.7
7 -8 -6 2.3 1.7
7 -8 -6 1.7 0.7
-7 8 6 0 0.6
7 8 -6 1.7 1.1
6 -8 -6 8.3 2
6 -8 -6 6.7 0.9
6 8 -6 7.5 0.8
-6 8 6 6.9 1.2
6 8 -6 9.2 1.6
5 -8 -6 77.69 2.6
-5 8 6 78.99 2.2
5 8 -6 81.39 2.4
4 -8 -6 446.26 12.1
4 -8 -6 432.86 9.4
-4 8 6 446.56 9.1
-4 8 6 470.35 9.2
4 8 -6 444.16 10.8
4 8 -6 442.36 9.2
3 -8 -6 168.08 6.2
3 -8 -6 162.98 4.3
3 8 -6 160.28 5.1
3 8 -6 167.48 4.1
2 -8 -6 1.9 1.3
2 -8 -6 1 0.5
-2 -8 6 0.9 0.4
-2 8 6 1.2 0.5
2 8 -6 1.7 0.5
2 8 -6 1.4 0.7
-1 -8 6 8.6 0.9
-1 -8 6 7.9 1.1
1 -8 -6 8.3 1.5
1 -8 -6 6.7 0.9
-1 8 6 8 0.9
1 8 -6 7.3 0.9
1 8 -6 8 1.1
0 -8 6 94.09 3
0 -8 -6 89.09 3.9
0 -8 -6 95.29 3
0 -8 6 93.99 2.8
0 8 -6 91.59 3.3
0 8 -6 95.59 2.8
0 8 -6 94.89 3
0 8 6 94.19 2.9
1 -8 6 18.8 1.2
-1 -8 -6 18.2 1.3
1 -8 6 18.1 1.2
-1 -8 -6 20.3 1.9
-1 8 -6 17.9 1.6
-1 8 -6 17.8 1.1
1 8 6 20.4 1.3
-1 8 -6 19.6 1.2
2 -8 6 51.69 2
-2 -8 -6 50.29 2.1
2 8 6 50.89 2.1
-2 8 -6 51.19 2
-2 8 -6 54.49 2.9
3 -8 6 31.4 1.7
-3 -8 -6 31.5 1.6
-3 8 -6 32 2.5
3 8 6 33.2 1.7
-3 8 -6 29.6 1.5
4 -8 6 17.8 1.3
-4 -8 -6 17.4 1.2
-4 8 -6 16 1.2
-4 8 -6 15.3 2.2
4 8 6 15.6 1.3
5 -8 6 74.49 2.7
-5 -8 -6 75.09 2.5
5 8 6 75.09 2.7
-5 8 -6 74.49 2.5
-5 8 -6 75.79 4.3
6 -8 6 107.69 3.4
-6 8 -6 102.59 5.3
6 8 6 100.49 3.4
-6 8 -6 101.79 3
7 -8 6 40.1 2.1
7 8 6 42.3 2.1
-7 8 -6 39.1 3.9
-7 8 -6 41.5 1.9
8 -8 6 71.29 2.9
8 8 6 76.19 2.9
-8 8 -6 71.69 5
9 -8 6 60.89 2.7
9 8 6 54.29 2.5
10 -8 6 12.1 1.4
10 8 6 13.2 1.6
-10 8 -6 8.1 2.8
11 -8 6 32.9 2.1
-11 8 -6 28.4 4.3
11 8 6 33.2 2.1
12 -8 6 22.3 2
12 8 6 27.9 2.1
-12 8 -6 32.3 5.1
11 -9 -6 -1.2 2
11 9 -6 0.3 1.5
10 -9 -6 129.59 4
10 -9 -6 119.09 6.6
10 9 -6 130.69 6
-10 9 6 136.69 4.7
9 -9 -6 6.9 0.9
9 -9 -6 8.4 2.8
9 9 -6 5.2 1.5
8 -9 -6 206.18 6.2
8 -9 -6 202.78 8.2
-8 9 6 201.98 6
7 -9 -6 229.08 5.7
7 -9 -6 232.88 8.5
7 9 -6 214.88 7.4
7 9 -6 225.38 5.2
-7 9 6 229.58 6.3
6 -9 -6 264.07 6.4
-6 9 6 274.17 7
6 9 -6 269.37 6
5 -9 -6 -1.5 1.3
5 -9 -6 2.1 0.6
5 9 -6 3 0.6
-5 9 6 2.2 0.5
5 9 -6 4.1 1.4
-5 9 6 2.9 0.5
-5 9 6 2.1 0.8
4 -9 -6 61.19 3.9
4 -9 -6 59.09 2.3
4 9 -6 53.19 2.9
4 9 -6 55.49 2
-4 9 6 57.29 2
-4 9 6 56.19 2.1
3 -9 -6 262.37 8.2
3 -9 -6 255.67 6.1
3 9 -6 254.77 5.9
3 9 -6 252.97 7
-3 9 6 255.57 5.8
2 -9 -6 0.8 0.6
-2 -9 6 1.7 0.5
2 -9 -6 1.6 1.3
-2 9 6 1.6 0.5
2 9 -6 1.8 0.5
2 9 -6 2.3 1
2 9 -6 2 0.7
-1 -9 6 4.4 0.8
1 -9 -6 4.4 1.5
1 -9 -6 4.5 0.8
1 9 -6 4.1 1
1 9 -6 5 0.9
1 9 -6 5.1 0.8
-1 9 6 6.4 0.9
0 -9 -6 219.58 5.4
0 -9 -6 212.78 6.6
0 -9 6 218.08 5.2
0 9 -6 212.18 5.9
0 9 -6 210.38 5.4
0 9 -6 215.28 5.2
0 9 6 218.28 5.3
-1 -9 -6 184.58 4.9
1 -9 6 196.28 4.8
-1 -9 -6 193.48 5.8
-1 9 -6 183.08 5.7
1 9 6 191.18 4.9
-1 9 -6 189.58 4.7
-2 -9 -6 24.9 1.5
2 -9 6 23.7 1.5
-2 9 -6 24 2.2
2 9 6 23 1.5
-2 9 -6 23.2 1.4
3 -9 6 289.37 6.7
-3 -9 -6 287.27 6.7
-3 9 -6 281.97 8.4
3 9 6 291.47 6.8
-3 9 -6 286.47 6.6
4 -9 6 14.8 1.3
-4 -9 -6 13.3 1.3
-4 9 -6 13.3 1.2
4 9 6 15.6 1.4
-4 9 -6 14.9 2.2
5 -9 6 11.5 1.4
-5 -9 -6 12.6 1.2
5 9 6 13.5 1.3
-5 9 -6 13.2 2.5
-5 9 -6 13.2 1.2
6 -9 6 38.8 2.1
6 9 6 36 2
-6 9 -6 37.8 1.8
-6 9 -6 33.3 3.9
7 -9 6 21.8 2.2
7 -9 6 24.3 1.7
-7 9 -6 23.6 1.6
-7 9 -6 23.6 1.5
-7 9 -6 24.4 3.6
7 9 6 23.2 1.7
8 -9 6 1.8 1.4
8 -9 6 0.6 0.7
-8 9 -6 0.1 1.7
8 9 6 1.2 0.9
9 -9 6 0.2 0.7
9 9 6 -1 0.7
-9 9 -6 1.2 1.9
10 -9 6 8.4 2.3
10 9 6 7.4 1.2
-10 9 -6 13.5 3.6
11 -9 6 1.9 1
-11 9 -6 3.8 2.5
11 9 6 1.3 1.5
12 -9 6 -2.1 1
-12 9 -6 2.3 2.8
12 9 6 1 1
11 -10 -6 5.4 1.2
10 -10 -6 2.5 0.9
10 -10 -6 1.1 2.1
-10 10 6 2.6 1.1
10 10 -6 1.5 1.2
9 -10 -6 10.5 1.3
9 -10 -6 6.3 2.5
9 10 -6 7.7 0.9
-9 10 6 11.4 1.6
8 -10 -6 0.5 0.7
-8 10 6 2.7 0.9
8 10 -6 1.6 0.6
7 -10 -6 18.5 1.6
7 -10 -6 26.9 3.7
7 10 -6 19.1 1.2
-7 10 6 23 1.8
7 10 -6 22.2 2.7
6 -10 -6 10.5 1.5
6 -10 -6 9.2 2.4
6 10 -6 6.9 1.6
6 10 -6 9.8 1.1
-6 10 6 9.5 1.4
5 -10 -6 39.9 3.5
5 10 -6 35.4 2.6
-5 10 6 37.4 2
-5 10 6 36 1.5
-5 10 6 40.9 1.6
5 10 -6 38.2 1.7
4 -10 -6 12.8 1.4
4 -10 -6 15.1 3.7
-4 10 6 11.6 1
4 10 -6 10.6 1
4 10 -6 19.1 2.7
-4 10 6 14.7 1.1
3 -10 -6 56.49 2.4
3 -10 -6 59.09 3.8
3 10 -6 59.29 2.7
3 10 -6 61.59 2.2
-3 10 6 59.59 2.2
3 10 -6 59.69 3
2 -10 -6 289.37 6.8
2 -10 -6 290.07 8.6
-2 10 6 284.87 6.6
2 10 -6 276.47 6.9
2 10 -6 276.67 6.5
2 10 -6 286.87 7.5
-1 -10 6 330.67 7.3
1 -10 -6 347.27 9.3
1 -10 -6 320.47 7.6
1 10 -6 323.47 7.3
-1 10 6 325.47 7.4
1 10 -6 328.07 8
1 10 -6 326.47 8
0 -10 -6 17.8 2.3
0 -10 6 15.2 1.2
0 -10 -6 16 1.4
0 10 -6 14.6 1.3
0 10 -6 15.1 1.8
0 10 -6 14.4 1.1
0 10 6 13.9 1.2
-1 -10 -6 112.39 3.5
1 -10 6 111.39 3.4
-1 -10 -6 119.49 4.4
1 10 6 105.49 3.4
-1 10 -6 107.79 3.2
-1 10 -6 115.59 4.4
-1 10 -6 107.59 3.7
-2 -10 -6 136.59 3.9
2 -10 6 131.59 3.8
2 10 6 126.39 3.8
-2 10 -6 129.69 5
-3 -10 -6 211.68 5.5
3 -10 6 209.48 5.5
-3 10 -6 219.38 7.2
3 10 6 217.68 5.6
-3 10 -6 216.58 5.4
-4 -10 -6 204.08 5.2
4 -10 6 197.68 5.3
-4 10 -6 198.88 7.1
4 10 6 196.08 5.3
-4 10 -6 194.28 5.1
-5 -10 -6 9.9 1.2
5 -10 6 12.1 1.5
-5 10 -6 12.6 1.4
-5 10 -6 8.9 2.1
5 10 6 11.4 1.3
6 -10 6 109.79 4.4
6 -10 6 115.79 3.8
-6 -10 -6 113.09 3.3
-6 10 -6 100.19 4.3
-6 10 -6 109.49 3.6
-6 10 -6 123.89 8.4
6 10 6 115.39 3.8
7 -10 6 175.38 6
7 -10 6 176.98 5.1
-7 10 -6 186.08 8
-7 10 -6 168.88 4.7
7 10 6 167.88 5
-7 10 -6 177.98 4.5
8 -10 6 26.8 1.9
8 -10 6 30.2 2.6
8 10 6 28.2 1.9
-8 10 -6 19.6 4.5
9 -10 6 14.1 1.6
-9 10 -6 9.5 2.7
9 10 6 11 1.4
10 -10 6 28.4 2.2
10 10 6 27 2
-10 10 -6 27.3 4.4
11 -10 6 34.8 2.3
11 10 6 40.5 3.7
-11 10 -6 31.9 5.1
12 -10 6 5.7 1.3
12 10 6 5.6 1.3
-12 10 -6 4.2 3.4
10 -11 -6 30.1 2
10 -11 -6 30.6 4.1
10 11 -6 30.9 3.3
-10 11 6 30.9 2.2
9 -11 -6 -1.6 1.2
9 -11 -6 4.6 1
9 11 -6 3.3 0.7
-9 11 6 4.6 1.2
8 -11 -6 24.7 1.9
-8 11 6 30 2.1
7 -11 -6 70.19 3.6
7 11 -6 83.09 4.3
7 11 -6 77.59 3.2
-7 11 6 67.99 3.1
6 -11 -6 17.3 3
6 -11 -6 15.7 1.5
6 11 -6 17.3 1.4
6 11 -6 20.7 2.7
-6 11 6 16.9 1.6
5 -11 -6 7.3 2.6
5 -11 -6 6.2 1.1
-5 11 6 7.7 0.9
-5 11 6 6.5 0.9
-5 11 6 8.1 1.2
5 11 -6 7.3 1
4 -11 -6 127.79 4
4 -11 -6 119.09 5.7
4 11 -6 128.09 3.9
4 11 -6 126.89 4.9
-4 11 6 131.89 3.6
-4 11 6 134.59 3.6
4 11 -6 131.59 4.1
3 -11 -6 0.2 0.6
3 -11 -6 -0.6 1
-3 11 6 -0.6 0.4
-3 11 6 0 0.4
3 11 -6 -0.5 0.7
3 11 -6 -0.5 0.7
2 -11 -6 43.9 3.3
2 -11 -6 48.2 2.2
2 11 -6 46.7 2.3
2 11 -6 49 2.4
-2 11 6 44.7 2.1
2 11 -6 42.9 2.5
1 -11 -6 44.4 3.1
1 -11 -6 50.29 2.3
-1 -11 6 49.99 2.1
-1 11 6 50.49 2.2
1 11 -6 52.69 2.5
1 11 -6 53.69 2.7
1 11 -6 50.59 2.1
0 -11 -6 166.78 4.7
0 -11 -6 169.78 5.8
0 -11 6 177.78 4.6
0 11 -6 160.98 5.4
0 11 -6 164.48 4.7
0 11 -6 169.28 4.5
0 11 6 167.88 4.6
1 -11 6 37.9 1.9
-1 11 -6 38.1 1.8
-1 11 -6 36.2 1.8
-1 11 -6 40.5 2.7
1 11 6 38.8 2
-2 -11 -6 41.7 2.3
2 -11 6 37.9 1.9
2 11 6 37.7 2
-2 11 -6 37.9 1.9
-2 11 -6 37.5 3
3 -11 6 110.69 3.6
-3 11 -6 108.49 5
3 11 6 111.49 3.6
-3 11 -6 105.59 3.4
-4 -11 -6 4.6 0.9
4 -11 6 3.7 0.9
-4 11 -6 3.6 1.7
4 11 6 2.7 0.8
-4 11 -6 3.3 0.8
5 -11 6 4.2 1
-5 -11 -6 5.2 1
-5 11 -6 4.7 0.8
-5 11 -6 5.2 1.9
5 11 6 4.1 1.1
6 -11 6 29.5 2
-6 11 -6 34.4 2
-6 11 -6 30.1 1.7
-6 11 -6 34.4 4.2
6 11 6 36.6 2.1
7 -11 6 3 1
7 11 6 2.8 1
-7 11 -6 2.3 2.2
-7 11 -6 2.6 0.9
8 -11 6 5 1.5
8 -11 6 6.1 1.2
-8 11 -6 5.4 2.5
8 11 6 7.9 1.4
9 -11 6 11.4 1.7
-9 11 -6 8.9 3.4
9 11 6 13.9 1.7
10 -11 6 2.2 1.1
-10 11 -6 -0.9 2.7
11 -11 6 2 1.1
-11 11 -6 2 3.2
11 11 6 1.7 1
12 -11 6 28.2 2.5
12 11 6 35.2 2.4
-12 11 -6 26.4 5.9
10 -12 -6 7.2 1.4
10 12 -6 8.4 1.3
10 12 -6 6.9 1.2
9 -12 -6 17 1.7
9 12 -6 16.4 1.5
-9 12 6 18.9 1.8
8 -12 -6 10.9 1.5
8 12 -6 11.5 1.2
-8 12 6 10.1 1.5
7 -12 -6 17.3 1.7
7 12 -6 20.2 2.9
-7 12 6 16 1.8
7 12 -6 14.7 1.2
6 -12 -6 31.1 2
6 -12 -6 35.3 3.6
-6 12 6 36.5 2.2
6 12 -6 37.5 2.9
6 12 -6 35.2 1.8
-6 12 6 34 1.6
-6 12 6 35.2 1.7
5 -12 -6 47.1 3.9
5 -12 -6 55.09 2.6
-5 12 6 56.29 2.1
-5 12 6 56.69 2.5
5 12 -6 55.59 3.3
5 12 -6 52.89 2.2
-5 12 6 51.19 2.1
4 -12 -6 34.6 3.4
4 12 -6 35.8 1.8
4 12 -6 37.8 2.1
-4 12 6 37.3 1.8
4 12 -6 35.3 2.6
-4 12 6 34.9 1.7
3 -12 -6 137.29 4.5
3 -12 -6 148.69 6.3
-3 12 6 146.69 4.1
3 12 -6 146.89 4.1
3 12 -6 146.69 4.5
2 -12 -6 115.59 5.2
2 -12 -6 112.09 3.7
-2 12 6 110.89 3.5
2 12 -6 113.09 4.2
2 12 -6 107.49 3.4
2 12 -6 109.99 4
1 -12 -6 10.9 2
1 -12 -6 8.1 1.3
-1 -12 6 9 1.1
-1 12 6 9.9 1.2
1 12 -6 10 1.5
1 12 -6 11.6 1.8
1 12 -6 8.3 1
0 -12 -6 32 2
0 -12 6 29.9 1.7
0 -12 -6 32.6 2.6
0 12 -6 32.7 1.9
0 12 -6 29.7 1.6
0 12 -6 28.4 2.4
0 12 6 28.1 1.8
-1 -12 -6 82.59 3.2
1 -12 6 86.49 3.1
-1 -12 -6 87.99 3.8
1 12 6 90.09 3.2
-1 12 -6 86.69 3.4
-1 12 -6 88.49 3
-1 12 -6 92.59 4.3
-2 -12 -6 62.09 2.7
2 -12 6 63.79 2.6
-2 12 -6 65.09 3.8
2 12 6 67.89 2.8
-3 -12 -6 64.09 2.7
3 -12 6 62.49 2.7
-3 12 -6 74.09 3.8
3 12 6 65.09 2.8
-3 12 -6 76.29 4.4
4 -12 6 14.5 1.5
-4 -12 -6 17.8 1.7
4 12 6 15 1.6
-4 12 -6 17.3 2.8
-4 12 -6 18.4 1.7
5 -12 6 43 2.3
-5 -12 -6 40.3 2.4
-5 12 -6 41.5 2.4
-5 12 -6 44.4 3.9
5 12 6 38.8 2.3
6 -12 6 155.58 4.7
-6 12 -6 131.09 6.9
-6 12 -6 151.68 4.6
-6 12 -6 148.69 4.8
6 12 6 153.88 4.7
7 -12 6 4.9 1.6
7 -12 6 3.4 0.9
-7 12 -6 2.9 0.8
-7 12 -6 2.7 2
-7 12 -6 1.4 0.9
7 12 6 4.8 1.2
8 -12 6 68.19 4.8
8 12 6 69.19 3
-8 12 -6 66.69 5.5
9 -12 6 184.78 5.6
9 12 6 190.18 6.8
-9 12 -6 172.38 8.9
10 -12 6 82.09 3.6
-10 12 -6 76.49 6.7
10 12 6 84.59 3.5
11 -12 6 6.5 1.4
-11 12 -6 13.9 4.1
11 12 6 4.9 1.3
11 13 -6 2.2 0.9
11 13 -6 3 1.1
10 13 -6 19.1 1.8
10 13 -6 19.6 1.6
9 -13 -6 104.09 3.9
9 -13 -6 96.39 6
9 13 -6 104.39 3.6
9 13 -6 113.19 5.8
9 13 -6 101.79 3.3
8 -13 -6 2.5 1.1
8 -13 -6 -1.2 1.3
-8 13 6 2.6 1
8 13 -6 3.5 1.6
8 13 -6 2.7 0.7
7 -13 -6 0.8 0.9
-7 13 6 1.7 0.8
7 13 -6 1.1 0.8
6 -13 -6 91.09 5.4
6 -13 -6 91.19 3.5
-6 13 6 93.39 2.9
6 13 -6 97.09 4.8
-6 13 6 95.49 3.6
6 13 -6 93.29 3.2
-6 13 6 95.29 3
5 -13 -6 90.89 3.4
5 -13 -6 80.49 5
-5 13 6 93.09 3.3
-5 13 6 91.29 3
5 13 -6 92.09 4.5
5 13 -6 85.99 3.3
-5 13 6 86.89 3
4 -13 -6 6.4 1.1
4 -13 -6 7 2.2
4 13 -6 6.7 1.2
-4 13 6 4.9 0.9
-4 13 6 6.5 1
4 13 -6 7.4 1.3
3 -13 -6 109.09 3.8
3 -13 -6 107.69 5.2
3 13 -6 101.89 3.9
-3 13 6 102.69 3.4
3 13 -6 105.29 3.5
-3 13 6 107.69 3.4
3 13 -6 107.49 4.4
2 -13 -6 68.69 2.9
2 -13 -6 70.19 4.1
-2 13 6 71.69 2.8
2 13 -6 68.79 3.3
2 13 -6 65.19 3.3
2 13 -6 75.59 2.8
1 -13 -6 4.1 1.3
1 -13 -6 2.2 0.9
1 13 -6 0.6 1
1 13 -6 2.6 0.8
-1 13 6 4 0.9
1 13 -6 4.3 1.1
0 -13 -6 0.8 1
0 -13 6 0 0.6
0 -13 -6 -0.2 0.7
0 13 6 -0.7 0.6
0 13 -6 -0.6 0.6
0 13 -6 0.9 0.6
0 13 -6 0.7 1.2
1 -13 6 1.8 0.8
-1 -13 -6 1.7 1.2
-1 -13 -6 1.4 0.9
-1 13 -6 1.5 0.8
1 13 6 1.8 0.9
-1 13 -6 3.5 1.5
2 -13 6 8.3 1.2
-2 13 -6 6.9 1
2 13 6 8 1.2
-2 13 -6 7.7 2.1
-3 -13 -6 85.59 3.7
3 -13 6 89.19 3.3
3 13 6 87.79 3.3
-3 13 -6 88.49 4.9
-3 13 -6 88.89 3.1
-4 -13 -6 12.2 1.6
4 -13 6 7.4 1.2
-4 13 -6 9.6 1.5
-4 13 -6 6 1.1
4 13 6 6 1.2
-4 13 -6 9.7 2.3
5 -13 6 0.8 0.8
-5 13 -6 1.7 0.8
5 13 6 0.5 0.8
-5 13 -6 1.1 0.7
-5 13 -6 0 1.6
6 -13 6 130.09 4.4
-6 13 -6 137.39 4.1
-6 13 -6 129.69 4.3
-6 13 -6 135.89 8.7
6 13 6 134.69 4.5
7 -13 6 53.39 3.5
-7 13 -6 63.39 5.3
-7 13 -6 60.99 2.7
-7 13 -6 59.09 3.1
7 13 6 61.09 2.9
8 -13 6 6.1 1.3
-8 13 -6 6.9 1.1
8 13 6 5.4 1.3
-8 13 -6 1.6 2.2
9 -13 6 1.2 0.9
-9 13 -6 1.3 2.3
9 13 6 1.3 1
10 -13 6 1 1
-10 13 -6 -3 3.1
10 13 6 0.3 1
11 -13 6 0.3 1.1
-11 13 -6 1.2 3.1
11 13 6 -1.5 1
12 14 -6 -0.5 1.1
12 14 -6 1.1 1.1
11 14 -6 21.6 2
11 14 -6 19.3 2
10 14 -6 5.5 1.2
10 14 -6 4.3 1.1
9 -14 -6 2.7 1.2
9 14 -6 3.2 1.1
9 14 -6 3.3 0.9
8 -14 -6 49.99 2.8
8 -14 -6 53.59 4.7
8 14 -6 52.39 2.4
-8 14 6 51.29 2.7
8 14 -6 50.69 3.9
7 -14 -6 44 2.5
7 -14 -6 38.2 6.3
7 14 -6 39.6 2.1
-7 14 6 40.5 2.3
-7 14 6 38.9 1.8
6 -14 -6 80.29 3.4
6 -14 -6 66.99 4.8
-6 14 6 80.79 2.7
-6 14 6 84.19 2.8
-6 14 6 77.79 3.2
6 14 -6 77.89 4.2
6 14 -6 82.99 3
5 -14 -6 11.1 2.8
5 -14 -6 16.6 1.9
5 14 -6 13.4 2.3
-5 14 6 14.1 1.7
5 14 -6 11.9 1.4
-5 14 6 13.4 1.4
-5 14 6 14.2 1.2
4 -14 -6 106.59 5.5
4 -14 -6 99.69 3.8
-4 14 6 98.99 3.4
-4 14 6 108.19 3.4
4 14 -6 108.59 3.5
4 14 -6 111.89 4.8
4 14 -6 101.19 3.9
3 -14 -6 4.5 1.2
3 -14 -6 7.2 2.2
3 14 -6 5.3 1.4
-3 14 6 4.2 1.1
3 14 -6 4.5 0.9
3 14 -6 6.2 1.3
-3 14 6 5 1.1
2 -14 -6 22.6 3
2 -14 -6 25.5 1.9
2 14 -6 25.9 1.7
2 14 -6 24.7 2.3
-2 14 6 28.1 1.9
1 -14 -6 105.09 3.8
1 -14 -6 109.19 4.8
-1 14 6 109.79 3.7
1 14 -6 102.59 4
1 14 -6 104.09 3.5
1 14 -6 101.49 4.5
0 -14 -6 3.9 1.4
0 -14 6 3.4 0.9
0 -14 -6 4.4 1.2
0 14 6 3.4 1
0 14 -6 3.5 0.8
0 14 -6 6 1.7
0 14 -6 4.2 1.1
-1 -14 -6 318.37 8.1
1 -14 6 327.47 7.9
1 14 6 336.57 8.1
-1 14 -6 331.07 7.9
-1 14 -6 339.37 9.8
-2 -14 -6 1.3 0.9
2 -14 6 0.6 0.8
-2 14 -6 2.2 1.7
2 14 6 1 0.6
-2 14 -6 0.6 0.7
3 -14 6 298.27 7.5
-3 -14 -6 293.47 7.4
-3 14 -6 302.87 7.3
-3 14 -6 287.57 9.7
3 14 6 300.27 7.6
-3 14 -6 293.27 7.7
4 -14 6 49.8 2.5
-4 -14 -6 45 2.5
-4 14 -6 45.8 2.3
-4 14 -6 50.69 4.3
-4 14 -6 45.4 2.7
4 14 6 44.2 2.5
5 -14 6 21 1.8
-5 14 -6 21.6 2
-5 14 -6 17.5 3.3
-5 14 -6 20.4 1.7
5 14 6 18.8 1.7
-6 14 -6 -0.4 1.8
6 14 6 1 0.9
-6 14 -6 1 0.8
-6 14 -6 1.4 0.9
7 -14 6 29.2 2.2
7 14 6 33.3 2.6
-7 14 -6 30.5 4.5
-7 14 -6 29.7 2
-7 14 -6 30.1 2.1
8 -14 6 32 2.3
8 14 6 35.7 2.3
-8 14 -6 25.6 4
9 -14 6 0.3 0.8
-9 14 -6 3.9 2.9
9 14 6 -1.1 0.9
10 -14 6 0.1 0.9
10 14 6 0.8 1.1
-10 14 -6 1.2 2.5
11 -14 6 13.6 1.9
-11 14 -6 15.5 4.9
11 14 6 15.9 2
12 15 -6 4 1.3
12 15 -6 0.9 1.3
11 15 -6 6.2 1.4
10 15 -6 20.1 1.9
10 15 -6 20.2 1.9
9 15 -6 3.7 1.1
9 15 -6 2.2 1
8 -15 -6 0 2.1
8 15 -6 0.3 0.9
8 15 -6 -0.1 1.5
8 15 -6 1.3 0.9
7 -15 -6 5.1 1.3
7 -15 -6 1.9 2.3
-7 15 6 5.7 1
-7 15 6 5.5 0.9
7 15 -6 6.1 1.2
7 15 -6 6.7 1.3
7 15 -6 4.2 2
-7 15 6 5.9 1.3
6 -15 -6 11.5 1.7
6 15 -6 12.2 1.4
-6 15 6 11.9 1.3
-6 15 6 13.9 1.4
-6 15 6 15.2 1.7
5 -15 -6 152.08 6.9
5 -15 -6 147.39 4.9
-5 15 6 150.48 4.4
5 15 -6 143.19 6
5 15 -6 152.38 4.5
4 -15 -6 -0.4 1.3
4 -15 -6 0.3 0.9
4 15 -6 -0.6 0.6
-4 15 6 0 0.8
4 15 -6 1.3 1.1
-4 15 6 0.1 0.7
3 -15 -6 1.5 1.5
3 -15 -6 1.1 0.9
-3 15 6 0 0.7
-3 15 6 -0.4 0.6
3 15 -6 1.1 1.1
3 15 -6 0.5 1.2
3 15 -6 0.4 0.7
2 -15 -6 35 3.2
2 15 -6 43.5 2.8
-2 15 6 36.7 2.2
2 15 -6 42.3 2.2
-2 15 6 40.6 2.2
2 15 -6 35.6 2.8
1 -15 -6 142.69 6.6
1 -15 -6 144.19 4.7
1 15 -6 112.29 4
1 15 -6 141.79 5.5
1 15 -6 141.89 4.9
-1 15 6 142.49 4.5
0 -15 -6 81.39 4.1
0 -15 -6 78.49 3.4
0 15 6 85.39 3.4
0 15 -6 77.89 4.4
0 15 -6 82.69 3.4
-1 -15 -6 460.15 10.8
1 -15 6 454.45 11.7
-1 15 -6 465.15 10.4
1 15 6 466.95 10.7
-1 15 -6 467.15 12.7
-1 15 -6 463.55 10.5
2 -15 6 4.8 1.1
-2 -15 -6 4.6 1.1
2 15 6 5.6 1.2
-2 15 -6 3.5 0.9
-2 15 -6 7.1 1.4
-2 15 -6 7.3 2.1
-3 -15 -6 -1.4 0.8
3 -15 6 0 0.7
-3 15 -6 1.2 1
3 15 6 0.2 0.8
-3 15 -6 2.1 2
-3 15 -6 0.4 0.8
4 -15 6 4.1 1
-4 15 -6 4.2 1
-4 15 -6 4.1 1.2
-4 15 -6 4.3 2.2
4 15 6 2.4 1
-5 15 -6 13.3 1.5
-5 15 -6 16.6 3.3
5 15 6 13.3 1.7
-5 15 -6 14.7 1.7
6 -15 6 18.2 1.9
-6 15 -6 24.6 4.1
-6 15 -6 16.3 1.6
-6 15 -6 16.9 1.9
7 -15 6 0.5 0.8
-7 15 -6 1 0.9
7 15 6 -1.1 0.8
-7 15 -6 2 2.3
-7 15 -6 2 1.2
8 -15 6 0.1 0.9
-8 15 -6 0.8 2.4
-8 15 -6 -0.5 1
-8 15 -6 0.3 1
8 15 6 -1.5 0.9
9 -15 6 1.8 1
-9 15 -6 3.7 3.2
9 15 6 2.1 1
10 -15 6 5.5 1.4
-10 15 -6 7.3 4.3
10 15 6 6.7 1.5
12 16 -6 3 1.3
11 16 -6 -3.5 1.3
10 16 -6 5.9 1.4
10 16 -6 5.5 1.3
9 16 -6 0 1
8 16 -6 9.5 1.3
8 16 -6 13.3 1.7
7 -16 -6 53.89 4.5
7 -16 -6 50.79 2.9
-7 16 6 44.4 2.5
-7 16 6 43.1 2.1
7 16 -6 43.7 2.4
7 16 -6 44.7 2.7
7 16 -6 49.3 3.9
-7 16 6 44.8 2.1
6 16 -6 108.49 4.2
-6 16 6 107.29 4.2
6 16 -6 108.49 3.8
-6 16 6 101.79 3.8
-6 16 6 109.39 3.5
5 -16 -6 18.6 2.1
5 16 -6 22.1 1.8
-5 16 6 20.3 1.7
-5 16 6 18 1.6
4 -16 -6 15 2
4 16 -6 18.9 2.9
-4 16 6 17.5 1.6
4 16 -6 16.1 1.5
4 16 -6 16.4 2
-4 16 6 13.1 1.5
3 -16 -6 31.7 3.3
3 16 -6 31.8 2.7
3 16 -6 31.8 2
-3 16 6 28.8 1.9
3 16 -6 31.5 2.8
-3 16 6 34.2 2.2
-2 16 6 42.3 2.3
2 16 -6 43.7 2.3
-2 16 6 41 2.4
2 16 -6 37.1 2.7
2 16 -6 47.5 3.2
1 -16 -6 1.1 1.4
1 -16 -6 -0.3 0.7
-1 16 6 -0.7 0.7
1 16 -6 -0.6 1.2
0 -16 -6 82.59 3.6
0 -16 -6 84.99 4.1
0 16 -6 83.89 4.8
0 16 -6 83.99 3.6
0 16 6 90.89 3.6
-1 -16 -6 134.29 4.7
1 16 6 136.59 4.6
-1 16 -6 150.18 6.4
-1 16 -6 139.99 4.9
-2 -16 -6 38.8 2.4
2 -16 6 39.6 2.3
2 16 6 43.4 2.5
-2 16 -6 39.9 3.8
-2 16 -6 38.1 2.6
3 -16 6 10.4 1.5
3 16 6 8.1 1.3
-3 16 -6 9 2.3
-3 16 -6 11.4 1.7
4 -16 6 7.2 1.4
-4 16 -6 6.4 1.4
4 16 6 3.4 1.3
5 -16 6 93.99 3.8
-5 16 -6 85.39 6.1
5 16 6 103.79 4
-5 16 -6 96.59 3.9
6 -16 6 54.69 3
-6 16 -6 53.19 3
-6 16 -6 55.19 5.1
6 16 6 54.69 3
-6 16 -6 53.59 2.9
7 -16 6 40.7 2.5
-7 16 -6 41.4 5.1
7 16 6 38.9 2.6
-7 16 -6 40.1 2.4
-7 16 -6 41.6 2.5
8 -16 6 0.8 1.2
-8 16 -6 -0.2 1
-8 16 -6 -1.6 1
8 16 6 -0.2 1
-8 16 -6 -1.8 2.3
9 -16 6 23.8 2.4
-9 16 -6 23 4.2
9 16 6 22.9 2.2
10 -16 6 7.6 1.7
-10 16 -6 14 4.3
10 16 6 8.1 1.7
11 17 -6 6.1 1.5
10 17 -6 5.7 2.3
10 17 -6 2.8 1.1
9 17 -6 0.5 1.2
9 17 -6 2.2 1.2
8 17 -6 29.1 2.1
8 17 -6 32.7 2.9
7 17 -6 2.9 1.2
-7 17 6 2.3 0.9
7 17 -6 1.1 1.1
6 -17 -6 1 1.2
6 -17 -6 -1.4 1.9
-6 17 6 0 0.8
-6 17 6 1 0.8
-6 17 6 0.1 0.7
6 17 -6 -0.2 1.4
6 17 -6 0.2 0.8
5 -17 -6 25.8 2.5
-5 17 6 31 2
5 17 -6 25.1 2.3
5 17 -6 26.9 2.4
-5 17 6 31.7 2.1
4 -17 -6 20.9 3.2
4 -17 -6 14.7 1.9
4 17 -6 15.7 1.6
4 17 -6 18.9 2.1
-4 17 6 13.8 1.6
-4 17 6 17 1.6
4 17 -6 15.9 2.4
3 -17 -6 13.8 2.6
-3 17 6 10.2 1.3
-3 17 6 9.6 1.5
3 17 -6 8.8 1.8
3 17 -6 12.7 1.8
3 17 -6 8.4 1.4
3 17 -6 12.6 2.2
2 -17 -6 4.4 1.5
2 17 -6 4.6 1
2 17 -6 3.6 1.3
2 17 -6 5.2 1.7
-2 17 6 4.4 1.1
-2 17 6 5.5 1.5
2 17 -6 3.7 1.1
1 -17 -6 4.5 1.6
1 17 -6 3.3 1.8
1 17 -6 11.5 2
-1 17 6 3.8 1.2
1 17 -6 7 1.4
0 -17 -6 109.89 5.2
0 17 -6 104.69 5.3
0 17 6 109.49 4.1
0 17 -6 108.39 4.2
0 17 -6 103.59 4.2
-1 17 -6 1.2 1.1
1 17 6 0.5 0.8
-1 17 -6 4.1 2.1
-2 17 -6 10 1.9
-2 17 -6 7.8 2.3
-2 17 -6 6.5 1.4
3 -17 6 -0.4 0.8
3 17 6 0.1 0.8
-3 17 -6 2.1 1.1
-3 17 -6 0.6 1.1
-3 17 -6 -2.2 1.6
4 -17 6 6.6 1.4
-4 17 -6 4.7 1.4
4 17 6 4.1 1.3
-4 17 -6 2.4 2.2
5 -17 6 27.4 2.2
-5 17 -6 25.4 2.4
5 17 6 23.8 2.2
-5 17 -6 24.5 3.9
6 -17 6 202.38 6.4
6 17 6 217.18 6.5
-6 17 -6 213.78 9.8
7 -17 6 12.8 1.7
-7 17 -6 8.6 3.7
-7 17 -6 13.1 2.2
7 17 6 16.3 2
8 -17 6 4.8 1.3
8 17 6 5.2 1.5
-8 17 -6 5.1 1.3
-8 17 -6 4 1.3
-8 17 -6 9.3 3.2
9 -17 6 8.4 1.8
9 17 6 16.1 1.8
11 18 -6 3.6 1.6
10 18 -6 0 1.1
9 18 -6 5.8 1.5
8 18 -6 46.2 4.1
8 18 -6 46.2 2.9
-7 18 6 47 2.3
-7 18 6 43.7 2.3
7 18 -6 42.6 2.6
7 18 -6 46.8 2.9
6 -18 -6 10.6 2.6
6 18 -6 8.5 1.4
-6 18 6 8.1 1.4
6 18 -6 7.2 1.6
6 18 -6 5.8 2.1
-6 18 6 5.9 1.2
-6 18 6 6.5 1.2
5 -18 -6 5.8 2.5
5 18 -6 4.8 1.4
-5 18 6 6.5 1.2
5 18 -6 9 1.3
-5 18 6 7.3 1.2
5 18 -6 5.2 2.1
4 -18 -6 40.1 2.8
4 18 -6 38.6 2.4
4 18 -6 44 3.1
-4 18 6 39.4 2.4
4 18 -6 40.6 3.5
3 -18 -6 43.5 3.7
3 18 -6 44.6 3.2
-3 18 6 41.9 2.6
3 18 -6 42.1 3.1
3 18 -6 38.6 2.5
3 18 -6 44.2 3.7
2 -18 -6 13 2.5
2 18 -6 13.7 2.3
-2 18 6 13.1 1.9
2 18 -6 11.1 1.4
2 18 -6 12.5 2.3
2 18 -6 10.5 2
-2 18 6 12.6 1.6
1 -18 -6 1.2 1.7
1 -18 -6 -0.7 0.9
-1 18 6 -1.2 0.9
1 18 -6 1.7 1
1 18 -6 0.1 1.3
1 18 -6 1.8 1
1 18 -6 0 0.6
0 18 -6 188.48 7.6
0 18 6 197.28 6.1
0 18 -6 191.78 6.2
-1 18 -6 82.59 3.5
-1 18 -6 86.59 3.9
-1 18 -6 78.19 5.1
1 18 6 86.29 3.7
2 18 6 11.3 1.7
-2 18 -6 11.9 1.7
-2 18 -6 14.7 2
-2 18 -6 22.3 3.6
-3 18 -6 0.9 0.9
-3 18 -6 -0.6 1
3 18 6 0.8 1
-3 18 -6 2 1.9
4 -18 6 33.7 2.5
-4 18 -6 31.7 2.3
4 18 6 38 2.6
-4 18 -6 44.5 4.5
-4 18 -6 31.8 2.5
5 -18 6 2.2 1
5 18 6 0.1 0.9
-5 18 -6 1.9 1.1
-5 18 -6 1.6 2.3
-5 18 -6 1.4 1
6 -18 6 1.9 1.2
-6 18 -6 5.8 1.4
-6 18 -6 9.9 3.3
-6 18 -6 5.4 1.5
6 18 6 5.9 1.4
7 -18 6 1.7 1.2
7 18 6 1.3 1.2
-7 18 -6 2.1 1.2
-7 18 -6 1 2.9
-7 18 -6 0.1 1.3
8 -18 6 -0.2 1.2
-8 18 -6 3.8 1.4
-8 18 -6 1 3.1
8 18 6 0.7 1.3
9 18 6 16.1 2
-9 18 -6 9.1 3.5
10 19 -6 2.5 1.4
9 19 -6 -0.4 1.2
8 19 -6 19.7 2.2
7 19 -6 4.7 1.4
-7 19 6 4.3 1.2
-7 19 6 6.8 1.2
6 19 -6 8.5 1.6
-6 19 6 9 1.4
-6 19 6 9 1.4
5 -19 -6 35.3 3.8
-5 19 6 28.7 2.6
5 19 -6 31.4 2.7
5 19 -6 29.7 3.2
4 19 -6 3.2 2.1
-4 19 6 2.8 1.1
4 19 -6 1.5 1
4 19 -6 1.3 1.2
-3 19 6 4.2 1.2
3 19 -6 5.8 1.9
3 19 -6 4.9 1.4
3 19 -6 6.1 1.8
-3 19 6 3.9 1.2
3 19 -6 2.4 1.1
2 -19 -6 2.7 1.7
-2 19 6 0.7 0.9
2 19 -6 1.6 1.2
2 19 -6 1.2 1.6
2 19 -6 0.7 1.1
-2 19 6 0.4 1
2 19 -6 1.7 1
1 -19 -6 7.4 2
-1 19 6 8.7 1.5
1 19 -6 8.6 1.7
-1 19 6 7.9 1.5
1 19 -6 8 1.3
1 19 -6 8.4 2.4
1 19 -6 6.9 1.6
0 -19 -6 1.5 1.6
0 19 6 0 0.9
0 19 -6 -0.3 1.1
0 19 -6 2 1.2
0 19 6 0.4 1
0 19 -6 0.1 1
0 19 -6 0.2 1.8
-1 19 -6 97.79 4.2
-1 19 -6 94.99 4
-1 19 -6 99.99 5.8
1 19 6 95.59 4.1
-2 19 -6 35.9 2.6
-2 19 -6 35.3 4.5
-2 19 -6 35.3 2.7
2 19 6 36.5 2.6
-3 19 -6 -0.5 1
-3 19 -6 1 2.3
3 19 6 -0.7 0.9
-3 19 -6 1.3 1.1
4 19 6 1.2 1.1
-4 19 -6 3.8 1.4
-4 19 -6 3.7 1.2
-4 19 -6 6.5 2.1
5 -19 6 62.79 3.4
5 19 6 69.89 3.6
-5 19 -6 70.59 6.2
-5 19 -6 60.39 3.2
-5 19 -6 63.99 3.5
6 -19 6 2 1.3
6 19 6 4.7 1.4
-6 19 -6 5.7 1.4
-6 19 -6 2.9 1.4
-6 19 -6 3.9 3.3
7 -19 6 2.7 1.5
-7 19 -6 2.5 1.6
7 19 6 6.2 1.5
-7 19 -6 6.2 1.5
-7 19 -6 6.5 3.1
8 -19 6 2.6 1.4
-8 19 -6 -2.2 1.1
-8 19 -6 -3.1 1.5
-8 19 -6 0 3.3
8 19 6 -1 1.2
9 20 -6 -1.7 1.3
8 20 -6 15 2.2
7 20 -6 30 2.7
-7 20 6 30 2.2
-6 20 6 1.8 1.1
6 20 -6 4.4 1.3
-6 20 6 1.8 1.1
5 20 -6 36.8 4.8
-5 20 6 33.8 2.5
-5 20 6 36.6 2.5
5 20 -6 33.9 2.8
4 -20 -6 57.69 4.6
4 20 -6 60.89 4.3
-4 20 6 50.29 2.9
-4 20 6 52.79 2.9
4 20 -6 53.39 3.3
-3 20 6 4.4 1.2
3 20 -6 1.5 1.2
-3 20 6 2.7 1.3
3 20 -6 2.7 1.7
2 -20 -6 72.49 4.6
-2 20 6 70.39 3.4
2 20 -6 67.29 4.5
2 20 -6 67.39 4
2 20 -6 67.09 3.7
-2 20 6 68.59 3.3
1 -20 -6 3.7 2.1
1 20 -6 5.3 1.7
1 20 -6 6.5 1.4
-1 20 6 3.8 1.3
1 20 -6 4.5 2.2
0 20 -6 0.9 1.1
0 20 -6 0.3 1.2
0 20 6 0.2 1.1
0 20 -6 -0.4 2
-1 20 -6 151.48 9.4
-1 20 -6 150.28 5.5
1 20 6 140.69 5.2
-2 20 -6 29.4 4.2
2 20 6 25.1 2.3
-2 20 -6 22.6 2.6
3 20 6 6.6 1.4
-3 20 -6 3.4 1.4
-3 20 -6 8.2 2.9
-4 20 -6 53.99 5.5
-4 20 -6 65.89 3.5
4 20 6 57.39 3.4
5 20 6 29.8 2.6
-5 20 -6 28.6 2.6
-5 20 -6 33.8 5
6 -20 6 6.6 1.5
6 20 6 5.9 1.6
-6 20 -6 4.7 1.5
-6 20 -6 9 3.7
7 -20 6 0.6 1.9
-7 20 -6 1.2 1.3
7 20 6 1.9 1.3
9 21 -6 -0.9 1.4
8 21 -6 26.3 2.8
-7 21 6 3.7 1.2
7 21 -6 -0.5 1.3
-6 21 6 8.5 1.6
-6 21 6 8.8 1.6
6 21 -6 12.6 2
-5 21 6 5.3 1.4
-5 21 6 5.9 1.5
5 21 -6 3.1 1.6
4 -21 -6 2.7 2.7
4 21 -6 5.9 2.2
-4 21 6 5.4 1.4
4 21 -6 4.4 1.6
3 -21 -6 31.3 4
3 21 -6 31.4 3.4
-3 21 6 27.6 2.5
3 21 -6 26.6 2.7
3 21 -6 29.9 3.2
-2 21 6 82.69 3.9
2 21 -6 78.79 4.9
2 21 -6 78.29 4
1 -21 -6 24.4 3.1
-1 21 6 17.3 2.1
1 21 -6 17.4 2.1
1 21 -6 19.1 3.1
1 21 -6 22 2.7
0 21 -6 1.9 1.3
0 21 6 1.4 1.1
0 21 -6 3.5 1.6
1 21 6 0.9 1.1
-1 21 -6 -0.9 1
-1 21 -6 -2.6 2.2
-2 21 -6 8.4 2.9
-2 21 -6 11.6 1.9
2 21 6 12.7 1.9
-3 21 -6 9 2.9
-3 21 -6 11.6 2
3 21 6 8.3 1.7
-4 21 -6 50.49 6.1
-4 21 -6 47.9 3.3
4 21 6 48.2 3.2
-5 21 -6 -0.2 1.3
5 21 6 1.6 1.2
-5 21 -6 1.2 2.8
-6 21 -6 62.49 3.6
-6 21 -6 48.5 6.3
6 21 6 57.49 3.5
7 21 6 8.6 2.1
-7 21 -6 6.1 3.8
-7 21 -6 9.3 1.8
8 22 -6 49.5 3.5
-7 22 6 16.4 1.9
7 22 -6 15.4 2.5
-7 22 6 16.6 2.1
-6 22 6 16.9 1.9
6 22 -6 14.5 2.3
-6 22 6 16.7 2
-5 22 6 6.7 1.5
5 22 -6 5.1 1.6
4 22 -6 20.9 2.4
-4 22 6 17.6 2.1
3 -22 -6 49.1 4.6
3 22 -6 46.8 3.8
3 22 -6 42.4 3.2
-3 22 6 51.29 3.1
-2 22 6 1.7 1.3
2 22 -6 4.7 2.1
2 22 -6 3 1.5
1 -22 -6 0.2 2
-1 22 6 0.6 1.1
1 22 -6 3.7 1.6
1 22 -6 2.5 1.3
1 22 -6 2.2 2.7
0 22 -6 1.5 2.2
0 22 -6 -0.1 1.3
0 22 -6 0.8 1.7
0 22 6 0 1.1
1 22 6 33.4 2.8
-1 22 -6 35.3 4.6
-1 22 -6 40.9 3.3
-2 22 -6 40.4 3.1
-2 22 -6 36 4.9
2 22 6 40 3
-3 22 -6 52.89 6.2
-3 22 -6 63.99 3.9
3 22 6 59.29 3.6
-4 22 -6 0.7 1.5
4 22 6 -1 1.2
-4 22 -6 7.6 3.7
-5 22 -6 5.8 3.5
-5 22 -6 4.7 1.6
5 22 6 6.1 2.4
-6 22 -6 21.7 2.6
-6 22 -6 15.5 4.3
6 22 6 13.3 2
-6 23 6 25.7 2.5
6 23 -6 20.7 2.8
-5 23 6 2 1.5
5 23 -6 0.5 1.4
-4 23 6 4.7 1.4
4 23 -6 1.1 1.5
-3 23 6 26.4 2.6
3 23 -6 21.6 2.6
2 -23 -6 2.4 2.4
2 23 -6 1.5 1.4
-2 23 6 1.6 1.3
2 23 -6 1.8 2.3
2 23 -6 0.1 2.1
1 23 -6 0.5 2.8
-1 23 6 2.2 1.4
1 23 -6 -0.6 1.2
0 23 -6 2.3 2.5
0 23 6 -0.1 1.3
0 23 -6 -0.4 1.6
0 23 -6 1.8 1.3
1 23 6 0.5 1.3
-1 23 -6 0.1 1.5
-1 23 -6 2.7 2.7
-2 23 -6 12 2.2
-2 23 -6 15.5 3.5
2 23 6 12.1 2
3 23 6 3.2 2.2
-3 23 -6 3.4 1.7
-3 23 -6 9.1 3.5
-4 23 -6 1.3 1.5
-4 23 -6 5.3 3.6
4 23 6 0.3 1.3
-5 23 -6 14.7 2.3
5 23 6 17.1 2.3
-5 23 -6 13.7 4.2
-5 24 6 3.3 1.5
5 24 -6 2.2 1.6
4 24 -6 7.7 2
-4 24 6 5.4 1.6
-3 24 6 1 1.4
3 24 -6 0.6 3
2 -24 -6 6.6 3
2 24 -6 9.5 3
2 24 -6 5.2 2.7
-2 24 6 5.7 1.6
1 -24 -6 26.4 3.7
1 24 -6 30.7 4.2
-1 24 6 21.4 2.6
0 24 -6 16.1 3.6
0 24 6 27.1 4.3
0 24 -6 16.9 3
-1 24 -6 -0.2 3
1 24 6 -0.8 1.3
2 24 6 8 1.8
-2 24 -6 6.1 2.2
-2 24 -6 8.5 3.6
3 24 6 2.9 1.5
-3 24 -6 1.1 1.7
-3 24 -6 1.4 3.1
-2 25 6 39.3 3.3
2 25 -6 36.6 3.4
1 -25 -6 22.5 3.8
1 25 -6 19.1 3.9
-1 25 6 15.2 2.2
1 25 -6 17.3 3.5
1 25 -6 17.3 2.4
0 25 -6 7.9 3.7
0 25 -6 5 2
0 25 6 4.8 1.8
14 0 -7 -3.5 2.3
13 0 -7 38.8 3.2
13 0 -7 32.7 4
12 0 -7 -0.6 1.8
12 0 -7 0.8 1.2
11 0 -7 32.8 3.4
11 0 -7 33.1 2.6
10 0 -7 -1.5 0.7
10 0 -7 -1 1.6
-9 0 7 332.67 9.1
9 0 -7 314.67 10.2
8 0 -7 -0.2 0.7
8 0 -7 0.5 1.6
-8 0 7 1 0.8
7 0 -7 68.09 3.1
7 0 -7 69.39 4.1
-7 0 7 70.39 3.3
6 0 -7 -0.4 0.6
-6 0 7 0.4 0.7
6 0 -7 -0.8 0.9
-5 0 7 1049.3 21.3
5 0 -7 1010.3 20.8
-4 0 7 0 0.7
4 0 -7 0.2 0.3
4 0 -7 0.2 0.5
-3 0 7 202.88 5.5
-3 0 7 211.18 4.3
3 0 -7 195.58 5.2
3 0 -7 204.98 4.4
-2 0 7 0.5 0.5
-2 0 7 -0.2 0.3
2 0 -7 0.1 0.3
-1 0 7 1263.87 24.4
1 0 -7 1249.38 23.7
-1 0 7 1280.67 23.7
0 0 7 2.8 0.5
0 0 -7 2.8 0.5
-1 0 -7 572.34 11.4
1 0 7 573.24 11.4
2 0 7 0.1 0.5
-2 0 -7 -0.7 0.4
-3 0 -7 0 0.4
3 0 7 0.2 0.4
-3 0 -7 1.2 0.7
-4 0 -7 -0.1 0.4
-4 0 -7 -0.4 0.6
4 0 7 -0.5 0.4
5 0 7 288.87 6.5
-5 0 -7 279.47 6.3
-5 0 -7 291.77 7.5
-6 0 -7 -0.1 0.9
6 0 7 0.3 0.5
-7 0 -7 40.5 3.1
7 0 7 41 1.9
-8 0 -7 2 1.5
9 0 7 133.39 4
-9 0 -7 137.69 6
10 0 7 0.2 0.6
-10 0 -7 1.9 1.9
-11 0 -7 37.3 4
11 0 7 31.2 2
11 0 7 32.2 2.7
12 0 7 -3.5 1.4
-12 0 -7 2.7 2.6
13 0 7 15.7 2.6
13 0 7 13.5 1.6
-13 0 -7 7.4 3.2
14 -1 -7 18 2.6
14 -1 -7 19.5 3.3
14 1 -7 8.7 3
13 -1 -7 36.4 4.7
13 1 -7 39.4 3.3
13 1 -7 41.3 4.2
12 -1 -7 1.1 1.2
12 -1 -7 2.3 2
12 1 -7 -0.4 1.3
12 1 -7 -0.8 1.7
11 -1 -7 -2 1.5
11 -1 -7 1.5 1.1
11 1 -7 0.9 1.7
11 1 -7 0.4 1
10 -1 -7 6.5 1.5
10 -1 -7 4.6 1.9
10 1 -7 5.9 1.4
-9 -1 7 2.3 0.9
9 -1 -7 2.5 1
9 -1 -7 1.6 1.4
-9 1 7 0 0.8
9 1 -7 0.6 1.4
9 1 -7 1.5 0.9
8 -1 -7 0.9 0.8
-8 -1 7 0.7 0.6
8 -1 -7 1.2 1.5
-8 1 7 1.4 0.8
8 1 -7 0.8 1.4
8 1 -7 1.6 0.9
7 -1 -7 7.5 1.3
7 -1 -7 7.9 1.9
-7 -1 7 8.1 1.6
7 1 -7 7.4 1.9
-7 1 7 7.2 1.3
7 1 -7 9.7 1.6
-6 -1 7 93.79 3.8
6 -1 -7 92.99 3.5
6 -1 -7 93.29 4.6
6 1 -7 93.19 3.6
-6 1 7 87.09 3.6
-5 -1 7 19.8 1.7
5 -1 -7 17.7 1.4
5 1 -7 18 1.6
-5 1 7 17.8 1.5
4 -1 -7 0.6 0.5
4 -1 -7 0.3 0.6
4 1 -7 0.4 0.5
-4 1 7 -0.2 0.5
4 1 -7 0.5 0.3
-3 -1 7 65.79 1.7
-3 -1 7 63.89 2.7
3 -1 -7 62.19 1.9
3 1 -7 61.19 2.5
3 1 -7 63.29 1.8
-3 1 7 65.99 1.7
2 -1 -7 48.3 1.6
-2 -1 7 44.3 2.1
-2 -1 7 46.9 1.5
2 1 -7 51.69 2
2 1 -7 47 1.6
-2 1 7 47.4 1.5
-2 1 7 48.5 2.1
-1 -1 7 358.26 8.2
1 -1 -7 371.66 7.7
-1 -1 7 378.46 7.6
1 1 -7 379.16 7.6
-1 1 7 375.36 7.6
-1 1 7 374.56 8.2
0 -1 7 12.4 1
0 -1 7 14.2 1.1
0 -1 -7 15.2 1
0 1 7 15.1 1
0 1 -7 13 1
-1 -1 -7 65.39 2.1
1 -1 7 66.79 2.1
-1 1 -7 65.29 2.1
1 1 7 65.19 2.1
-2 -1 -7 446.16 9.3
2 1 7 458.45 10.1
-2 1 -7 463.55 9.3
3 -1 7 354.76 7.7
-3 -1 -7 361.16 7.6
-3 1 -7 357.76 7.6
3 1 7 354.96 7.7
-4 -1 -7 53.59 2.4
4 -1 7 52.99 2
-4 -1 -7 51.69 1.9
4 1 7 51.39 2
-4 1 -7 53.79 2.6
-4 1 -7 51.19 1.9
-5 -1 -7 2 1
5 -1 7 2.1 0.6
-5 -1 -7 2.7 0.7
-5 1 -7 3 1.2
-5 1 -7 1.5 0.6
5 1 7 1.7 0.7
-6 -1 -7 58.29 2
6 -1 7 61.89 2.3
-6 -1 -7 60.69 3.1
-6 1 -7 56.79 3.3
-6 1 -7 63.09 2
6 1 7 58.89 2.2
7 -1 7 42.4 2
-7 -1 -7 41.5 2.9
7 1 7 43.1 2
-7 1 -7 42 3.2
8 -1 7 30.2 1.7
-8 -1 -7 27.5 2.9
8 1 7 26.4 1.6
-8 1 -7 29.2 3
9 -1 7 73.49 2.8
-9 -1 -7 72.29 4.3
9 1 7 73.89 2.8
-9 1 -7 69.99 4.6
-10 -1 -7 16.1 2.8
10 -1 7 15.2 1.6
10 1 7 12.7 1.4
-10 1 -7 16.9 3
-11 -1 -7 16.1 3.1
11 -1 7 13 1.9
11 -1 7 11.4 1.4
11 1 7 11.1 1.4
-11 1 -7 13.6 3.2
12 -1 7 13.7 2.2
-12 1 -7 11.9 3.9
12 1 7 17.9 2.8
12 1 7 16 2.4
13 -1 7 5.4 1.2
13 1 7 5.4 2.1
-13 1 -7 1.8 3.3
13 1 7 1.8 1.1
15 2 -7 -2.6 2.7
14 -2 -7 6.3 2.1
14 2 -7 8.6 3.5
13 -2 -7 7.8 1.9
13 -2 -7 3.8 2.2
13 2 -7 5.3 2.1
13 2 -7 11.3 2.3
12 -2 -7 8 2.5
12 -2 -7 9.5 1.8
12 2 -7 8.9 2.3
11 -2 -7 25.5 2.2
11 -2 -7 39.3 4.7
11 2 -7 30.7 3.2
11 2 -7 30.5 2.6
10 -2 -7 151.08 5.3
10 -2 -7 142.69 6.8
-10 2 7 160.38 5.7
10 2 -7 153.58 5.9
10 2 -7 158.78 6.5
9 -2 -7 65.79 4.9
9 -2 -7 57.89 3.1
-9 2 7 64.29 3.4
9 2 -7 67.89 5.4
9 2 -7 67.69 3.5
-8 -2 7 25.9 2.2
8 -2 -7 24.7 3.3
8 2 -7 24.5 2.2
-8 2 7 26.1 2.1
8 2 -7 25.6 2.7
-7 -2 7 12.2 1.8
7 -2 -7 10.7 1.5
7 -2 -7 12.8 2.4
7 2 -7 12.9 2.2
-7 2 7 8 1.5
-6 -2 7 357.66 9
6 -2 -7 339.67 10.1
6 -2 -7 340.67 8.3
-6 2 7 348.57 8.8
6 2 -7 346.07 8.8
5 -2 -7 70.19 1.9
5 -2 -7 72.79 2.8
-5 -2 7 71.29 3.2
5 2 -7 69.89 3
-5 2 7 71.69 3
4 -2 -7 26.1 1.5
4 -2 -7 23.8 1.1
-4 -2 7 27.5 2.1
4 2 -7 27.7 1.8
4 2 -7 26 1
-4 2 7 25.7 1.7
-3 -2 7 4.1 1
3 -2 -7 2.5 0.5
-3 -2 7 3 0.4
3 2 -7 3.3 0.5
3 2 -7 2.8 0.8
-3 2 7 2.2 0.9
-3 2 7 3.6 0.5
-2 -2 7 157.28 3.5
2 -2 -7 156.68 3.7
-2 -2 7 150.58 4.5
-2 2 7 152.88 4.3
-2 2 7 155.18 3.6
2 2 -7 162.58 4.3
2 2 -7 156.08 3.6
-1 -2 7 0.9 0.4
1 -2 -7 1.3 0.5
-1 -2 7 0.6 0.5
1 2 -7 1.6 0.4
-1 2 7 1.1 0.5
0 -2 7 1349.07 25.1
0 -2 7 1320.07 25.6
0 -2 -7 1329.37 25.2
0 2 -7 1341.37 25.1
0 2 7 1353.86 25.2
1 -2 7 618.54 12.3
1 -2 7 621.74 12.6
-1 -2 -7 636.54 12.4
1 2 7 621.64 12.4
-1 2 -7 626.24 12.3
-2 -2 -7 188.68 4.5
2 -2 7 191.58 4.9
-2 2 -7 187.28 4.5
-3 -2 -7 0.9 0.5
3 -2 7 1.5 0.5
-3 2 -7 1.2 0.7
-3 2 -7 1.4 0.5
3 2 7 1.1 0.5
-4 -2 -7 305.67 6.7
4 -2 7 304.87 6.9
-4 -2 -7 302.97 7.1
4 2 7 301.07 6.8
-4 2 -7 319.17 7.9
-4 2 -7 309.87 6.7
-5 -2 -7 30 2.1
-5 -2 -7 31.6 1.5
5 -2 7 31 1.6
-5 2 -7 30.2 2.3
5 2 7 31.3 1.6
-5 2 -7 33.2 1.5
-6 -2 -7 60.19 3
6 -2 7 65.49 2.4
-6 -2 -7 61.59 2.1
6 2 7 61.19 2.3
-6 2 -7 65.49 3.6
-6 2 -7 62.49 2.1
7 -2 7 6.1 0.9
-7 -2 -7 6 1.6
-7 2 -7 5.8 1.7
7 2 7 4.6 0.9
-8 -2 -7 13.5 2.2
8 -2 7 16.8 1.4
-8 2 -7 15.6 2.7
8 2 7 15.5 1.3
9 -2 7 0.2 0.7
-9 -2 -7 -0.9 1.4
-9 2 -7 1.4 1.5
9 2 7 -0.6 0.6
10 -2 7 41.2 2.2
-10 2 -7 29.6 3.7
10 2 7 35 2
11 -2 7 24.1 1.8
-11 2 -7 19.7 3.2
11 2 7 25.3 1.9
12 -2 7 3.1 1.1
-12 2 -7 5.2 2.6
13 -2 7 3.2 1.1
-13 2 -7 3.2 3.1
13 2 7 0 1.1
13 2 7 -0.6 2.1
15 3 -7 8.5 3
14 -3 -7 0.9 1.5
14 3 -7 1.8 2.3
13 -3 -7 19.8 3.6
13 -3 -7 28.1 2.7
13 3 -7 27 3.7
13 3 -7 27.4 3.5
12 -3 -7 0.7 1.2
12 -3 -7 3.9 2.7
12 3 -7 -0.2 1.6
12 3 -7 3.2 1.5
11 -3 -7 1 1.9
11 -3 -7 1.4 1
11 3 -7 0.8 1.8
11 3 -7 2.4 1.2
10 -3 -7 1.7 1.8
10 -3 -7 2.4 1
10 3 -7 0.1 1.3
-10 3 7 -0.2 0.9
10 3 -7 -1.2 1
9 -3 -7 48.1 4
9 -3 -7 46.8 2.7
9 3 -7 43.3 3.7
-9 3 7 43 2.8
9 3 -7 49.7 3.1
8 -3 -7 32.9 2.1
-8 -3 7 33 2.6
8 -3 -7 34.4 3.8
-8 3 7 37.6 2.5
8 3 -7 32.5 2.9
8 3 -7 31 2.8
7 -3 -7 95.79 3.5
7 -3 -7 99.49 6
-7 -3 7 88.39 4
7 3 -7 91.99 3.9
-7 3 7 92.99 3.8
6 -3 -7 9.7 1.3
6 -3 -7 12.3 2.3
6 -3 -7 8.4 0.7
-6 -3 7 10.9 1.8
-6 3 7 8.7 1.4
6 3 -7 7.4 1.4
5 -3 -7 60.19 1.8
-5 -3 7 60.89 2.9
5 -3 -7 61.29 2.5
5 -3 -7 63.19 3.8
5 3 -7 64.89 2.9
-5 3 7 56.49 2.7
4 -3 -7 130.09 3.1
-4 -3 7 129.59 4.4
4 3 -7 124.99 3
-4 3 7 134.39 4.3
4 3 -7 121.79 4.1
-3 -3 7 41.1 2.2
3 -3 -7 41.2 1.5
-3 -3 7 41.1 1.3
-3 3 7 41.3 1.4
3 3 -7 38.1 1.4
3 3 -7 39.3 2
-3 3 7 43.1 2
2 -3 -7 312.87 6.6
-2 -3 7 304.57 7.5
-2 -3 7 313.57 6.4
2 3 -7 309.77 7.3
-2 3 7 323.97 7.2
2 3 -7 315.07 6.5
-2 3 7 308.77 6.5
-1 -3 7 43.2 1.6
1 -3 -7 45.7 1.7
-1 -3 7 42.9 2
-1 3 7 45.5 1.6
1 3 -7 46.3 1.9
1 3 -7 44.3 1.6
0 -3 -7 352.46 7.4
0 -3 7 347.77 7.8
0 -3 7 348.57 7.3
0 3 -7 350.66 7.3
0 3 7 353.56 7.4
-1 -3 -7 659.13 13
1 -3 7 662.13 13
1 -3 7 636.24 13.1
-1 3 -7 656.93 12.9
1 3 7 664.43 13
2 -3 7 134.19 3.5
2 -3 7 134.29 3.5
-2 -3 -7 129.29 3.5
-2 3 -7 137.19 4
2 3 7 132.39 3.5
-2 3 -7 130.19 3.4
3 -3 7 5.3 0.8
-3 -3 -7 5.7 0.8
3 3 7 6.8 0.9
-3 3 -7 7.1 1.2
-3 3 -7 6.6 0.8
-4 -3 -7 63.59 2.4
4 -3 7 57.69 2.2
-4 -3 -7 59.19 2.1
-4 3 -7 57.49 2
-4 3 -7 58.39 2.9
4 3 7 59.39 2.2
5 -3 7 0.8 0.5
-5 -3 -7 0.4 0.8
-5 -3 -7 1.8 0.6
5 3 7 0.7 0.5
-5 3 -7 1.7 1
-5 3 -7 1.4 0.6
-6 -3 -7 56.79 2
6 -3 7 56.89 2.2
6 3 7 58.29 2.2
-6 3 -7 55.59 2
-6 3 -7 57.09 3.5
7 -3 7 120.89 3.6
7 3 7 120.89 3.6
-7 3 -7 119.89 5.4
-8 -3 -7 -0.2 1.3
8 -3 7 0.5 0.6
-8 3 -7 0.4 1.4
8 3 7 1.5 0.7
9 -3 7 35.8 2
-9 3 -7 36 3.6
9 3 7 34.2 2
10 -3 7 45.5 2.3
10 3 7 46.3 2.3
-10 3 -7 50.19 4.5
11 -3 7 7.2 1.2
11 3 7 10.1 1.4
12 -3 7 3.2 1.1
-12 3 -7 7.8 3
12 3 7 6.2 2.2
13 -3 7 -0.4 1
-13 3 -7 3.6 2.8
13 3 7 0.3 1
15 -4 -7 0.8 2.2
14 -4 -7 1.7 1.6
13 -4 -7 39.6 5.3
13 -4 -7 30 2.6
13 4 -7 31 3.7
12 -4 -7 22.6 2.4
12 -4 -7 22.6 3.9
12 4 -7 22.5 3
12 4 -7 19.3 2.7
11 -4 -7 18.4 1.8
11 -4 -7 16.2 2.9
11 4 -7 19.2 2.6
11 4 -7 20.2 2.7
10 -4 -7 36.9 4.4
10 4 -7 35 2.8
-10 4 7 36.5 2.6
10 4 -7 29.1 3
9 -4 -7 277.07 7.4
9 -4 -7 265.67 9.6
9 4 -7 265.37 8.8
9 4 -7 293.37 8.6
-9 4 7 283.67 8
8 -4 -7 71.39 3.1
8 4 -7 73.89 4.1
8 4 -7 79.69 3.8
-8 4 7 71.69 3.5
7 -4 -7 122.59 5.8
-7 -4 7 106.29 4.5
7 -4 -7 113.59 3.8
-7 4 7 118.89 4.4
7 4 -7 115.39 4.5
6 -4 -7 1.1 1.3
-6 -4 7 1.7 0.9
-6 4 7 0.3 0.7
6 4 -7 1.6 0.6
5 -4 -7 100.59 2.7
-5 -4 7 101.89 4
5 -4 -7 107.69 5
5 4 -7 102.89 3.9
-5 4 7 100.19 3.7
-4 -4 7 71.59 3.1
4 -4 -7 67.89 3.8
4 -4 -7 70.39 2.1
4 4 -7 73.69 3.1
4 4 -7 69.59 2
3 -4 -7 6.1 0.7
-3 -4 7 5.3 1.1
-3 -4 7 6.7 0.7
-3 4 7 7.2 1.1
3 4 -7 6.3 1
-3 4 7 7.9 0.7
3 4 -7 7.7 0.8
-2 -4 7 345.17 8.3
-2 -4 7 365.56 7.3
2 -4 -7 349.67 7.4
-2 4 7 349.77 7.3
2 4 -7 354.26 8.1
2 4 -7 356.86 7.3
-1 -4 7 769.82 16.1
1 -4 -7 795.62 15.4
-1 -4 7 788.52 15.2
1 4 -7 810.62 15.3
1 4 -7 791.12 15.8
-1 4 7 794.92 15.3
0 -4 7 54.29 1.9
0 -4 -7 54.39 1.9
0 -4 7 53.89 2.2
0 4 7 53.69 1.9
0 4 -7 52.19 1.8
1 -4 7 251.57 5.9
-1 -4 -7 241.08 5.5
1 -4 7 237.68 5.7
1 4 7 230.78 5.8
-1 4 -7 245.08 5.5
-2 -4 -7 39.5 1.7
2 -4 7 36.9 1.6
2 -4 7 35.5 1.5
-2 4 -7 35.9 1.5
-2 4 -7 35.3 2
2 4 7 37 1.6
3 -4 7 1.3 0.4
-3 -4 -7 1 0.5
3 -4 7 1.1 0.5
3 4 7 1.1 0.5
-3 4 -7 0.8 0.4
-3 4 -7 1.4 0.9
-4 -4 -7 0.5 0.5
4 -4 7 0 0.4
-4 -4 -7 -0.4 0.5
4 4 7 0.5 0.5
-4 4 -7 0.4 0.4
-4 4 -7 -1.1 0.8
-5 -4 -7 26.6 1.4
5 -4 7 27.2 1.5
-5 -4 -7 28 1.7
-5 4 -7 24.1 2.4
-5 4 -7 27.7 1.4
5 4 7 28.7 1.5
6 -4 7 48.5 2.1
-6 -4 -7 45.8 1.8
-6 4 -7 52.79 3.4
6 4 7 46.9 2.1
-6 4 -7 45.8 1.9
7 -4 7 2.6 0.8
7 4 7 2.1 0.7
-7 4 -7 -0.1 1.5
8 -4 7 1.1 0.7
8 4 7 0.7 0.7
-8 4 -7 -0.4 1.4
9 -4 7 1.3 0.8
-9 4 -7 1.1 1.8
9 4 7 0.2 0.7
10 -4 7 13.1 1.6
10 4 7 14.2 1.5
-10 4 -7 17.5 3.4
11 -4 7 0.9 0.8
11 4 7 -0.3 0.7
-11 4 -7 -0.5 2
12 -4 7 -0.6 0.9
-12 4 -7 0.6 2.7
12 4 7 0.9 0.9
13 -4 7 10.7 1.6
-13 4 -7 13 3.5
13 4 7 8.3 1.4
13 -5 -7 11.9 1.9
13 5 -7 12.8 2.5
12 -5 -7 1.3 2
12 -5 -7 0.9 1.1
12 5 -7 0 1.2
11 -5 -7 42.7 2.6
11 -5 -7 50.09 4.4
11 5 -7 46.7 3.5
10 -5 -7 36.4 2.2
10 -5 -7 33.5 3.6
10 5 -7 34 3.5
10 5 -7 38 3
-10 5 7 39.5 2.7
9 -5 -7 4.1 1.1
9 -5 -7 6.3 2.3
9 5 -7 1.8 1.1
9 5 -7 3.4 1.8
-9 5 7 3.1 1.2
8 -5 -7 11.2 1.4
8 -5 -7 17 3.1
8 5 -7 14.1 2
-8 5 7 13.1 1.9
8 5 -7 13.7 2.4
7 -5 -7 353.36 10.9
-7 5 7 342.57 8.8
7 5 -7 334.57 9.3
6 -5 -7 27.7 1.3
-6 -5 7 28.5 2.2
-6 5 7 30.5 2
5 -5 -7 41.7 3.2
-5 -5 7 45.7 2.6
5 -5 -7 48.1 1.7
5 5 -7 46.9 1.5
-5 5 7 42.7 2.3
5 5 -7 44.7 2.5
4 -5 -7 158.38 6
4 -5 -7 152.18 3.8
-4 -5 7 161.08 5.1
4 5 -7 151.58 4.9
4 5 -7 164.88 3.7
-4 5 7 160.38 3.6
-4 5 7 164.18 5.3
-3 -5 7 593.34 11.7
3 -5 -7 595.34 12
3 5 -7 606.24 13.2
-3 5 7 612.54 11.8
3 5 -7 596.94 11.9
-3 5 7 630.94 13.5
-2 -5 7 4.7 0.6
2 -5 -7 4.3 0.7
-2 -5 7 5.7 1.1
2 5 -7 4.4 0.6
2 5 -7 4.4 0.9
-2 5 7 5.2 0.7
-1 -5 7 9.9 1.3
-1 -5 7 8.7 0.8
1 -5 -7 9.8 0.9
-1 5 7 9.5 0.9
1 5 -7 8.8 0.8
1 5 -7 9.7 1.2
0 -5 -7 353.86 7.6
0 -5 7 354.86 8
0 5 -7 348.37 7.4
0 5 7 335.27 8.2
0 5 -7 358.16 7.6
1 -5 7 34.2 1.5
1 -5 7 34.8 1.7
-1 -5 -7 27.4 1.5
-1 5 -7 32.9 1.5
1 5 7 33.2 1.5
-1 5 -7 33.4 1.8
-2 -5 -7 110.99 3.1
2 -5 7 105.39 3
2 -5 7 110.49 3.1
-2 5 -7 106.79 3
-2 5 -7 105.79 3.7
2 5 7 105.59 3.1
-3 -5 -7 22.2 1.3
3 -5 7 23.4 1.4
3 5 7 24.9 1.4
-3 5 -7 22.7 1.3
-3 5 -7 24.6 2
4 -5 7 83.39 2.7
-4 -5 -7 78.09 2.6
4 5 7 84.89 2.7
-4 5 -7 79.99 3.7
-4 5 -7 83.29 2.6
-5 -5 -7 10.2 1
5 -5 7 11.6 1.2
-5 5 -7 10.7 1
5 5 7 13.1 1.2
-5 5 -7 10.2 2
-6 -5 -7 193.78 4.7
6 -5 7 199.38 5.1
-6 5 -7 193.58 4.7
-6 5 -7 200.48 7.1
6 5 7 195.98 5.1
7 -5 7 15 1.4
7 5 7 15.5 1.4
-7 5 -7 21.7 3.1
8 -5 7 6.2 1.1
-8 5 -7 8.9 2.4
8 5 7 7.2 1.1
9 -5 7 162.18 4.8
-9 5 -7 157.48 7.4
9 5 7 171.18 4.8
10 -5 7 30.6 2
10 5 7 31.5 1.9
-11 5 -7 41.1 5.1
11 5 7 50.99 2.5
12 -5 7 7.1 1.3
-12 5 -7 5 2.9
12 5 7 6.1 1.2
13 -5 7 6 1.3
-13 5 -7 -0.8 3.2
13 5 7 1.9 1.2
12 -6 -7 15.9 3.4
12 6 -7 15.6 2.9
11 -6 -7 9.9 3
11 6 -7 8 1.8
-11 6 7 9.1 1.7
10 -6 -7 13.5 2.8
10 6 -7 15.1 2.7
10 6 -7 14 2.4
-10 6 7 11.1 1.7
9 -6 -7 11.3 2.9
9 6 -7 4.1 1.5
9 6 -7 9.1 1.8
-9 6 7 9 1.6
8 -6 -7 38.6 3.9
-8 6 7 41.3 2.6
8 6 -7 41.4 3.1
8 6 -7 39.3 2.9
7 -6 -7 14.4 3.2
7 -6 -7 16.3 1.2
-7 6 7 16.9 1.7
6 -6 -7 138.39 3.6
6 -6 -7 138.09 6.1
-6 -6 7 142.09 5.1
6 6 -7 138.79 5.1
-6 6 7 144.59 4.7
6 6 -7 145.19 3.4
5 -6 -7 19.9 1.2
-5 -6 7 18.9 1.8
5 -6 -7 23 3
-5 6 7 24.7 1.7
5 6 -7 25.4 2
5 6 -7 21.8 1.1
4 -6 -7 53.39 1.9
4 -6 -7 54.99 3.6
-4 -6 7 57.79 2.8
4 6 -7 53.99 2.7
-4 6 7 54.89 2.4
4 6 -7 57.39 1.8
-4 6 7 51.79 1.7
3 -6 -7 1.5 1.2
3 -6 -7 1.5 0.5
-3 -6 7 3.3 0.5
-3 -6 7 1.7 0.8
-3 6 7 2.4 0.5
3 6 -7 2.4 0.8
3 6 -7 3.2 0.6
-2 -6 7 475.05 10.8
-2 -6 7 496.35 9.7
2 -6 -7 477.05 9.9
2 6 -7 478.35 9.7
-2 6 7 475.55 9.7
2 6 -7 463.05 10.6
-1 -6 7 12.6 1.1
1 -6 -7 10.4 1
-1 -6 7 10.7 1.2
1 6 -7 12.3 1.1
-1 6 7 12.3 1
1 6 -7 13.9 1
0 -6 -7 18.8 1.2
0 -6 7 20 1.2
0 -6 7 19 1.4
0 6 -7 18.7 1.2
0 6 7 19.2 1.2
0 6 -7 18.9 1.1
-1 -6 -7 224.08 5.4
1 -6 7 227.58 5.3
1 -6 7 220.88 5.4
1 6 7 227.28 5.3
-1 6 -7 222.78 5.9
-1 6 -7 227.18 5.3
-2 -6 -7 33.8 1.6
2 -6 7 31.7 1.6
-2 6 -7 32.4 1.6
2 6 7 32.4 1.6
-2 6 -7 34.1 2.1
-3 -6 -7 23.4 1.4
3 -6 7 23.7 1.4
3 6 7 22.7 1.4
-3 6 -7 21.3 1.3
-3 6 -7 24.9 2.1
4 -6 7 7.3 1
-4 -6 -7 6.5 0.9
-4 6 -7 6.1 0.9
4 6 7 5.5 0.9
-4 6 -7 5.6 1.4
5 -6 7 31.4 1.7
-5 -6 -7 30.6 1.5
5 6 7 30.1 1.7
-5 6 -7 30.5 1.5
-5 6 -7 31.4 2.8
-6 -6 -7 9.1 1
6 -6 7 5.9 0.9
-6 6 -7 7.6 2
-6 6 -7 7.9 1
6 6 7 7.2 1.1
7 -6 7 51.69 2.3
-7 6 -7 51.49 1.9
7 6 7 49.7 2.3
-7 6 -7 54.49 4
8 -6 7 24.2 1.7
8 6 7 24.6 1.7
-8 6 -7 26.8 3.7
9 -6 7 165.68 4.8
-9 6 -7 156.78 7.5
9 6 7 168.78 4.8
10 -6 7 8.6 1.2
10 6 7 11.3 1.4
-10 6 -7 5.3 2.5
11 -6 7 9.7 1.3
-11 6 -7 5.3 2.8
11 6 7 8.2 1.3
12 -6 7 10.5 1.6
12 6 7 10.4 1.4
-12 6 -7 12.8 3.7
11 -7 -7 -0.9 1.9
-11 7 7 0.8 1
11 7 -7 -0.4 1.1
10 -7 -7 4.3 2
10 7 -7 2.3 1.5
-10 7 7 2.1 1
9 -7 -7 -0.4 1.7
9 7 -7 2.1 1.1
9 7 -7 3.4 1.5
-9 7 7 2.5 1.1
8 -7 -7 321.37 7.2
8 -7 -7 315.67 10.9
8 7 -7 329.47 9.6
-8 7 7 335.47 8.7
7 -7 -7 10.5 1.1
7 -7 -7 8.4 2.4
7 7 -7 10.8 0.9
7 7 -7 8.9 1.6
-7 7 7 11.1 1.6
6 -7 -7 222.28 5.3
6 -7 -7 225.98 8.2
6 7 -7 229.18 5.1
-6 7 7 232.78 6.3
6 7 -7 221.58 7
5 -7 -7 27.2 1.4
5 7 -7 29.1 1.3
-5 7 7 27 1.2
-5 7 7 27.2 1.8
5 7 -7 25.8 2.4
-4 -7 7 10.9 1.6
4 -7 -7 12.1 1
4 -7 -7 11 2.3
4 7 -7 14.4 1.8
4 7 -7 10.8 0.9
-4 7 7 11.3 1.2
-4 7 7 13.9 0.9
3 -7 -7 38 3.1
-3 -7 7 42.4 1.5
-3 -7 7 39.6 2.2
3 -7 -7 41.2 1.8
3 7 -7 38.9 2.3
-3 7 7 40.5 1.6
3 7 -7 40.4 1.6
-2 -7 7 928.11 17.7
-2 -7 7 902.61 18.9
2 -7 -7 910.31 17.9
2 -7 -7 932.01 20.4
2 7 -7 898.81 18.7
-2 7 7 923.41 17.7
2 7 -7 924.31 17.7
-1 -7 7 575.84 11.4
1 -7 -7 559.44 11.6
-1 -7 7 560.14 12.2
1 7 -7 561.34 12
1 7 -7 566.04 11.4
-1 7 7 566.94 11.5
0 -7 7 13.7 1.1
0 -7 -7 12.8 1.1
0 -7 7 13.9 1.2
0 7 -7 11.8 1.1
0 7 -7 13.5 1
0 7 7 13.1 1.1
0 7 -7 13.1 1.3
1 -7 7 48.5 2
-1 -7 -7 50.39 2.1
1 -7 7 51.89 2.1
1 7 7 49.99 2
-1 7 -7 50.99 2.5
-1 7 -7 51.49 2
-2 -7 -7 614.64 12.8
2 -7 7 639.84 12.8
2 7 7 634.94 12.9
-2 7 -7 639.34 12.7
-2 7 -7 616.14 13.9
3 -7 7 11.2 1.1
-3 -7 -7 14 1.2
-3 7 -7 11.2 1.8
-3 7 -7 10.5 1.1
3 7 7 14 1.1
4 -7 7 32.4 1.7
-4 -7 -7 34.7 1.7
-4 7 -7 34.5 2.7
-4 7 -7 33.4 1.6
4 7 7 32.8 1.8
5 -7 7 7.5 1.1
-5 -7 -7 8.5 1
5 7 7 7.6 1.1
-5 7 -7 8.2 1
-5 7 -7 9.8 2
6 -7 7 337.57 7.9
-6 7 -7 336.77 7.5
-6 7 -7 346.57 10.4
6 7 7 336.17 7.8
7 -7 7 26.9 1.8
7 7 7 25.8 1.7
-7 7 -7 28 3.5
-7 7 -7 22.7 1.4
8 -7 7 0.5 0.8
8 7 7 1.3 0.7
-8 7 -7 -0.4 1.7
9 -7 7 8.2 1.3
9 7 7 8.3 1.4
10 -7 7 14 1.7
10 7 7 17.3 1.6
-10 7 -7 18.8 3.8
11 -7 7 4.5 1.1
-11 7 -7 2.6 2.7
12 -7 7 1.8 1.1
-12 7 -7 8.4 3.7
12 7 7 0.6 1
11 -8 -7 80.89 5.6
11 8 -7 74.89 4.6
-11 8 7 82.49 3.8
10 8 -7 1.5 1.3
-10 8 7 -0.7 0.7
9 -8 -7 257.17 9.7
9 -8 -7 243.58 6
9 8 -7 251.67 8.4
-9 8 7 239.38 7.2
8 -8 -7 11.3 1.2
8 -8 -7 15.8 2.9
8 8 -7 14.1 2.4
-8 8 7 14.2 1.9
7 -8 -7 379.86 11.8
7 -8 -7 367.56 8.2
7 8 -7 362.76 10.2
7 8 -7 373.96 7.8
-7 8 7 370.96 9.2
6 -8 -7 16.3 3
6 -8 -7 16.1 1.2
6 8 -7 14.8 2.1
-6 8 7 14.5 1.5
6 8 -7 16.2 1.1
5 -8 -7 8.2 1
5 -8 -7 6.2 2
5 8 -7 8.1 1.5
5 8 -7 8.8 0.9
-5 8 7 9.3 1.4
-5 8 7 8.4 0.8
4 -8 -7 4.5 1.6
4 -8 -7 6.5 0.9
-4 8 7 5.3 0.8
-4 8 7 4.8 1
4 8 -7 5.9 0.8
4 8 -7 7.3 1.5
3 -8 -7 2.1 0.7
3 -8 -7 2.8 1.4
-3 -8 7 1.7 0.8
-3 -8 7 2.4 0.5
3 8 -7 1.5 0.6
3 8 -7 0.5 0.7
-3 8 7 2.1 0.6
-2 -8 7 3 0.6
2 -8 -7 4.3 0.8
-2 -8 7 2 1
2 -8 -7 4 1.3
-2 8 7 2 0.6
2 8 -7 4 1
2 8 -7 2.5 0.6
-1 -8 7 95.69 2.8
1 -8 -7 91.19 2.9
-1 -8 7 93.69 3.3
1 -8 -7 83.99 4.1
-1 8 7 90.49 2.8
1 8 -7 91.99 2.8
1 8 -7 89.79 3.2
0 -8 7 16.6 1.3
0 -8 -7 16.4 2.1
0 -8 7 15 1.2
0 -8 -7 14.8 1.2
0 8 7 16.2 1.2
0 8 -7 16.3 1.1
0 8 -7 17.1 1.2
0 8 -7 15.8 1.5
1 -8 7 81.29 2.8
1 -8 7 84.29 2.7
-1 -8 -7 82.19 2.8
-1 8 -7 90.29 3.5
1 8 7 83.79 2.8
-1 8 -7 77.79 2.6
-1 8 -7 80.49 2.5
-2 -8 -7 76.89 2.7
2 -8 7 76.39 2.6
-2 8 -7 70.59 2.5
-2 8 -7 69.69 3.4
2 8 7 74.79 2.6
-3 -8 -7 82.09 2.8
3 -8 7 79.39 2.8
3 8 7 87.19 2.9
-3 8 -7 82.19 2.7
-3 8 -7 76.89 3.7
-4 -8 -7 117.59 3.5
4 -8 7 118.59 3.6
-4 8 -7 118.79 3.5
-4 8 -7 120.49 5.1
4 8 7 118.59 3.6
-5 -8 -7 5.3 0.9
5 -8 7 5.5 1
-5 8 -7 4.2 1.7
-5 8 -7 3.9 0.8
5 8 7 3.9 0.8
6 -8 7 3.5 0.9
-6 -8 -7 2.5 0.8
6 8 7 1.2 0.8
-6 8 -7 -0.1 1.6
-6 8 -7 1.5 0.7
7 -8 7 101.89 3.6
-7 8 -7 102.89 5.7
7 8 7 103.59 3.5
-7 8 -7 103.19 3.1
8 -8 7 17.9 1.7
-8 8 -7 21.7 3.6
8 8 7 19.5 1.7
9 -8 7 10.1 1.4
9 8 7 9.2 1.3
-9 8 -7 10.2 2.9
10 -8 7 3.3 1.2
10 8 7 3.7 0.9
-10 8 -7 1.7 2.1
11 -8 7 17.2 1.8
11 8 7 16.9 1.9
-11 8 -7 16.8 3.7
12 -8 7 0.7 1.1
-12 8 -7 3.4 3
12 8 7 -0.9 0.9
12 -9 -7 5 1.2
11 -9 -7 72.99 6.4
11 -9 -7 78.99 3.3
-11 9 7 79.89 3.8
10 -9 -7 12.4 1.4
10 -9 -7 13.9 2.9
-10 9 7 14.3 2
10 9 -7 14.1 2.4
9 -9 -7 1.9 0.8
9 -9 -7 3.5 2.1
9 9 -7 -0.2 0.8
-9 9 7 3.5 1.1
8 -9 -7 2 1.4
8 -9 -7 2.9 0.9
8 9 -7 2.9 0.6
-8 9 7 2.6 0.9
7 -9 -7 219.28 8.5
7 -9 -7 215.18 7.1
-7 9 7 211.68 6.3
7 9 -7 221.08 7.4
7 9 -7 218.58 5.1
6 -9 -7 129.19 3.8
6 -9 -7 126.19 6.2
6 9 -7 127.29 5.2
-6 9 7 127.19 4.3
6 9 -7 128.59 3.5
5 -9 -7 2.7 1.4
5 -9 -7 2.8 0.7
-5 9 7 3.1 0.9
-5 9 7 3.7 0.6
5 9 -7 3.9 0.7
-5 9 7 3.3 0.6
5 9 -7 2.3 1
4 -9 -7 5.2 1
4 9 -7 6.4 1.3
4 9 -7 5.2 0.8
-4 9 7 6.8 0.9
-4 9 7 4.7 0.7
3 -9 -7 183.88 4.9
3 -9 -7 189.28 7
3 9 -7 182.88 5.7
3 9 -7 185.98 4.6
-3 9 7 188.28 4.6
2 -9 -7 251.37 8
2 -9 -7 245.38 6
-2 -9 7 245.18 5.6
2 9 -7 240.58 6.6
2 9 -7 243.78 5.7
-2 9 7 239.78 5.7
1 -9 -7 295.77 8.6
1 -9 -7 300.47 6.9
-1 -9 7 290.57 7.3
-1 -9 7 301.57 6.7
1 9 -7 294.77 7.3
-1 9 7 285.97 6.7
1 9 -7 293.37 6.7
1 9 -7 285.97 7.2
0 -9 7 58.29 2.2
0 -9 -7 61.79 2.4
0 -9 7 60.79 2.5
0 -9 -7 61.79 3.4
0 9 -7 61.39 2.2
0 9 -7 61.69 2.8
0 9 -7 63.99 2.4
0 9 7 60.89 2.3
-1 -9 -7 673.73 15.1
-1 -9 -7 680.73 13.9
1 -9 7 656.43 13.6
1 -9 7 677.03 13.7
-1 9 -7 677.63 13.4
1 9 7 683.73 13.8
-1 9 -7 675.03 14.9
-1 9 -7 642.94 14
2 -9 7 52.09 2.2
-2 -9 -7 53.19 2.3
-2 9 -7 47.6 3
2 9 7 49 2.2
-3 -9 -7 23.4 1.6
3 -9 7 20.8 1.5
3 9 7 20.8 1.5
-3 9 -7 19.4 2.4
-3 9 -7 19.7 1.4
4 -9 7 28.4 1.8
-4 -9 -7 22.9 1.6
-4 9 -7 22.7 2.9
-4 9 -7 23 1.5
4 9 7 24.1 1.7
5 -9 7 90.19 3.2
-5 -9 -7 84.09 3
-5 9 -7 78.29 4.6
5 9 7 91.79 3.2
-5 9 -7 88.99 2.9
6 -9 7 52.69 2.5
-6 -9 -7 56.89 2.3
6 9 7 57.29 2.6
-6 9 -7 62.79 4.5
7 -9 7 18 1.7
-7 9 -7 17.1 3.1
-7 9 -7 17 1.4
-7 9 -7 18.9 1.6
7 9 7 19.7 1.6
8 -9 7 10.8 1.5
-8 9 -7 9.8 4.6
8 9 7 13.2 1.5
9 -9 7 15.1 1.7
-9 9 -7 19.5 3.6
9 9 7 19.1 1.8
10 -9 7 10.6 1.5
10 9 7 13.6 1.9
-10 9 -7 15.2 3.6
11 -9 7 49.1 2.8
11 9 7 57.29 2.9
-11 9 -7 50.09 5.9
12 -9 7 -0.6 1
-12 9 -7 -1.9 2.9
12 9 7 4.9 1.2
12 -10 -7 13.1 1.7
11 -10 -7 1.5 1
-11 10 7 0.4 1
10 -10 -7 9.9 3
10 -10 -7 12.2 1.3
-10 10 7 9.1 1.6
10 10 -7 15.6 2.8
9 -10 -7 -6.7 3.4
-9 10 7 2.3 1
8 -10 -7 18.7 1.6
-8 10 7 22.1 1.9
8 10 -7 21.4 1.4
7 -10 -7 159.88 4.5
7 -10 -7 136.59 6.8
7 10 -7 155.18 4.1
-7 10 7 155.38 5
7 10 -7 150.68 6
6 -10 -7 183.08 7.6
6 -10 -7 172.78 4.8
6 10 -7 171.08 6.3
-6 10 7 177.58 4.2
-6 10 7 187.58 5.4
6 10 -7 177.88 4.5
5 -10 -7 15.3 1.4
5 -10 -7 17.9 3.6
-5 10 7 15.1 1.1
-5 10 7 16.9 1.5
-5 10 7 16.5 1.1
5 10 -7 17.8 1.2
5 10 -7 17.7 2.2
4 -10 -7 39.9 3.5
4 -10 -7 38 2
-4 10 7 41.8 1.8
4 10 -7 37.3 1.7
4 10 -7 40.5 2.7
-4 10 7 41 1.8
3 -10 -7 142.49 5.9
3 -10 -7 131.29 4.1
3 10 -7 141.19 3.8
-3 10 7 135.99 3.8
3 10 -7 131.99 4.8
2 -10 -7 303.67 7.5
-2 -10 7 293.37 6.7
2 -10 -7 297.57 9.1
2 10 -7 291.07 7.3
2 10 -7 298.17 7.7
2 10 -7 296.67 7.3
-2 10 7 294.87 6.8
1 -10 -7 70.19 2.8
-1 -10 7 69.09 2.5
1 -10 -7 69.19 3.9
-1 10 7 71.89 2.6
1 10 -7 78.19 3.1
1 10 -7 76.99 3.2
1 10 -7 67.69 2.9
0 -10 -7 94.29 4.3
0 -10 7 93.49 3.1
0 -10 -7 90.99 3.2
0 10 7 95.99 3.2
0 10 -7 96.39 3.2
0 10 -7 94.99 3.8
0 10 -7 93.79 3
-1 -10 -7 128.39 4
1 -10 7 130.19 3.8
1 10 7 127.69 3.9
-1 10 -7 134.19 3.6
-1 10 -7 131.99 3.8
-1 10 -7 128.99 4.8
-2 -10 -7 5 1
2 -10 7 5.7 1
-2 10 -7 5.3 1.5
2 10 7 4.1 0.9
-2 10 -7 4.6 0.9
3 -10 7 23.3 1.7
-3 10 -7 24.4 2.6
-3 10 -7 24 1.6
3 10 7 25.2 1.6
-4 -10 -7 113.79 3.9
4 -10 7 115.89 3.7
-4 10 -7 110.89 3.5
4 10 7 114.99 3.7
-4 10 -7 108.49 5.2
5 -10 7 -0.3 0.6
-5 -10 -7 0.9 0.7
5 10 7 0.2 0.7
-5 10 -7 0.4 1.6
-5 10 -7 1.7 0.6
-6 -10 -7 7.9 1.2
6 -10 7 8.8 1.3
-6 10 -7 7.9 1
-6 10 -7 7.4 2.3
6 10 7 8.1 1.3
7 -10 7 2.1 0.9
-7 10 -7 2.2 2.2
7 10 7 0.8 0.8
-7 10 -7 2.4 0.8
-7 10 -7 2.8 0.8
8 -10 7 24.6 2
-8 10 -7 25.3 4
8 10 7 27.6 2
9 -10 7 0.6 1
-9 10 -7 1.1 2.3
9 10 7 0.2 0.9
10 -10 7 25.1 2.1
-10 10 -7 22.7 4.3
10 10 7 26.5 2
11 -10 7 9 1.4
11 10 7 10.1 1.6
-11 10 -7 9.6 3.3
12 -10 7 14.9 1.9
12 10 7 14.3 1.7
-12 10 -7 9.2 3.9
11 -11 -7 6.5 1.5
10 -11 -7 9.8 1.4
10 -11 -7 10.3 2.8
10 11 -7 10 2.6
-10 11 7 13.8 1.8
8 -11 -7 156.78 4.7
-8 11 7 151.78 5.1
8 11 -7 158.68 4.2
7 -11 -7 38.2 2.2
-7 11 7 37.3 2.4
7 11 -7 38.4 1.8
7 11 -7 34.5 3
6 -11 -7 105.59 5.8
-6 11 7 103.59 2.9
-6 11 7 96.89 2.9
-6 11 7 99.99 3.8
6 11 -7 106.29 4.8
6 11 -7 102.39 3.2
5 -11 -7 121.29 6
5 -11 -7 127.69 4
-5 11 7 117.09 3.4
-5 11 7 123.29 3.4
-5 11 7 120.29 4.1
5 11 -7 118.79 5
5 11 -7 118.09 3.5
4 -11 -7 278.17 9.4
4 -11 -7 277.07 6.9
-4 11 7 280.37 6.5
4 11 -7 279.87 6.6
-4 11 7 282.47 6.5
4 11 -7 276.37 8.1
3 -11 -7 -0.7 0.6
3 11 -7 -0.7 0.4
3 11 -7 0.6 0.8
3 11 -7 0.1 1
-3 11 7 -0.5 0.5
-2 -11 7 38.6 1.8
2 -11 -7 40 2.1
2 -11 -7 40.5 3.4
2 11 -7 38.6 2.4
2 11 -7 36.6 1.8
2 11 -7 34.9 2.2
-2 11 7 38.6 1.9
-1 -11 7 164.98 4.4
1 -11 -7 162.28 4.7
1 -11 -7 159.68 6.1
1 11 -7 161.48 4.9
1 11 -7 164.08 4.4
-1 11 7 159.28 4.5
1 11 -7 160.98 5.2
0 -11 7 144.99 4.1
0 -11 -7 148.19 4.4
0 -11 -7 141.99 5.4
0 11 -7 147.39 5.1
0 11 -7 139.39 4
0 11 -7 146.29 4.3
0 11 7 143.19 4.2
1 -11 7 7.3 1.1
-1 -11 -7 9.2 1.3
1 11 7 8.5 1.2
-1 11 -7 10.8 1.9
-1 11 -7 7.8 1.1
-2 -11 -7 3 0.8
2 -11 7 3.1 0.8
-2 11 -7 3.9 1.5
-2 11 -7 1.4 0.7
2 11 7 2.6 0.9
-3 -11 -7 227.28 6
3 -11 7 231.68 6
3 11 7 229.68 6
-3 11 -7 222.98 7.7
4 -11 7 17.2 1.5
-4 -11 -7 16.5 1.7
4 11 7 17.6 1.6
-4 11 -7 19.1 3
5 -11 7 113.79 3.9
-5 11 -7 110.89 5.8
5 11 7 117.19 3.9
6 -11 7 141.99 4.5
-6 -11 -7 134.19 4
-6 11 -7 128.39 4.4
-6 11 -7 127.49 6.6
-6 11 -7 138.69 4.4
6 11 7 133.59 4.4
7 -11 7 0.5 0.7
7 11 7 0.1 0.8
-7 11 -7 1.5 2.1
-7 11 -7 0.7 0.7
-7 11 -7 0.9 0.9
8 -11 7 13 2.7
-8 11 -7 18.1 3.3
8 11 7 18.4 1.7
9 -11 7 286.67 7.7
-9 11 -7 302.47 11.7
10 -11 7 0.9 1
10 11 7 -0.1 1
-10 11 -7 0.7 2.7
11 -11 7 1.9 1.2
11 11 7 0.1 0.8
-11 11 -7 1.7 2.9
11 -12 -7 49 2.9
10 -12 -7 3.7 1.2
-10 12 7 2.3 1.2
10 12 -7 4.8 0.9
9 -12 -7 42.3 2.4
-9 12 7 40.8 2.6
9 12 -7 39.5 2.5
8 -12 -7 21.3 1.9
8 12 -7 21.7 2.2
-8 12 7 26.8 2
7 -12 -7 10.2 1.5
7 12 -7 8.4 1.8
-7 12 7 11.8 1.6
7 12 -7 11.7 1.1
6 -12 -7 27.8 3.9
6 -12 -7 22.8 1.9
6 12 -7 24.2 2.5
-6 12 7 24.5 1.9
6 12 -7 22.3 1.5
-6 12 7 25.2 1.4
-6 12 7 23.3 1.4
5 -12 -7 21.8 1.7
5 -12 -7 23.6 3.5
-5 12 7 18.9 1.4
-5 12 7 19 1.7
-5 12 7 17.8 1.4
5 12 -7 21.1 1.7
5 12 -7 21.5 1.4
5 12 -7 18 2.5
4 -12 -7 67.49 2.9
4 12 -7 69.69 2.6
-4 12 7 65.19 2.5
4 12 -7 65.79 3.6
4 12 -7 63.49 2.8
-4 12 7 67.79 2.8
3 -12 -7 48.6 2.5
3 -12 -7 48.1 3.8
3 12 -7 55.29 2.7
3 12 -7 51.39 3
3 12 -7 49.4 2.3
-3 12 7 50.49 2.2
2 -12 -7 92.59 3.7
2 -12 -7 93.59 4.9
2 12 -7 89.89 3.6
2 12 -7 93.59 3.9
-2 12 7 94.79 3.2
1 -12 -7 0.4 1.3
1 -12 -7 0.3 0.7
-1 -12 7 1.1 0.6
1 12 -7 1.5 0.9
1 12 -7 0.3 0.8
-1 12 7 1 0.7
1 12 -7 0.5 1
0 -12 7 164.18 4.5
0 -12 -7 163.98 5.8
0 12 -7 155.18 4.5
0 12 -7 157.78 5.6
0 12 -7 164.88 4.8
0 12 7 166.88 4.7
1 -12 7 26.4 1.8
-1 12 -7 26.3 1.6
-1 12 -7 29.7 2.6
1 12 7 29.8 1.9
2 -12 7 25.7 1.7
-2 12 -7 28.7 2.9
2 12 7 29.9 1.9
-2 12 -7 27.4 1.7
3 -12 7 1.2 0.7
-3 -12 -7 1.6 0.8
-3 12 -7 2.1 0.7
-3 12 -7 3.9 1.6
3 12 7 3 0.9
4 -12 7 145.39 4.5
-4 -12 -7 141.79 4.4
-4 12 -7 138.89 6.3
-4 12 -7 140.49 4.2
4 12 7 146.09 4.5
5 -12 7 16.7 1.7
-5 -12 -7 17.4 1.6
5 12 7 17.2 1.7
-5 12 -7 17.4 3.1
-5 12 -7 16.4 1.5
6 -12 7 13.5 1.6
-6 12 -7 17.4 1.8
6 12 7 16.9 1.9
-6 12 -7 24.4 4
-6 12 -7 15.1 1.5
7 -12 7 13.4 2.2
-7 12 -7 16.4 1.9
7 12 7 15.2 1.7
-7 12 -7 14.2 1.5
-7 12 -7 15.9 3.3
8 -12 7 29.7 2.2
8 12 7 27.7 2.7
-8 12 -7 22.8 4.2
9 -12 7 5.3 1.3
-9 12 -7 3.6 2.6
9 12 7 6.8 1.4
10 -12 7 3.1 1.2
-10 12 -7 1.8 2.4
11 -12 7 50.19 3.1
11 12 7 55.29 3
-11 12 -7 38.6 5.9
11 13 -7 14.1 1.6
11 13 -7 11.5 1.4
10 -13 -7 25.2 2.3
10 13 -7 30.2 2
9 -13 -7 2.7 2.5
9 -13 -7 5.2 1.2
9 13 -7 5.5 2
-9 13 7 3.7 1.2
9 13 -7 3 0.9
8 -13 -7 50.69 2.7
8 13 -7 48.5 3.8
8 13 -7 53.39 2.2
-8 13 7 51.69 2.8
7 -13 -7 35.5 2.3
-7 13 7 39.3 2.3
7 13 -7 35.8 1.9
6 -13 -7 7.7 2.4
6 -13 -7 4 1.1
6 13 -7 5.8 1
-6 13 7 8.3 1
-6 13 7 7.3 1
6 13 -7 9.7 1.9
-6 13 7 7.4 1.3
5 -13 -7 16.8 3
5 -13 -7 16.2 1.6
-5 13 7 15.3 1.3
-5 13 7 14.6 1.5
5 13 -7 16 1.6
5 13 -7 15.8 1.4
5 13 -7 16 2.5
4 -13 -7 59.79 2.9
4 -13 -7 65.59 4.4
-4 13 7 60.09 2.5
4 13 -7 56.69 2.4
-4 13 7 60.69 2.5
4 13 -7 61.39 3.4
4 13 -7 62.39 2.8
3 -13 -7 5 1.9
3 -13 -7 5.9 1.2
3 13 -7 4.9 0.9
-3 13 7 6.5 1.1
3 13 -7 4.4 1.2
-3 13 7 4 0.9
3 13 -7 5.7 1.3
2 -13 -7 140.59 4.6
2 -13 -7 150.58 7.2
-2 13 7 146.19 4.4
2 13 -7 145.69 5.1
2 13 -7 150.58 5.1
2 13 -7 147.19 4.3
-1 -13 7 4.6 1
1 -13 -7 5.4 1.1
1 -13 -7 5.2 1.9
1 13 -7 4.8 1.2
1 13 -7 4.5 1.4
-1 13 7 4.8 1
1 13 -7 6.1 1
0 -13 -7 21.7 2.7
0 -13 -7 19 1.8
0 -13 7 21.4 1.6
0 13 -7 21 2.5
0 13 -7 23 1.8
0 13 7 21.8 1.7
0 13 -7 21.6 1.5
-1 -13 -7 199.28 5.7
-1 -13 -7 202.38 6.5
1 -13 7 206.38 5.8
-1 13 -7 209.38 7.1
-1 13 -7 195.58 5.4
1 13 7 204.08 5.6
-1 13 -7 198.18 5.2
2 -13 7 20.8 1.7
-2 -13 -7 23.7 1.9
2 13 7 23.3 1.8
-2 13 -7 21.2 1.6
-2 13 -7 18.3 2.8
3 -13 7 13.4 1.5
-3 -13 -7 16.5 1.8
-3 13 -7 16 2.7
3 13 7 14.8 1.6
-3 13 -7 12.9 1.5
4 -13 7 51.39 2.6
-4 -13 -7 46.9 2.6
-4 13 -7 48 2.3
-4 13 -7 42.3 4
4 13 7 48.5 2.6
5 -13 7 25.1 1.9
-5 -13 -7 24.9 1.9
-5 13 -7 22.4 1.7
-5 13 -7 24.9 3.8
-5 13 -7 26.2 2.1
5 13 7 24.2 2
6 -13 7 67.49 3.4
-6 13 -7 73.39 2.9
6 13 7 68.39 3.2
-6 13 -7 70.09 3.1
-6 13 -7 67.19 5.2
7 -13 7 0.7 0.9
-7 13 -7 0.3 0.8
-7 13 -7 -0.9 0.8
7 13 7 1.1 0.9
-7 13 -7 2.7 2.4
8 -13 7 -0.9 0.8
8 13 7 1.4 1
-8 13 -7 4.5 2.3
-8 13 -7 0.1 0.8
9 -13 7 2.4 1
-9 13 -7 3.1 2.9
9 13 7 3.4 1.2
10 -13 7 50.59 3
10 13 7 56.09 2.9
-10 13 -7 53.29 5.8
11 -13 7 -1.6 1
11 13 7 -0.7 1.1
-11 13 -7 -3.7 3.3
12 14 -7 1.8 1.2
12 14 -7 -0.2 1.1
11 14 -7 50.39 2.8
11 14 -7 46.8 2.6
10 -14 -7 66.59 3.4
10 14 -7 67.29 3.1
10 14 -7 69.59 2.9
9 -14 -7 4.7 1.8
9 14 -7 4.8 1.1
8 -14 -7 8.3 3
8 -14 -7 9.9 1.5
-8 14 7 7.1 1.4
8 14 -7 8 1.2
8 14 -7 13.1 2.7
7 -14 -7 12.3 1.6
7 14 -7 14.5 1.5
-7 14 7 10.9 1.6
6 -14 -7 15.5 1.9
6 14 -7 11.2 1.3
-6 14 7 13.3 1.3
-6 14 7 12.4 1.8
5 -14 -7 68.49 3.1
5 -14 -7 60.69 4.7
-5 14 7 75.19 3.1
-5 14 7 69.09 2.7
-5 14 7 68.69 2.6
5 14 -7 70.59 2.8
5 14 -7 68.69 3.1
5 14 -7 72.09 4
4 -14 -7 49 2.6
4 -14 -7 43 4
-4 14 7 46.9 2.3
4 14 -7 48.8 2.3
4 14 -7 45.4 3.1
4 14 -7 46.4 2.7
3 -14 -7 216.58 6.3
3 -14 -7 234.68 9.3
3 14 -7 225.28 7.2
-3 14 7 222.88 5.9
3 14 -7 229.38 6.7
-3 14 7 217.18 5.8
3 14 -7 220.78 5.9
2 -14 -7 18.7 2.8
2 -14 -7 18.3 1.8
2 14 -7 16.3 1.5
-2 14 7 16.7 1.6
2 14 -7 18.5 2.2
2 14 -7 21.1 2.4
1 -14 -7 45.2 2.5
1 -14 -7 39.3 3.4
1 14 -7 48 3.2
1 14 -7 41.6 2.2
-1 14 7 41.2 2.3
1 14 -7 44.5 2.6
0 -14 7 12.5 1.4
0 -14 -7 10.8 2
0 -14 -7 10.5 1.5
0 14 -7 12.1 1.5
0 14 -7 9.4 1.2
0 14 -7 8.6 1.8
0 14 7 9.5 1.4
-1 -14 -7 323.17 8.2
1 -14 7 339.57 9.2
-1 14 -7 329.17 9.9
1 14 7 327.97 8.1
-1 14 -7 332.77 8
-1 14 -7 328.47 7.8
-2 -14 -7 21.8 1.9
2 -14 7 18.1 1.7
-2 14 -7 22.9 1.8
2 14 7 22.2 2
-2 14 -7 21.5 3
-3 -14 -7 101.69 3.6
3 -14 7 94.09 3.6
-3 14 -7 90.59 5.1
-3 14 -7 95.99 3.4
3 14 7 88.59 3.6
4 -14 7 16.7 1.7
-4 -14 -7 16.7 1.7
-4 14 -7 15.4 1.6
-4 14 -7 17.4 3.2
4 14 7 15.2 1.8
-4 14 -7 16.3 2
5 -14 7 47.3 2.9
-5 14 -7 49.8 2.4
-5 14 -7 48.1 2.6
-5 14 -7 38.1 5.8
5 14 7 37.7 2.5
6 -14 7 2.7 1.1
-6 14 -7 5.5 1.1
-6 14 -7 4.4 2.3
6 14 7 5 2
-6 14 -7 4.7 1.2
7 -14 7 71.69 3.3
7 14 7 76.89 3.4
-7 14 -7 72.09 3.2
-7 14 -7 81.09 6.1
-7 14 -7 74.29 3
8 -14 7 5.5 1.3
-8 14 -7 7.8 2.9
8 14 7 5.2 1.2
-8 14 -7 7.5 1.4
-8 14 -7 7.3 1.3
9 -14 7 6.7 1.3
-9 14 -7 3.9 3.3
9 14 7 10.3 1.7
10 -14 7 2.2 1.1
10 14 7 3 1.2
-10 14 -7 6.9 2.8
12 15 -7 14.1 1.6
12 15 -7 12.1 1.8
11 15 -7 2.2 1.1
11 15 -7 1.9 1.3
10 15 -7 39.5 2.5
10 15 -7 34.8 2.3
9 -15 -7 106.99 4.4
9 15 -7 117.79 4.2
9 15 -7 114.59 3.9
8 -15 -7 60.69 3.2
8 15 -7 69.29 5.4
-8 15 7 58.29 3.1
8 15 -7 61.59 2.8
7 -15 -7 8.3 2.8
7 -15 -7 11.1 1.9
7 15 -7 12.2 2.4
-7 15 7 14 1.7
7 15 -7 13.6 1.5
6 -15 -7 9.5 1.6
-6 15 7 6.3 1
6 15 -7 5.2 1.1
-6 15 7 6.3 0.9
-6 15 7 4.8 1.2
5 -15 -7 87.89 5.4
5 -15 -7 86.49 3.6
5 15 -7 82.09 3.2
-5 15 7 89.89 3.2
5 15 -7 87.29 4.5
5 15 -7 81.79 3.5
-5 15 7 87.39 3.1
4 -15 -7 34.5 3.7
4 -15 -7 34.7 2.3
4 15 -7 32.4 2.7
-4 15 7 32.7 2
4 15 -7 32.4 1.9
-4 15 7 30.8 1.9
4 15 -7 32.5 2.4
3 -15 -7 22.2 2
3 -15 -7 29.8 3.5
-3 15 7 28.3 1.9
3 15 -7 27.7 2.4
-3 15 7 25.5 1.8
3 15 -7 27.4 2.4
3 15 -7 28.1 1.9
2 -15 -7 16.5 2.7
-2 15 7 17.3 1.7
2 15 -7 13.8 1.6
2 15 -7 17 2.3
2 15 -7 18.8 2.4
1 -15 -7 0.7 1.6
1 -15 -7 0.7 0.8
1 15 -7 0.2 0.4
1 15 -7 2.6 1.5
1 15 -7 1.7 0.9
-1 15 7 2.2 0.9
0 -15 -7 193.18 6.7
0 -15 -7 190.08 5.8
0 -15 7 203.58 5.6
0 15 -7 198.48 5.8
0 15 -7 201.48 7.1
0 15 7 207.48 5.8
1 -15 7 1.9 0.9
-1 -15 -7 3.8 1
1 15 7 5.1 1.1
-1 15 -7 0.2 0.8
-1 15 -7 4 1.8
-2 -15 -7 1.5 0.9
2 -15 7 1.2 0.9
2 15 7 1.8 0.9
-2 15 -7 1.3 1.7
-2 15 -7 2.2 0.9
3 -15 7 42.9 2.5
-3 -15 -7 39.7 2.4
-3 15 -7 29.2 2.1
-3 15 -7 43.7 3.9
3 15 7 45.2 2.5
-4 -15 -7 -0.5 0.8
-4 15 -7 1.4 0.9
-4 15 -7 -0.2 1.6
-4 15 -7 -0.8 0.7
4 15 7 -0.3 0.8
5 -15 7 23.6 2
-5 15 -7 23.1 2.3
5 15 7 27.6 2.8
-5 15 -7 25.8 4
-5 15 -7 24.9 2.1
6 -15 7 15.3 1.8
6 15 7 14.8 1.8
-6 15 -7 17.9 1.8
-6 15 -7 12.9 2.7
-6 15 -7 18.5 2
7 -15 7 4.3 1.1
-7 15 -7 2.5 1.1
-7 15 -7 2.9 1
7 15 7 3.2 1.1
-7 15 -7 6 2.9
8 -15 7 2.6 1.1
8 15 7 0.3 0.9
-8 15 -7 5.6 2.8
-8 15 -7 2.4 1.1
-8 15 -7 1.5 1.1
9 -15 7 67.99 3.6
-9 15 -7 64.49 6.6
9 15 7 69.69 3.4
10 -15 7 1.2 1.2
10 15 7 0.9 1.2
-10 15 -7 4.7 3.5
12 16 -7 6.4 1.6
11 16 -7 9.6 1.9
11 16 -7 11 2.6
10 16 -7 -0.4 1
10 16 -7 4.2 1.3
9 16 -7 -1.1 1
9 16 -7 1.7 1
8 -16 -7 63.79 3.4
8 16 -7 65.09 3.2
8 16 -7 59.09 3.5
-8 16 7 61.59 3.2
7 -16 -7 99.29 4.1
7 -16 -7 95.59 6.3
-7 16 7 98.49 3.2
7 16 -7 100.29 3.6
-7 16 7 96.09 3.9
7 16 -7 93.39 5.3
-7 16 7 96.99 3.2
6 -16 -7 8.2 2.5
6 -16 -7 6 1.5
-6 16 7 3.5 0.9
-6 16 7 2.4 1.2
6 16 -7 4.4 1.1
-6 16 7 3.3 0.9
6 16 -7 6.5 2.2
-5 16 7 104.19 3.6
-5 16 7 113.69 3.7
5 16 -7 99.09 4
5 16 -7 109.09 3.8
4 -16 -7 42.1 4
4 -16 -7 39.4 2.6
4 16 -7 39.8 3.1
4 16 -7 38 2.6
-4 16 7 35.4 2.1
-4 16 7 38.7 2.2
4 16 -7 39.9 2.3
3 -16 -7 7.1 2.1
3 16 -7 8.9 1.3
-3 16 7 9.9 1.5
3 16 -7 6.8 1.7
3 16 -7 6.6 1.6
-3 16 7 8.3 1.2
2 -16 -7 1.7 1.5
2 16 -7 0.6 0.8
2 16 -7 -0.6 1
-2 16 7 1.4 0.8
-2 16 7 -0.9 0.7
2 16 -7 -0.2 1.3
1 -16 -7 0.2 1.4
1 16 -7 -1.1 1.2
1 16 -7 -0.4 0.9
-1 16 7 0.3 0.9
0 -16 -7 305.47 8.9
0 16 -7 312.07 9.5
0 16 -7 295.47 7.9
0 16 7 287.37 7.7
-1 -16 -7 0.7 0.9
1 -16 7 2.1 1
-1 16 -7 5.7 2
1 16 7 3.3 1.1
-2 -16 -7 1 0.9
2 -16 7 0.7 0.8
2 16 7 0.6 0.9
-2 16 -7 0 1.6
-3 -16 -7 0.4 1
3 -16 7 2 0.9
-3 16 -7 0.6 0.9
-3 16 -7 -0.1 1.7
4 -16 7 79.69 3.5
-4 16 -7 74.69 3.6
-4 16 -7 83.89 5.6
4 16 7 81.39 3.6
5 -16 7 29.2 2.2
5 16 7 29.4 2.3
-5 16 -7 35.6 4.7
-5 16 -7 31.2 2.5
6 -16 7 -0.7 0.8
6 16 7 1.2 1.2
-6 16 -7 -1.1 1
-6 16 -7 -0.1 2.3
7 -16 7 13.3 1.8
7 16 7 16.2 1.9
-7 16 -7 10.8 1.8
-7 16 -7 14.9 3.7
8 -16 7 77.99 3.8
8 16 7 75.59 3.7
-8 16 -7 85.29 3.5
-8 16 -7 82.89 7
-8 16 -7 85.89 3.3
9 -16 7 0.5 1.2
-9 16 -7 4.1 3.2
9 16 7 3.5 1.2
11 17 -7 -1.3 1.1
10 17 -7 29.8 2.4
9 17 -7 11.2 1.7
9 17 -7 10.5 1.6
8 17 -7 22.7 1.9
-8 17 7 18 2
7 -17 -7 20 2.7
-7 17 7 24.1 2.1
-7 17 7 24.3 2.1
7 17 -7 20.9 2.5
-7 17 7 24.3 1.8
7 17 -7 20.6 2
6 -17 -7 8.6 1.7
6 -17 -7 10.6 3.1
6 17 -7 10.7 2.4
-6 17 7 8.9 1.5
-6 17 7 7.1 1.1
6 17 -7 9.7 1.6
6 17 -7 8.8 1.3
-6 17 7 7.2 1.2
5 -17 -7 125.19 4.8
5 -17 -7 124.69 8.6
-5 17 7 133.19 4.3
5 17 -7 135.89 5.1
-5 17 7 137.19 4.3
4 -17 -7 0.9 1
4 -17 -7 3.3 1.9
4 17 -7 0.7 1.2
-4 17 7 2.6 0.9
-4 17 7 2 0.8
4 17 -7 2.1 1.3
4 17 -7 1.6 1.2
3 -17 -7 -1.4 1.6
3 -17 -7 -0.4 0.7
-3 17 7 0.1 0.7
3 17 -7 0.8 1.4
-3 17 7 -0.7 0.7
3 17 -7 0.6 1.2
2 -17 -7 87.29 4.9
-2 17 7 84.99 3.5
2 17 -7 83.69 4.4
2 17 -7 88.19 4.2
1 -17 -7 90.29 5
1 -17 -7 101.49 6
1 17 -7 98.29 4.2
-1 17 7 91.79 3.8
1 17 -7 101.99 5.1
0 -17 -7 69.89 4.6
0 -17 -7 71.99 4.5
0 17 -7 74.89 3.4
0 17 7 73.39 3.4
0 17 -7 75.79 4.7
-1 17 -7 4.7 2.1
-1 17 -7 5.1 1.3
1 17 7 6.9 2.2
2 -17 7 31.8 2.2
-2 17 -7 28.2 2.8
-2 17 -7 26.7 3.6
2 17 7 28.2 2.2
-2 17 -7 32.6 2.2
3 -17 7 -0.5 0.9
-3 17 -7 -0.8 1.7
3 17 7 0 1
-3 17 -7 1.6 1
-3 17 -7 0.8 1
4 -17 7 1.3 1
-4 17 -7 2.4 1.1
-4 17 -7 3.8 2.2
-4 17 -7 0.5 1
4 17 7 1.2 0.9
5 -17 7 9.7 1.6
-5 17 -7 12.7 3.2
-5 17 -7 8.9 1.4
5 17 7 9.7 1.6
-5 17 -7 8.1 1.5
6 -17 7 37 2.7
-6 17 -7 38.4 2.6
-6 17 -7 36.7 2.6
6 17 7 32.5 2.6
-6 17 -7 42.5 5.2
7 -17 7 5.4 1.4
-7 17 -7 12 1.9
7 17 7 11.4 1.9
-7 17 -7 15.3 3.6
8 -17 7 -0.7 1.1
8 17 7 2.1 1.3
-8 17 -7 1.3 3
9 -17 7 -0.9 1.2
-9 17 -7 -1.3 3.1
9 17 7 0.9 1.1
11 18 -7 17.4 2.1
10 18 -7 -0.5 1
9 18 -7 27.7 2.4
8 18 -7 15.3 2
-8 18 7 15.8 2
-7 18 7 71.49 2.9
7 18 -7 77.99 3.7
-7 18 7 77.09 3
7 18 -7 73.09 3.4
-7 18 7 72.99 3.4
6 -18 -7 4.2 2.5
-6 18 7 6.1 1.3
6 18 -7 0.8 1
-6 18 7 2.9 1
-6 18 7 3 1.1
6 18 -7 2.6 1.3
6 18 -7 4.4 1.9
5 -18 -7 50.99 5
5 -18 -7 51.59 4.7
5 18 -7 47.8 3
5 18 -7 47.3 2.6
-5 18 7 43.6 2.5
-5 18 7 46.8 3
5 18 -7 51.19 3.9
4 -18 -7 25.5 2.5
-4 18 7 28.8 2.1
4 18 -7 30 2.1
4 18 -7 26.3 2.6
4 18 -7 27.3 2.4
3 -18 -7 31.2 2.6
3 -18 -7 35.6 3.7
-3 18 7 34.8 2.7
3 18 -7 32.5 3
3 18 -7 32.1 2.3
3 18 -7 35.2 3.1
-3 18 7 33.7 2.7
3 18 -7 43.2 2.8
2 -18 -7 -0.2 1
2 -18 -7 8 2.4
2 18 -7 2.8 1.3
2 18 -7 2.6 1
2 18 -7 2.4 1.6
-2 18 7 3.4 1.3
-2 18 7 6.3 1.7
2 18 -7 4.5 1.8
1 -18 -7 10.7 2
1 -18 -7 8.6 1.8
-1 18 7 8.4 1.4
1 18 -7 9.2 2.3
1 18 -7 10.5 1.8
1 18 -7 10.7 2.2
-1 18 7 9 1.6
0 -18 -7 163.58 5.6
0 18 7 181.98 5.6
0 18 -7 162.48 7
0 18 -7 167.68 5.7
0 18 -7 157.38 5.2
-1 -18 -7 2.2 1.2
-1 18 -7 0.6 1.2
-1 18 -7 3 1.8
-1 18 -7 3.3 1.2
1 18 7 5.5 1.4
2 18 7 -0.3 0.9
-2 18 -7 -0.7 1
-2 18 -7 0.3 1
-2 18 -7 1 2.2
3 -18 7 99.89 4.1
3 18 7 112.59 4.4
-3 18 -7 104.79 4.1
-3 18 -7 106.99 6.5
-3 18 -7 117.09 4.6
4 -18 7 25.6 2.2
-4 18 -7 21.9 2.1
-4 18 -7 26.3 2.4
4 18 7 27 2.3
-4 18 -7 23.3 4.1
5 -18 7 111.39 4.4
-5 18 -7 119.49 7.2
-5 18 -7 109.29 4.5
5 18 7 113.49 4.5
-5 18 -7 111.39 4.2
6 -18 7 13.7 2
-6 18 -7 23.8 2.4
-6 18 -7 23.9 4.1
-6 18 -7 21.6 2
6 18 7 18.9 2.3
7 -18 7 183.98 6.1
-7 18 -7 181.88 5.6
-7 18 -7 157.58 9.2
7 18 7 183.88 6.1
-7 18 -7 191.88 5.9
8 -18 7 35.7 2.8
-8 18 -7 35.7 8
8 18 7 34.5 2.9
-8 18 -7 34.9 2.6
-8 18 -7 28 2.8
10 19 -7 11.3 2
9 19 -7 1.4 1.2
8 19 -7 43.3 3
-7 19 7 7.9 1.4
-7 19 7 11.3 1.5
-7 19 7 11.8 1.7
7 19 -7 8.4 1.7
-6 19 7 18.5 2.2
-6 19 7 16.7 1.8
6 19 -7 16.2 2.1
5 -19 -7 1.4 2.2
-5 19 7 2.6 1.2
5 19 -7 3.1 1.8
5 19 -7 1.8 1.3
4 -19 -7 19.9 3.4
-4 19 7 14.9 1.7
-4 19 7 16.3 1.8
4 19 -7 17.2 2.3
-3 19 7 2.8 1.1
-3 19 7 0.9 1
3 19 -7 0.7 1.2
3 19 -7 0.5 1.7
3 19 -7 0.6 1.5
2 -19 -7 65.39 4.5
-2 19 7 76.39 3.5
2 19 -7 76.59 3.7
-2 19 7 65.29 3.3
2 19 -7 72.89 4.1
2 19 -7 81.79 4.6
1 -19 -7 13.8 2.1
1 -19 -7 22.4 3
-1 19 7 15.4 1.9
1 19 -7 14.4 2.1
-1 19 7 15 1.9
1 19 -7 13.3 1.9
1 19 -7 20.4 3.1
0 -19 -7 129.19 5.5
0 19 -7 130.69 5.1
0 19 -7 129.99 4.8
0 19 7 124.69 4.7
0 19 -7 129.99 6.4
1 19 7 87.39 3.9
-1 19 -7 82.49 4
2 19 7 89.39 3.9
-2 19 -7 86.69 6
-2 19 -7 83.69 4.1
-3 19 -7 6.6 1.7
-3 19 -7 11.1 3.2
3 19 7 12.4 1.8
4 -19 7 4.7 1.3
-4 19 -7 9.9 1.8
4 19 7 11.7 1.8
-4 19 -7 10.1 2.9
5 -19 7 0.8 1.1
-5 19 -7 0.3 1.2
5 19 7 0.5 1.1
-5 19 -7 0.9 2.6
6 -19 7 13 1.9
6 19 7 11.2 1.7
-6 19 -7 10.8 1.9
-6 19 -7 12.2 3.7
7 -19 7 2.4 1.3
-7 19 -7 -0.6 3
7 19 7 2.1 1.4
-7 19 -7 3.2 1.5
8 -19 7 2 1.4
-8 19 -7 4.7 1.5
-8 19 -7 -2.8 3
8 19 7 2 1.3
-8 19 -7 -0.5 1.8
9 20 -7 7.8 1.7
8 20 -7 10.1 1.8
-7 20 7 11.3 1.7
7 20 -7 12.6 1.9
-7 20 7 15.7 2.1
6 20 -7 0.6 1.3
-6 20 7 1.3 1.1
-6 20 7 0.9 1.1
-5 20 7 7.6 1.4
5 20 -7 7.4 1.8
-5 20 7 4 1.4
4 -20 -7 7.6 2.6
4 20 -7 3.2 1.4
-4 20 7 4 1.2
4 20 -7 3.6 1.7
4 20 -7 8.1 2.1
-4 20 7 2.7 1.2
3 -20 -7 82.99 6.8
3 20 -7 82.29 4.6
-3 20 7 84.59 3.7
-3 20 7 79.59 3.6
3 20 -7 79.79 4
2 -20 -7 3.2 2.2
-2 20 7 0.6 1
2 20 -7 4.3 2.3
2 20 -7 2.3 1.6
2 20 -7 1.7 1.2
1 -20 -7 45.8 3.9
-1 20 7 47.4 3
1 20 -7 41.3 3.2
1 20 -7 41.5 3
1 20 -7 40.1 4.1
0 -20 -7 45.6 3.6
0 20 -7 51.19 7.7
0 20 -7 44 3.1
0 20 7 43.5 2.9
0 20 -7 41.6 3.2
1 20 7 88.39 4.1
-1 20 -7 86.09 4.2
-1 20 -7 91.89 6
-2 20 -7 9.4 2.8
2 20 7 4.3 1.3
-2 20 -7 5.1 1.5
3 20 7 14.9 2.1
-3 20 -7 15.6 2.1
-3 20 -7 15.2 3.2
-4 20 -7 16.8 3.3
-4 20 -7 14.2 2
4 20 7 14.4 2.1
5 -20 7 8.6 1.6
-5 20 -7 13.8 3.3
5 20 7 8.5 1.5
-5 20 -7 8.5 1.7
6 -20 7 11.2 1.9
-6 20 -7 10.4 1.8
-6 20 -7 12.4 4.2
6 20 7 13.3 2
7 -20 7 31.6 2.9
-7 20 -7 31.7 2.8
7 20 7 28.5 3.6
-7 20 -7 27.6 5
8 21 -7 0.3 1.3
7 21 -7 16.2 2.3
-7 21 7 21.8 2.1
-7 21 7 14.8 2.2
-6 21 7 6 1.5
-6 21 7 7.2 1.7
-6 21 7 5.9 1.3
6 21 -7 6.6 1.7
-5 21 7 50.19 2.9
-5 21 7 44.4 3.3
5 21 -7 54.79 3.5
4 -21 -7 22.4 4.7
4 21 -7 13.8 2.9
4 21 -7 10.4 2.5
4 21 -7 12.6 2
-4 21 7 11 1.7
3 -21 -7 6.4 2.4
3 21 -7 2.2 1.7
-3 21 7 2.8 1.2
3 21 -7 1.4 1.9
3 21 -7 4.6 1.6
2 21 -7 8.2 2.3
-2 21 7 6 1.4
2 21 -7 7 1.7
1 -21 -7 37.2 3.8
1 21 -7 39.6 3.3
1 21 -7 38.5 3
-1 21 7 42.4 2.9
1 21 -7 43.2 4.5
0 21 -7 20.8 2.5
0 21 -7 26.8 3.9
0 21 -7 19.3 2.5
0 21 7 14.2 1.9
-1 21 -7 2.8 1.4
-1 21 -7 4.2 2.4
1 21 7 1.5 1.2
-2 21 -7 64.59 3.8
-2 21 -7 76.29 5.9
2 21 7 70.59 3.7
-3 21 -7 52.69 3.6
3 21 7 56.49 3.4
-3 21 -7 46.2 5.8
-4 21 -7 6.8 1.7
-4 21 -7 9.7 3.4
4 21 7 4.7 1.6
-5 21 -7 22.6 4
-5 21 -7 19.6 2.5
5 21 7 18.7 2.2
-6 21 -7 5.5 3.2
-6 21 -7 -0.4 1.5
-7 22 7 9.9 1.6
7 22 -7 9.1 1.9
-7 22 7 9.3 1.9
-6 22 7 23.8 2.3
-6 22 7 26.9 2.6
6 22 -7 22 2.6
-5 22 7 8 1.6
5 22 -7 8.1 1.9
4 22 -7 65.19 3.7
-4 22 7 60.29 3.3
3 -22 -7 6.5 2.7
-3 22 7 6.6 1.5
3 22 -7 7 2.2
3 22 -7 9.4 2.3
3 22 -7 5.7 1.7
2 -22 -7 17.3 3.6
2 22 -7 4.8 1.6
2 22 -7 8.3 2.7
2 22 -7 3.7 2.5
-2 22 7 5.6 1.5
1 -22 -7 3.4 2.7
1 22 -7 0.3 1.6
-1 22 7 0.9 1.2
1 22 -7 -0.6 2
1 22 -7 2.4 1.4
0 22 -7 128.39 5.4
0 22 -7 135.09 7.1
0 22 -7 128.09 5.3
0 22 7 129.29 5.2
-1 22 -7 2.3 2.5
-1 22 -7 1 1.4
1 22 7 2.1 1.3
-2 22 -7 4.5 1.6
-2 22 -7 0.8 2.7
2 22 7 0.5 1.2
3 22 7 46.7 3.2
-3 22 -7 34 3.4
-3 22 -7 56.39 6.4
-4 22 -7 42.8 5.8
4 22 7 28.6 3.3
-4 22 -7 32.5 3.2
-5 22 -7 13.6 2.2
5 22 7 11.5 2
-6 23 7 5.7 1.6
-6 23 7 7.3 1.8
5 23 -7 15.3 2.2
-5 23 7 17.8 2.1
-4 23 7 -0.7 1.2
4 23 -7 5 1.5
-3 23 7 0.5 1.2
3 23 -7 3.9 1.6
3 23 -7 2.5 2.4
2 -23 -7 1.4 2.4
2 23 -7 0.9 2.4
2 23 -7 -0.3 2
2 23 -7 0.2 1.4
-2 23 7 1.2 1.4
1 23 -7 19.7 2.6
1 23 -7 23.9 3.9
-1 23 7 22.2 2.4
0 23 7 4.4 1.5
0 23 -7 4.4 2.6
0 23 -7 5.3 1.5
-1 23 -7 5.2 1.7
1 23 7 2.2 1.5
-1 23 -7 0.8 2.6
-2 23 -7 0.5 1.6
-2 23 -7 3.6 2.8
2 23 7 1.2 2.2
-3 23 -7 14.2 2.3
-3 23 -7 14.5 4.5
3 23 7 9.2 1.9
4 23 7 1.1 1.6
-4 23 -7 1.2 2.2
4 24 -7 1.2 1.6
-4 24 7 0.2 1.3
3 24 -7 55.39 3.9
-3 24 7 56.59 3.7
-2 24 7 15.2 2.2
2 24 -7 9.2 2.1
2 24 -7 17.9 3.5
2 24 -7 12.3 3.3
1 24 -7 36.2 4.9
1 24 -7 37.7 3.3
0 24 -7 -1.8 1.4
0 24 -7 -1 2.7
0 24 7 2.1 1.5
-1 24 -7 55.49 6
-1 24 -7 58.29 4
1 24 7 58.69 3.8
-2 24 -7 1.3 1.6
2 24 7 -0.3 1.3
-2 24 -7 5.5 3.3
14 0 -8 0.4 2.4
13 0 -8 -1 3.9
13 0 -8 -2 1.2
12 0 -8 0.3 1.2
12 0 -8 0.2 1.9
11 0 -8 -0.6 1
11 0 -8 1.3 2
10 0 -8 7 1.6
-10 0 8 9.9 1.8
10 0 -8 7.8 2.5
9 0 -8 0.6 0.8
-9 0 8 0 1
9 0 -8 1.1 2
-8 0 8 196.08 6.4
8 0 -8 194.28 6.1
8 0 -8 192.88 7.4
7 0 -8 1 1.1
7 0 -8 0 0.6
-7 0 8 -0.2 0.7
-6 0 8 33.1 2.3
6 0 -8 28.3 2
5 0 -8 0.1 0.5
5 0 -8 0.3 0.3
-5 0 8 -0.4 0.6
4 0 -8 199.58 5.4
-4 0 8 202.18 5.8
4 0 -8 198.98 4.4
3 0 -8 -0.5 0.3
-3 0 8 -0.4 0.3
3 0 -8 0.2 0.5
-2 0 8 460.45 9.1
-2 0 8 457.85 10.2
2 0 -8 447.26 9.2
-1 0 8 -0.8 0.4
-1 0 8 -0.2 0.5
1 0 -8 -0.1 0.4
0 0 -8 181.78 4.4
0 0 8 189.28 4.5
-1 0 -8 -0.4 0.4
1 0 8 -0.1 0.4
-2 0 -8 389.16 8.2
2 0 8 382.36 8.2
-3 0 -8 0.6 0.4
3 0 8 -0.7 0.4
-4 0 -8 0.8 0.5
-4 0 -8 0.8 0.8
4 0 8 1.2 0.5
-5 0 -8 0 0.4
-5 0 -8 -0.2 0.8
5 0 8 0.1 0.5
-6 0 -8 3.8 1.4
6 0 8 6.2 1
-6 0 -8 2.9 0.7
7 0 8 -0.1 0.6
-7 0 -8 -0.4 1.2
-8 0 -8 151.18 6.1
8 0 8 145.89 4.3
9 0 8 -0.5 0.6
-9 0 -8 -0.5 1.5
-10 0 -8 6.4 2.2
10 0 8 3 1
11 0 8 0.3 0.9
-11 0 -8 -2.2 2.1
12 0 8 44.5 3.4
12 0 8 47.3 2.6
-12 0 -8 58.19 5.3
-13 0 -8 -9.3 2.9
14 1 -8 11.8 2.9
13 -1 -8 43.3 4.6
13 -1 -8 38.2 3.2
13 1 -8 41.1 4.3
13 1 -8 37.8 3.4
12 -1 -8 9.8 2.7
12 -1 -8 11.3 2
12 1 -8 9.5 2.6
11 -1 -8 16.3 3.1
11 -1 -8 19.5 2.4
11 1 -8 20.6 3.2
11 1 -8 18.5 2.5
10 -1 -8 98.59 4.2
10 -1 -8 89.09 5.4
10 1 -8 96.19 4.4
-10 1 8 96.79 4.5
10 1 -8 95.69 5.4
-9 -1 8 78.29 4
9 -1 -8 81.79 5.1
9 -1 -8 76.49 3.7
9 1 -8 77.49 4.8
-9 1 8 79.89 4
9 1 -8 81.89 3.9
8 -1 -8 51.39 4
8 -1 -8 45 2.7
-8 -1 8 50.69 3.1
8 1 -8 46.7 2.9
8 1 -8 48.1 3.9
-8 1 8 44.8 2.8
-7 -1 8 4.2 1.2
7 1 -8 5.6 1.9
7 1 -8 6.2 1.3
-7 1 8 3.1 1.2
6 -1 -8 9.2 1.5
-6 -1 8 8.3 1.5
6 1 -8 6.6 1.3
-6 1 8 10.3 1.8
-5 -1 8 77.89 3.4
5 -1 -8 76.59 2.1
5 -1 -8 77.99 3.1
5 1 -8 78.79 2.1
5 1 -8 84.99 3.3
-5 1 8 77.19 3.3
-4 -1 8 8.7 1.4
4 -1 -8 10.7 0.8
4 -1 -8 10.2 1.2
4 1 -8 10.3 0.7
-4 1 8 11.1 1.6
4 1 -8 12.1 1.4
-3 -1 8 0.2 0.4
3 -1 -8 1.4 0.4
3 1 -8 0.8 0.6
-3 1 8 0.1 0.6
-3 1 8 0.6 0.4
3 1 -8 0.5 0.4
-2 -1 8 262.97 5.6
-2 -1 8 262.87 6.6
2 -1 -8 258.67 5.7
-2 1 8 263.27 5.6
2 1 -8 266.67 5.7
-2 1 8 264.87 6.5
-1 -1 8 520.45 11.1
1 -1 -8 501.95 10.3
-1 -1 8 516.55 10.2
1 1 -8 514.55 10.3
-1 1 8 510.75 10.9
-1 1 8 506.75 10.2
0 -1 8 5 0.7
0 -1 8 6.6 1
0 -1 -8 5.8 0.8
0 1 -8 5.3 0.7
0 1 8 5.4 0.8
-1 -1 -8 137.39 3.6
1 -1 8 137.49 3.6
1 1 8 136.39 3.6
-1 1 -8 131.89 3.5
-2 -1 -8 13.6 1.1
2 -1 8 10 1
2 1 8 12 1
-2 1 -8 11.7 1
-3 -1 -8 42.5 1.7
3 -1 8 40.8 1.8
-3 1 -8 42.1 1.7
-3 1 -8 45.1 2.2
3 1 8 42.5 1.8
-4 -1 -8 167.48 4.2
-4 -1 -8 155.38 4.6
4 -1 8 163.58 4.3
-4 1 -8 155.18 4.9
-4 1 -8 159.88 4.1
4 1 8 163.98 4.3
-5 -1 -8 58.79 2.1
-5 -1 -8 59.99 2.9
5 -1 8 60.89 2.3
-5 1 -8 57.29 2.1
5 1 8 58.69 2.3
-5 1 -8 58.59 3.1
-6 -1 -8 23.1 1.4
-6 -1 -8 26.2 2.3
6 -1 8 24.6 1.5
-6 1 -8 24.4 2.5
-6 1 -8 28.1 1.5
6 1 8 26.3 1.6
-7 -1 -8 64.39 3.6
7 -1 8 66.09 2.6
-7 1 -8 74.69 4
7 1 8 66.99 2.6
8 -1 8 0.2 0.6
-8 -1 -8 -0.2 1.3
-8 1 -8 1.1 1.5
8 1 8 -0.1 0.7
9 -1 8 24.9 1.8
-9 -1 -8 27.2 3.3
9 1 8 25.6 1.8
-9 1 -8 31.1 3.5
10 -1 8 4 1.1
-10 -1 -8 3.3 2
-10 1 -8 7.2 2.5
10 1 8 4.7 1
11 -1 8 32.5 2.7
-11 1 -8 23.1 3.7
11 1 8 30 2.4
12 -1 8 13.4 1.7
12 1 8 12.4 1.6
-12 1 -8 12 3.2
12 1 8 11.9 2.3
-13 1 -8 2 3.1
15 2 -8 16.3 4.5
14 -2 -8 30.4 3.1
14 2 -8 31.8 4.1
13 -2 -8 6.3 2.3
13 -2 -8 8.3 2
13 2 -8 12.4 2.6
13 2 -8 8.5 2.7
12 -2 -8 1.1 1.3
12 -2 -8 0.3 2.1
12 2 -8 0.9 1.3
12 2 -8 2 1.8
11 -2 -8 85.39 5.6
11 -2 -8 85.79 4
11 2 -8 80.89 4.3
11 2 -8 79.49 4.9
10 -2 -8 5.1 1.3
10 -2 -8 1.4 2.1
-10 2 8 4.7 1.4
10 2 -8 4.9 1.4
10 2 -8 5.5 2.2
-9 -2 8 3.1 1.2
9 -2 -8 1 1.6
9 2 -8 4.7 1.7
-9 2 8 2.4 1.1
9 2 -8 2.9 1.2
-8 -2 8 135.69 5.3
8 -2 -8 135.19 4.7
8 -2 -8 131.99 6.3
-8 2 8 136.49 5.1
8 2 -8 140.79 7.2
7 -2 -8 85.69 4.9
-7 -2 8 84.69 3.9
7 -2 -8 86.89 3.5
7 2 -8 92.49 3.8
-7 2 8 90.29 3.8
-6 -2 8 6.3 1.4
6 -2 -8 3.9 1.8
6 -2 -8 5.6 0.6
6 -2 -8 5.2 1.1
-6 2 8 5.2 1.2
6 2 -8 4.8 1.1
5 -2 -8 12.3 1.3
-5 -2 8 16.6 2
5 -2 -8 13.8 0.9
-5 2 8 15 1.9
5 2 -8 12 1.5
5 2 -8 13.1 0.8
4 -2 -8 57.19 1.8
-4 -2 8 59.19 2.8
-4 2 8 57.89 1.6
4 2 -8 56.49 1.8
-4 2 8 56.09 2.6
4 2 -8 56.59 2.6
-3 -2 8 779.42 14.6
-3 -2 8 780.82 17.2
3 -2 -8 757.32 14.9
-3 2 8 768.62 14.7
-3 2 8 760.42 16.1
3 2 -8 778.22 15.9
3 2 -8 760.22 14.8
2 -2 -8 39.6 1.6
-2 -2 8 40.7 2.1
-2 -2 8 38.4 1.4
2 2 -8 38.6 1.9
-2 2 8 40.7 2.3
2 2 -8 37.7 1.5
-2 2 8 40 1.5
-1 -2 8 5 0.7
1 -2 -8 5.7 0.8
-1 -2 8 4.4 0.9
-1 2 8 4.6 0.7
1 2 -8 4.3 0.6
0 -2 -8 439.16 9.2
0 -2 8 456.25 9.7
0 2 -8 444.16 9.2
1 -2 8 474.45 9.8
1 -2 8 473.85 10.1
-1 -2 -8 478.65 9.9
-1 2 -8 474.05 9.8
1 2 8 482.65 9.8
-2 -2 -8 72.39 2.4
2 -2 8 71.99 2.4
-2 2 -8 74.49 2.4
2 2 8 69.39 2.4
3 -2 8 22.4 1.4
-3 -2 -8 24 1.3
-3 2 -8 23.4 1.3
3 2 8 22.7 1.3
-3 2 -8 21.9 1.7
-4 -2 -8 17 1.9
4 -2 8 17.2 1.3
-4 -2 -8 13.9 1.1
4 2 8 15.3 1.2
-4 2 -8 15.7 1.2
-4 2 -8 15.5 1.9
-5 -2 -8 15.1 1.1
5 -2 8 13.2 1.2
-5 -2 -8 15.8 1.8
5 2 8 12.9 1.2
-5 2 -8 15.6 2
-5 2 -8 15.4 1.2
6 -2 8 23.9 1.5
-6 -2 -8 25.3 2.2
-6 -2 -8 24.2 1.4
6 2 8 23.6 1.6
-6 2 -8 25.8 1.4
-6 2 -8 24.4 2.6
7 -2 8 62.79 2.6
-7 -2 -8 59.49 3.4
7 2 8 64.19 2.6
-7 2 -8 66.29 4
8 -2 8 30.3 1.9
-8 -2 -8 32.6 2.8
8 2 8 35.1 2
-8 2 -8 33 3.4
-9 -2 -8 138.19 5.8
9 -2 8 129.19 4.1
9 2 8 130.29 4.1
-9 2 -8 137.39 6.4
10 -2 8 9.8 1.3
-10 -2 -8 13.9 2.8
-10 2 -8 8.1 2.3
10 2 8 10.1 1.4
11 -2 8 33.2 3.3
11 2 8 26.9 2.8
12 -2 8 0.6 0.9
-12 2 -8 1.3 2.6
12 2 8 1.1 1
12 2 8 0.3 1.7
14 -3 -8 16.9 2.3
14 3 -8 16.8 3.9
13 -3 -8 3 2.5
13 3 -8 1.8 2.1
12 -3 -8 -2.2 1.8
12 -3 -8 0.1 1.1
12 3 -8 1.5 1.4
12 3 -8 3.4 1.9
11 -3 -8 26.8 2.3
11 -3 -8 31.7 4
11 3 -8 30 3.6
11 3 -8 28.3 2.7
-11 3 8 30.1 2.5
10 -3 -8 33.3 4.3
10 -3 -8 34.4 2.4
-10 3 8 36.1 2.7
10 3 -8 30.9 2.6
10 3 -8 37.1 3.5
9 -3 -8 0.2 0.9
9 -3 -8 1.5 1.8
-9 3 8 3 1.2
9 3 -8 4.4 1.8
9 3 -8 0.8 1.1
8 -3 -8 7 1.3
-8 -3 8 9.3 1.8
8 3 -8 6.9 1.8
-8 3 8 7.1 1.5
8 3 -8 6.4 1.3
7 -3 -8 64.19 4.2
-7 -3 8 56.79 3.2
7 -3 -8 63.29 2.8
-7 3 8 66.29 3.2
7 3 -8 63.99 3.2
6 -3 -8 8.9 0.8
6 -3 -8 9.9 2
6 -3 -8 11.6 1.4
-6 -3 8 13.5 2
-6 3 8 13.3 1.8
-5 -3 8 7.5 1.4
5 -3 -8 6.2 0.7
5 3 -8 5.8 0.6
5 3 -8 4.2 1
-5 3 8 7.8 1.3
-4 -3 8 151.88 4.9
4 -3 -8 145.89 3.6
4 3 -8 150.38 3.5
-4 3 8 149.69 4.6
4 3 -8 143.59 4.6
3 -3 -8 91.19 2.6
-3 -3 8 86.49 3.4
-3 -3 8 91.29 2.4
3 3 -8 87.49 3.2
-3 3 8 94.19 3.3
3 3 -8 90.69 2.5
-3 3 8 95.49 2.4
-2 -3 8 92.49 3.4
-2 -3 8 92.19 2.5
2 -3 -8 88.49 2.6
-2 3 8 89.99 3.5
2 3 -8 89.69 3.1
-2 3 8 92.69 2.5
2 3 -8 91.89 2.6
-1 -3 8 71.69 2.2
1 -3 -8 70.39 2.3
-1 -3 8 68.69 2.7
-1 3 8 69.69 2.2
1 3 -8 69.99 2.2
0 -3 8 22.5 1.4
0 -3 -8 20.7 1.2
0 -3 8 20.9 1.5
0 3 -8 21.9 1.2
0 3 8 21.3 1.2
-1 -3 -8 49.6 1.9
1 -3 8 45.7 2
1 -3 8 48 1.8
-1 3 -8 47 1.8
1 3 8 46.1 1.9
-2 -3 -8 73.59 2.4
2 -3 8 75.69 2.5
2 -3 8 71.09 2.4
2 3 8 69.39 2.4
-2 3 -8 74.39 2.4
-3 -3 -8 163.88 4.2
3 -3 8 165.88 4.3
3 3 8 170.58 4.4
-3 3 -8 166.28 5
-3 3 -8 167.08 4.2
4 -3 8 256.67 6.1
-4 -3 -8 258.77 6
-4 -3 -8 254.67 6.3
-4 3 -8 251.47 7.1
4 3 8 265.27 6.2
-4 3 -8 265.17 6
-5 -3 -8 12.2 1.6
5 -3 8 11.9 1.3
-5 -3 -8 10.1 1
-5 3 -8 11.1 1
5 3 8 11.8 1.3
-5 3 -8 12.2 1.9
6 -3 8 15.7 1.3
-6 -3 -8 16 1.2
-6 -3 -8 20.1 2.2
-6 3 -8 16 1.1
6 3 8 16.1 1.4
-6 3 -8 12 2.3
-7 -3 -8 92.79 4.1
7 -3 8 93.49 3.3
7 3 8 95.79 3.3
-7 3 -8 107.49 5.1
8 -3 8 33.8 2
8 3 8 31.3 2
-8 3 -8 32.3 3.3
-9 -3 -8 3.1 1.7
9 -3 8 4.9 1
9 3 8 6.4 1.2
-9 3 -8 6.8 2.3
10 -3 8 2.4 0.9
10 3 8 3.6 1
-10 3 -8 1.7 1.9
11 -3 8 1.1 0.8
-11 3 -8 1.6 2.5
12 -3 8 -0.4 0.9
-12 3 -8 -1.3 2.4
12 3 8 -0.9 0.9
14 -4 -8 7.9 2.1
14 4 -8 6.7 2.5
13 -4 -8 5.1 1.6
13 4 -8 6.4 2.5
12 -4 -8 25.4 4
12 -4 -8 24.9 2.3
12 4 -8 27.5 3.5
12 4 -8 23.7 3.1
11 -4 -8 24.5 2.2
11 -4 -8 24.6 3.7
11 4 -8 22.7 3.5
11 4 -8 26.9 3.3
-11 4 8 30.7 2.5
10 -4 -8 6.3 2.4
10 -4 -8 11.6 1.7
10 4 -8 12.2 2.2
10 4 -8 9.9 2
-10 4 8 10.4 1.9
9 -4 -8 7.6 1.3
9 -4 -8 8.1 2.4
9 4 -8 11.1 2.2
9 4 -8 8.4 2.3
-9 4 8 8 1.6
8 -4 -8 29.8 2
-8 -4 8 27.7 2.4
8 -4 -8 34 3.6
8 4 -8 28.1 2.4
-8 4 8 28.8 2.4
8 4 -8 28.1 3
-7 -4 8 60.39 3.3
7 -4 -8 57.79 2.6
7 -4 -8 61.39 4.3
7 4 -8 60.99 3.3
-7 4 8 54.29 3
6 -4 -8 62.49 4.6
6 -4 -8 60.29 2
-6 -4 8 65.59 3.3
6 4 -8 60.99 3.1
-6 4 8 65.99 3.1
6 4 -8 64.19 1.9
5 -4 -8 293.07 6.4
5 -4 -8 303.17 9.4
-5 -4 8 286.87 8
-5 4 8 306.47 7.8
5 4 -8 301.97 6.3
5 4 -8 303.27 8
-4 -4 8 28.2 2
4 -4 -8 24.7 1.2
4 4 -8 25.6 1.2
-4 4 8 23.3 1.1
4 4 -8 26.4 1.9
-4 4 8 25 1.8
-3 -4 8 194.78 5.7
3 -4 -8 191.48 4.6
-3 -4 8 196.48 4.3
-3 4 8 193.48 4.4
-3 4 8 208.28 5.4
3 4 -8 190.98 4.5
3 4 -8 193.98 5.5
-2 -4 8 164.88 4.9
2 -4 -8 162.48 4.1
-2 -4 8 168.38 4
-2 4 8 167.58 4
2 4 -8 168.98 4
2 4 -8 165.08 4.7
-1 -4 8 31.8 1.9
-1 -4 8 29.3 1.4
1 -4 -8 33.1 1.5
1 4 -8 31 1.6
1 4 -8 33.1 1.4
0 -4 8 22.9 1.2
0 -4 -8 21.2 1.3
0 -4 8 21.6 1.5
0 4 8 21.8 1.3
0 4 -8 21.4 1.2
1 -4 8 13.6 1.2
-1 -4 -8 14.2 1.1
1 -4 8 14.2 1.1
1 4 8 13.6 1.1
-1 4 -8 16.9 1.1
2 -4 8 110.99 3.3
2 -4 8 123.19 3.4
-2 -4 -8 116.19 3.3
2 4 8 118.19 3.4
-2 4 -8 116.89 3.9
-2 4 -8 119.29 3.3
-3 -4 -8 66.59 2.3
3 -4 8 67.09 2.3
3 -4 8 68.69 2.4
3 4 8 64.89 2.4
-3 4 -8 69.49 2.3
-3 4 -8 63.99 3
4 -4 8 21.8 1.4
-4 -4 -8 19.9 1.4
4 4 8 18.9 1.4
-4 4 -8 22.8 1.3
-4 4 -8 20.3 2.2
-5 -4 -8 10.3 1.4
-5 -4 -8 11.9 1.2
5 -4 8 11 1.2
-5 4 -8 11 2
-5 4 -8 10.9 1.1
5 4 8 9.1 1.2
-6 -4 -8 11.5 1.1
-6 -4 -8 12 1.6
6 -4 8 8.2 1.1
6 4 8 9 1.1
-6 4 -8 9.5 1.1
-6 4 -8 6.4 1.9
7 -4 8 0.5 0.7
7 4 8 0.2 0.6
-7 4 -8 1.5 1.6
8 -4 8 46.3 2.3
-8 4 -8 37.1 3.7
8 4 8 47.3 2.3
9 -4 8 55.59 2.6
-9 4 -8 58.99 4.5
9 4 8 59.99 2.6
10 -4 8 26 2
10 4 8 26.9 1.8
11 -4 8 8 1.3
11 4 8 6.3 2.1
-11 4 -8 3.8 2.8
12 -4 8 13 1.6
-12 4 -8 9.3 3.5
12 4 8 15.1 1.7
13 -5 -8 -0.9 1.2
12 -5 -8 2.9 1.3
12 -5 -8 -0.2 2.1
12 5 -8 3 1.7
12 5 -8 1.6 1.8
11 -5 -8 16.8 2
-11 5 8 21.2 2.5
11 5 -8 14.7 2.4
10 -5 -8 1.2 1.9
10 -5 -8 -0.1 0.7
-10 5 8 4 1.3
10 5 -8 0.7 1.4
10 5 -8 0.9 1.1
9 -5 -8 29.7 3.9
9 5 -8 22.8 3.8
9 5 -8 21.9 2.3
-9 5 8 26.8 2.3
8 -5 -8 84.89 5.2
8 5 -8 88.39 4.2
-8 5 8 83.09 3.9
-7 -5 8 20.8 2.2
7 -5 -8 15.5 1.1
7 -5 -8 20.6 4.3
-7 5 8 20.6 1.9
6 -5 -8 77.89 4.6
-6 -5 8 81.99 3.8
6 -5 -8 74.49 2.4
-6 5 8 85.59 3.5
6 5 -8 75.69 3.5
6 5 -8 76.79 2.2
-5 -5 8 2.1 0.9
5 -5 -8 3.5 1.5
5 -5 -8 2.6 0.5
5 5 -8 2.6 0.6
-5 5 8 3.4 1.1
5 5 -8 3 1.1
4 -5 -8 34.9 3
4 -5 -8 30.1 1.4
-4 -5 8 32.6 2.1
4 5 -8 31.4 2
-4 5 8 31.4 2
4 5 -8 30.9 1.3
-4 5 8 31.3 1.3
-3 -5 8 80.19 2.3
3 -5 -8 79.89 2.5
-3 -5 8 77.19 3.3
3 5 -8 77.99 2.4
3 5 -8 80.99 3.2
-3 5 8 83.79 3
-3 5 8 80.19 2.3
-2 -5 8 27.7 1.3
2 -5 -8 25.5 1.4
-2 -5 8 27.4 2.2
2 5 -8 26.1 1.3
2 5 -8 27.5 1.7
-2 5 8 27.1 1.5
1 -5 -8 54.39 2
-1 -5 8 56.09 2.5
-1 -5 8 55.79 2
1 5 -8 54.69 2
-1 5 8 54.99 2
1 5 -8 57.59 2.3
0 -5 -8 58.49 2.1
0 -5 8 56.79 2
0 -5 8 53.99 2.3
0 5 -8 54.89 2
0 5 8 52.89 2
1 -5 8 5.1 0.9
1 -5 8 5.4 0.8
-1 -5 -8 4.1 0.8
-1 5 -8 4.7 0.8
1 5 8 4.9 0.8
-2 -5 -8 197.38 4.9
2 -5 8 206.28 4.9
2 -5 8 195.58 4.9
-2 5 -8 194.88 5.6
2 5 8 194.78 4.9
-2 5 -8 192.38 4.8
3 -5 8 29.6 1.5
-3 -5 -8 30.6 1.6
3 -5 8 29.8 1.6
-3 5 -8 30.6 1.6
-3 5 -8 32.2 2.2
3 5 8 32.9 1.7
4 -5 8 20.3 1.4
-4 -5 -8 19.6 1.4
4 5 8 20.1 1.5
-4 5 -8 20.3 1.4
-4 5 -8 21 2.4
-5 -5 -8 22.1 1.4
-5 -5 -8 22 1.7
5 -5 8 24.2 1.6
-5 5 -8 22.3 1.4
5 5 8 24.7 1.6
-5 5 -8 24.2 2.8
-6 -5 -8 48.2 2
6 -5 8 46.7 2.2
6 5 8 53.99 2.3
-6 5 -8 46.9 3.5
-6 5 -8 47.1 2
7 -5 8 77.49 3
-7 5 -8 76.79 4.6
-7 5 -8 73.49 2.5
7 5 8 78.19 3
8 -5 8 0.9 0.7
8 5 8 2 0.7
-8 5 -8 3.5 1.8
9 -5 8 31.3 2.1
-9 5 -8 32.7 4.3
9 5 8 29.8 2
10 -5 8 9.4 1.6
-10 5 -8 9.2 2.7
10 5 8 10.7 1.4
11 -5 8 0.4 0.8
-11 5 -8 1.7 2.8
11 5 8 1.7 1
12 -5 8 7.9 1.5
-12 5 -8 10.3 3.2
12 5 8 11.3 1.6
12 -6 -8 4.1 2.6
11 -6 -8 230.48 9.7
11 6 -8 241.18 8.5
11 6 -8 245.58 8.5
-11 6 8 257.97 7.9
10 -6 -8 16.5 3.3
10 6 -8 5.9 1.6
-10 6 8 8.9 1.8
10 6 -8 10.2 2.2
9 -6 -8 26.5 3.8
9 6 -8 24.5 2.5
9 6 -8 25.9 3
-9 6 8 27.3 2.3
8 -6 -8 270.47 9.9
8 -6 -8 278.27 6.2
8 6 -8 277.67 8.5
-8 6 8 279.87 7.9
7 -6 -8 20.4 1.2
7 -6 -8 21 3.2
-7 6 8 19.3 1.9
7 6 -8 20.8 1.1
7 6 -8 18.9 1.9
6 -6 -8 2.7 1.4
-6 -6 8 1.9 0.9
6 -6 -8 2.9 0.7
6 6 -8 2.7 1
-6 6 8 1.9 0.9
6 6 -8 2.5 0.5
-5 -6 8 248.28 7.2
5 -6 -8 240.08 5.6
5 6 -8 244.08 5.4
-5 6 8 244.48 6.6
-4 -6 8 46.1 2.7
4 -6 -8 47.2 1.8
4 -6 -8 47.2 3.4
-4 6 8 44 2.3
-4 6 8 48.4 1.7
4 6 -8 44.7 1.7
4 6 -8 46.6 2.6
-3 -6 8 455.15 9.1
3 -6 -8 436.46 12
-3 -6 8 444.86 10.6
3 -6 -8 458.95 9.5
3 6 -8 452.05 9.3
-3 6 8 455.55 9.4
3 6 -8 442.26 10.4
-2 -6 8 389.86 10.2
2 -6 -8 380.86 8.3
-2 -6 8 382.16 8.5
-2 6 8 388.56 8.2
2 6 -8 388.16 9
2 6 -8 388.36 8.2
1 -6 -8 87.69 2.7
-1 -6 8 81.99 3.2
-1 -6 8 89.69 2.6
1 6 -8 84.89 3
1 6 -8 87.39 2.6
-1 6 8 84.09 2.6
0 -6 -8 8.9 1
0 -6 8 11.7 1.2
0 -6 8 9.7 0.9
0 6 -8 10.2 1
0 6 -8 10.2 1
0 6 8 10.3 1
1 -6 8 21.2 1.3
1 -6 8 21.2 1.4
-1 -6 -8 21.3 1.4
-1 6 -8 24.3 1.7
1 6 8 20.9 1.3
-1 6 -8 22.8 1.3
-2 -6 -8 102.99 3.1
2 -6 8 95.89 3
2 -6 8 95.49 3.1
2 6 8 102.79 3.1
-2 6 -8 99.99 3
-2 6 -8 98.19 3.7
-3 -6 -8 41.3 1.9
3 -6 8 44.4 2
-3 6 -8 43.8 1.9
-3 6 -8 46.1 2.7
3 6 8 45.2 2
4 -6 8 8.8 1.1
-4 -6 -8 10.4 1.2
-4 6 -8 10.8 1.1
-4 6 -8 11.5 2
4 6 8 9.6 1.2
-5 -6 -8 62.99 2.4
5 -6 8 63.99 2.6
5 6 8 65.09 2.6
-5 6 -8 61.79 2.3
-5 6 -8 63.79 3.8
-6 -6 -8 8.1 1
6 -6 8 7 1.1
6 6 8 7.2 1.2
-6 6 -8 6.1 1
-6 6 -8 7.4 2.1
7 -6 8 2.1 0.8
-7 6 -8 0.8 1.7
7 6 8 2.1 0.8
-7 6 -8 3.2 0.7
8 -6 8 26.5 1.9
8 6 8 28 1.9
-8 6 -8 27.9 3.7
9 -6 8 84.69 3.4
9 6 8 95.79 3.5
10 -6 8 11.4 1.7
-10 6 -8 11.4 3.1
10 6 8 11.9 1.4
11 -6 8 0.2 0.8
11 6 8 2 0.9
-11 6 -8 2.5 2.8
12 -6 8 2.1 1.1
-12 6 -8 1.2 3.1
12 6 8 2.5 1
11 -7 -8 -2.8 2
11 7 -8 0.3 1.2
-11 7 8 1 1.1
10 -7 -8 24.7 3.9
-10 7 8 27.3 2.2
9 -7 -8 44.3 2
9 -7 -8 43.9 4
-9 7 8 48.1 2.9
9 7 -8 42 3.4
9 7 -8 45.6 3.3
8 -7 -8 25.1 1.5
8 -7 -8 30.6 4
8 7 -8 20.8 2.3
-8 7 8 23.6 2.3
7 -7 -8 221.48 5.4
7 -7 -8 223.98 8.6
-7 7 8 231.98 6.8
7 7 -8 227.08 7.3
7 7 -8 235.18 5.2
-6 -7 8 1.7 1
6 -7 -8 3.7 1.7
6 -7 -8 1.3 0.6
6 7 -8 4.5 0.7
-6 7 8 3 0.9
6 7 -8 4.1 1.1
5 -7 -8 5.8 0.8
-5 -7 8 6.9 1.5
5 -7 -8 10.1 2.3
-5 7 8 7.2 0.7
-5 7 8 7.1 0.8
5 7 -8 7.9 1.5
-5 7 8 8.3 1.3
5 7 -8 8.9 0.9
4 -7 -8 100.99 5.1
-4 -7 8 95.09 4
4 -7 -8 99.49 3
-4 7 8 102.49 2.8
4 7 -8 99.39 2.8
4 7 -8 97.49 3.9
-4 7 8 97.49 3.5
3 -7 -8 0.8 0.5
-3 -7 8 -0.2 0.6
-3 -7 8 0.6 0.4
3 -7 -8 0 1.1
3 7 -8 -0.4 0.6
3 7 -8 0.1 0.4
-3 7 8 1.1 0.5
-2 -7 8 17.8 1.1
2 -7 -8 15.8 1.2
-2 -7 8 16.9 1.6
-2 7 8 16.5 1.2
2 7 -8 15.5 1.4
2 7 -8 16 1.1
-1 -7 8 20.7 1.6
1 -7 -8 22.4 1.3
-1 -7 8 21.7 1.3
1 7 -8 20.1 1.2
-1 7 8 18.8 1.2
1 7 -8 20.6 1.5
0 -7 8 0 0.4
0 -7 8 0.2 0.5
0 -7 -8 0.4 0.5
0 7 -8 0.3 0.5
0 7 -8 0.4 0.4
0 7 8 0.7 0.5
1 -7 8 268.47 6.5
-1 -7 -8 261.97 6.4
1 -7 8 277.27 6.3
-1 7 -8 270.67 7.1
-1 7 -8 266.47 6.2
1 7 8 267.77 6.3
-2 -7 -8 -0.3 0.5
2 -7 8 0.4 0.5
2 -7 8 0.5 0.5
-2 7 -8 0.1 0.9
2 7 8 0.1 0.5
-2 7 -8 -0.1 0.5
-3 -7 -8 9 1.1
3 -7 8 9.1 1.1
-3 7 -8 6.9 1.1
3 7 8 7.8 1
-3 7 -8 6.7 1.6
-4 -7 -8 26.7 1.7
4 -7 8 22.3 1.5
-4 7 -8 24.9 2.8
4 7 8 24.2 1.6
-5 -7 -8 13 1.3
5 -7 8 14.5 1.4
5 7 8 14.6 1.4
-5 7 -8 14.9 2.4
6 -7 8 48.9 2.4
-6 -7 -8 52.39 2.2
-6 7 -8 51.49 3.8
-6 7 -8 49.3 2.1
6 7 8 52.09 2.4
7 -7 8 14.1 1.6
-7 7 -8 17 2.9
7 7 8 14.8 1.6
-7 7 -8 13.8 1.3
8 -7 8 12.9 1.6
8 7 8 13.3 1.5
-8 7 -8 18 3.5
9 -7 8 17.4 1.7
9 7 8 19 1.9
-9 7 -8 16.5 2.9
10 -7 8 0.4 0.9
-10 7 -8 3 2.2
10 7 8 1.7 1.4
11 -7 8 18.8 1.9
-11 7 -8 17.5 3.7
11 7 8 19.7 2
12 -7 8 4.5 1.3
12 7 8 8.4 1.5
-12 7 -8 -3.1 2.8
-12 8 8 14.6 2
11 -8 -8 9.3 2.7
-11 8 8 8.9 1.5
11 8 -8 7.6 2
10 -8 -8 65.49 5.2
10 -8 -8 61.99 2.5
10 8 -8 68.09 4.2
-10 8 8 64.89 3.5
10 8 -8 69.69 4.2
9 -8 -8 6.5 2.3
-9 8 8 3.5 1.3
9 8 -8 -0.1 0.9
9 8 -8 -0.2 1.5
8 -8 -8 179.48 7.9
8 -8 -8 174.78 4.8
-8 8 8 183.78 5.9
7 -8 -8 30.3 1.7
7 -8 -8 33.6 4
7 8 -8 31.1 1.5
-7 8 8 30.8 2.2
7 8 -8 27.9 2.5
6 -8 -8 300.07 10.4
6 -8 -8 318.37 7.3
6 8 -8 322.87 7
6 8 -8 319.27 9.1
-6 8 8 323.17 8.3
5 -8 -8 5.2 0.9
5 -8 -8 8.7 2
5 8 -8 6.7 0.8
-5 8 8 5 0.7
-5 8 8 5.1 0.7
-5 8 8 7.3 1.3
5 8 -8 7.1 1.5
4 -8 -8 421.96 9.3
-4 -8 8 437.46 10.8
-4 8 8 441.16 9
-4 8 8 441.66 10
4 8 -8 428.56 10.7
4 8 -8 418.86 9
-3 -8 8 39.1 2.4
3 -8 -8 40.5 1.9
-3 -8 8 43.3 2
3 -8 -8 43.7 3.3
3 8 -8 42.9 1.8
3 8 -8 38.4 2.3
-3 8 8 39.9 1.8
2 -8 -8 164.28 6.3
2 -8 -8 171.88 4.5
-2 -8 8 170.78 5.2
-2 -8 8 170.88 4.2
2 8 -8 157.38 5
2 8 -8 173.08 4.3
-2 8 8 166.38 4.3
1 -8 -8 2.6 0.7
1 -8 -8 3.8 1.5
-1 -8 8 2.6 0.7
-1 -8 8 2.2 0.9
-1 8 8 4.1 0.8
1 8 -8 3.8 0.9
1 8 -8 3.1 0.7
0 -8 8 310.27 7.6
0 -8 8 317.47 7.1
0 -8 -8 310.67 7.3
0 8 -8 302.47 7.2
0 8 8 319.17 7.2
0 8 -8 313.37 7
0 8 -8 311.37 7.8
1 -8 8 38.5 1.9
-1 -8 -8 41.1 2
1 -8 8 40.9 2
1 8 8 38.8 1.9
-1 8 -8 36.8 2.4
-2 -8 -8 19.9 1.4
2 -8 8 19.1 1.4
-2 8 -8 18.6 2
2 8 8 18 1.4
-2 8 -8 18.6 1.4
-3 -8 -8 24.4 1.6
3 -8 8 26 1.6
-3 8 -8 21.9 2.5
3 8 8 27 1.7
-3 8 -8 27.2 1.5
4 -8 8 0 0.5
-4 -8 -8 0.5 0.6
-4 8 -8 0.4 0.5
4 8 8 0.6 0.7
-4 8 -8 0.1 1.2
5 -8 8 59.99 2.6
-5 -8 -8 63.99 2.5
-5 8 -8 56.89 4
5 8 8 57.49 2.6
-5 8 -8 57.69 2.3
-6 -8 -8 72.29 2.6
6 -8 8 74.69 3
-6 8 -8 70.09 4.6
-6 8 -8 75.39 2.7
6 8 8 75.49 3
7 -8 8 3 0.9
-7 8 -8 3.6 1
-7 8 -8 3.7 2.1
7 8 8 3.8 1
8 -8 8 1.9 0.9
8 8 8 2.2 0.8
-8 8 -8 3.3 3.4
9 -8 8 17.5 2.7
-9 8 -8 14.9 3.4
9 8 8 18.8 1.7
10 -8 8 2.9 1.2
10 8 8 2.1 1.1
-10 8 -8 0.4 2.3
11 -8 8 21.3 2
-11 8 -8 28.1 4.9
11 8 8 23.2 2
12 -8 8 -0.9 1
12 8 8 0.5 1.1
-12 8 -8 0.8 3.1
12 -9 -8 10.4 1.4
-12 9 8 12.7 2
11 -9 -8 43.2 2.3
-11 9 8 39.8 2.9
10 -9 -8 7.3 2.7
-10 9 8 7.7 1.8
10 9 -8 7.8 2
9 -9 -8 49 2.3
9 -9 -8 46.9 4.5
-9 9 8 53.69 3.1
8 -9 -8 277.27 6.7
8 9 -8 278.97 6.2
-8 9 8 263.37 7.7
7 -9 -8 64.19 4.8
7 -9 -8 68.29 2.6
7 9 -8 66.59 3.9
7 9 -8 70.29 2.4
-7 9 8 70.69 3.4
6 -9 -8 31.2 3.7
6 -9 -8 34.1 1.9
6 9 -8 29.9 2.5
-6 9 8 30.4 2.2
6 9 -8 33.3 1.6
5 -9 -8 64.09 4.8
5 -9 -8 63.19 3.1
-5 9 8 64.19 2.2
-5 9 8 69.09 2.2
5 9 -8 69.29 3.5
5 9 -8 68.99 2.3
-5 9 8 70.39 3
4 -9 -8 31.4 3.3
-4 9 8 32.3 1.9
4 9 -8 33.4 1.6
4 9 -8 26.9 2.5
-4 9 8 32.8 1.6
3 -9 -8 108.39 4.7
-3 -9 8 99.89 3.9
-3 -9 8 94.59 2.9
3 -9 -8 99.89 5.1
3 9 -8 98.89 3.9
-3 9 8 98.69 3
3 9 -8 103.79 3.1
2 -9 -8 195.88 5.7
-2 -9 8 185.18 5.7
2 -9 -8 190.28 6.9
-2 -9 8 198.98 4.8
-2 9 8 186.38 4.8
2 9 -8 189.88 5.1
2 9 -8 190.98 5.7
1 -9 -8 -0.6 1.1
1 -9 -8 0.1 0.5
-1 -9 8 0.1 0.5
1 9 -8 1.2 0.8
1 9 -8 0.9 0.7
1 9 -8 0.4 0.8
-1 9 8 0.3 0.5
0 -9 -8 0.4 1.1
0 -9 -8 0.5 0.6
0 -9 8 -0.2 0.5
0 -9 8 0.8 0.6
0 9 -8 0.4 0.6
0 9 -8 0.4 0.5
0 9 -8 0.3 0.6
0 9 8 1.4 0.7
1 -9 8 243.78 6
1 -9 8 238.58 6
-1 -9 -8 243.28 6.1
1 9 8 251.07 6.1
-1 9 -8 235.08 6.9
-1 9 -8 241.18 5.9
-1 9 -8 247.18 5.7
2 -9 8 53.79 2.3
-2 -9 -8 51.79 2.3
-2 9 -8 46.7 2.1
-2 9 -8 52.99 3.1
2 9 8 47.8 2.2
-3 -9 -8 17.1 1.5
3 -9 8 18.3 1.5
3 9 8 21.1 1.6
-3 9 -8 20.9 2.5
-3 9 -8 16.9 1.4
4 -9 8 9.7 1.2
-4 -9 -8 12.5 1.8
-4 9 -8 11.9 2.2
-4 9 -8 13.8 1.4
4 9 8 12.5 1.4
5 -9 8 122.99 3.9
-5 -9 -8 114.49 3.7
5 9 8 122.09 3.9
-5 9 -8 111.09 3.5
-5 9 -8 121.99 7.2
-6 -9 -8 96.89 3.2
6 -9 8 103.79 3.6
-6 9 -8 93.39 5.4
6 9 8 102.49 3.6
-6 9 -8 100.89 3.2
7 -9 8 57.59 2.7
-7 9 -8 53.39 2.2
7 9 8 58.09 2.7
-7 9 -8 55.79 4.5
8 -9 8 20.4 1.9
-8 9 -8 19.6 3.8
8 9 8 22.8 1.8
9 -9 8 2.4 1.1
-9 9 -8 2.8 2.2
9 9 8 3.7 1.2
10 -9 8 43.1 2.6
-10 9 -8 48.8 5.9
10 9 8 46.1 2.6
11 -9 8 5.6 1.4
-11 9 -8 6.1 3.3
11 9 8 6.8 1.4
12 -9 8 3.8 1.5
-12 9 -8 0.8 3.6
12 -10 -8 25.1 2.2
-12 10 8 19.4 2.3
11 -10 -8 143.79 4.6
-11 10 8 140.59 5.3
10 -10 -8 3.3 2.1
10 -10 -8 0.1 0.8
10 10 -8 -0.8 1.4
-10 10 8 0 0.9
9 -10 -8 10.8 1.3
-9 10 8 7.9 1.6
8 -10 -8 85.99 4.7
-8 10 8 97.59 4.1
8 10 -8 90.89 4
7 -10 -8 0.2 1.3
7 -10 -8 3.1 0.9
7 10 -8 3.7 0.9
-7 10 8 3.5 1.1
7 10 -8 3.9 1.6
6 -10 -8 1.5 1.5
6 -10 -8 -0.2 0.5
-6 10 8 0.4 0.7
6 10 -8 2.1 1
6 10 -8 0.5 1
5 -10 -8 40.4 3.8
5 -10 -8 43.2 2.2
-5 10 8 41.8 1.7
5 10 -8 41.6 3.2
-5 10 8 37.6 2.3
-5 10 8 40.3 1.7
4 -10 -8 36.2 3.5
4 -10 -8 36.9 2
4 10 -8 35.3 2.4
4 10 -8 34 2
-4 10 8 33.7 1.7
3 -10 -8 416.16 9.4
3 10 -8 434.06 9.2
3 10 -8 425.46 10.5
-3 10 8 414.36 9.1
2 -10 -8 9.4 1.2
-2 -10 8 6.8 1
2 -10 -8 8.6 2.1
2 10 -8 9.7 1.5
2 10 -8 6.2 1.2
2 10 -8 9 1.1
-2 10 8 8.8 1.1
-1 -10 8 22.5 1.5
1 -10 -8 26.1 1.6
1 -10 -8 25.2 2.6
1 10 -8 24.4 1.5
-1 10 8 25.3 1.5
1 10 -8 23.5 1.7
1 10 -8 22.9 1.9
0 -10 -8 1.8 0.7
0 -10 -8 0.7 1.4
0 -10 8 1 0.6
0 10 -8 1.2 0.6
0 10 -8 1.8 1
0 10 8 0.9 0.7
0 10 -8 1.8 0.7
1 -10 8 212.18 5.4
-1 -10 -8 200.18 6.6
-1 -10 -8 205.38 5.5
-1 10 -8 204.28 6.4
1 10 8 208.78 5.4
-1 10 -8 203.08 5
-1 10 -8 197.98 5.2
-2 -10 -8 8 1.2
2 -10 8 10.2 1.3
-2 10 -8 12 1.5
2 10 8 8.7 1.2
-2 10 -8 9.2 1.8
3 -10 8 -0.5 0.6
-3 -10 -8 2.1 1
-3 10 -8 0.7 1.2
3 10 8 0.4 0.7
4 -10 8 210.28 5.8
-4 -10 -8 218.28 5.7
-4 10 -8 213.88 6.1
4 10 8 219.38 5.8
-4 10 -8 217.48 7.8
5 -10 8 136.29 4.3
-5 -10 -8 134.29 4.1
-5 10 -8 129.79 6.2
5 10 8 137.29 4.3
-5 10 -8 130.69 4.4
6 -10 8 100.39 3.8
-6 -10 -8 101.19 3.4
-6 10 -8 107.09 5.8
6 10 8 104.29 3.7
7 -10 8 10.9 1.4
-7 10 -8 13 1.5
7 10 8 12.6 1.4
-7 10 -8 11.2 1.2
-7 10 -8 5.7 2.6
8 -10 8 16.5 1.9
-8 10 -8 14.2 3.2
8 10 8 17.9 1.8
9 -10 8 4.3 1.2
9 10 8 4.5 1.2
-9 10 -8 4.6 2.8
10 -10 8 19.7 2
-10 10 -8 23.8 4.4
10 10 8 20.6 2
11 -10 8 -0.7 1
11 10 8 2.3 1.2
-11 10 -8 3.8 3.3
12 -11 -8 10.9 1.7
-12 11 8 15 2
11 -11 -8 1.4 1.1
-11 11 8 1.8 1.4
10 -11 -8 56.39 2.8
-10 11 8 52.19 3.1
9 -11 -8 0.9 0.7
9 -11 -8 -0.8 1.6
-9 11 8 2 1
9 11 -8 -0.1 1
9 11 -8 2.9 0.8
8 -11 -8 4.1 1
8 11 -8 8.1 1
-8 11 8 7.3 1.4
7 -11 -8 0.9 0.8
7 -11 -8 0.8 1.4
-7 11 8 1.1 0.9
7 11 -8 0.8 0.6
7 11 -8 0.4 1.1
6 -11 -8 3.4 0.9
6 -11 -8 2.2 1.9
-6 11 8 2.1 1
-6 11 8 1.8 0.6
-6 11 8 2.2 0.5
6 11 -8 2.3 0.6
6 11 -8 2.2 1.2
5 -11 -8 1.2 1.4
5 -11 -8 0.2 0.7
5 11 -8 -0.4 0.8
-5 11 8 0.5 0.7
-5 11 8 0.9 0.6
-5 11 8 0.8 0.5
5 11 -8 -0.2 0.5
4 -11 -8 85.69 6
4 -11 -8 88.39 4.1
4 11 -8 85.69 4
4 11 -8 85.29 2.9
-4 11 8 86.19 2.9
-4 11 8 84.79 2.8
3 -11 -8 31.7 3.3
3 11 -8 25.9 1.8
-3 11 8 25.6 1.6
3 11 -8 23.3 1.6
2 -11 -8 67.19 4.3
-2 -11 8 63.19 2.4
2 11 -8 67.89 3
2 11 -8 65.29 3.1
2 11 -8 62.49 2.5
-2 11 8 65.39 2.5
1 -11 -8 8.9 2.1
-1 -11 8 9.9 1.1
-1 11 8 9.4 1.2
1 11 -8 10.5 1.6
1 11 -8 11.4 1.6
0 -11 8 7.4 1.1
0 -11 -8 8.3 1.9
0 11 -8 7.8 1.2
0 11 8 6.9 1.1
0 11 -8 8.1 1.2
0 11 -8 6.4 1.3
-1 -11 -8 71.79 3.9
1 -11 8 75.29 2.9
1 11 8 76.39 2.9
-1 11 -8 70.99 3.7
-1 11 -8 72.49 2.7
-1 11 -8 69.49 2.5
2 -11 8 51.39 2.4
-2 11 -8 53.79 3.5
-2 11 -8 47.6 2.2
2 11 8 50.49 2.4
-3 -11 -8 7.7 1.4
3 -11 8 8.7 1.2
-3 11 -8 7.8 1.1
-3 11 -8 7.2 1.9
3 11 8 6.8 1.2
4 -11 8 3.6 0.9
-4 -11 -8 2.2 0.9
-4 11 -8 3.4 1.6
4 11 8 3.3 1
-4 11 -8 3.7 0.9
5 -11 8 3 0.9
-5 -11 -8 3.3 1
-5 11 -8 3.3 0.9
-5 11 -8 2.6 1.8
5 11 8 2.5 0.9
6 -11 8 83.29 3.3
-6 -11 -8 78.89 3.6
6 11 8 79.39 3.3
-6 11 -8 84.69 3.1
-6 11 -8 78.69 5.5
7 11 8 0.5 0.7
-7 11 -8 0.3 0.8
-7 11 -8 0.7 0.9
-7 11 -8 -0.7 1.9
8 -11 8 2.1 0.9
8 11 8 1.6 1.5
-8 11 -8 2.2 0.9
-8 11 -8 2.4 2.3
-8 11 -8 3 1
9 -11 8 8.9 1.5
-9 11 -8 9.3 3.2
9 11 8 6.7 1.4
10 -11 8 3.4 1.3
-10 11 -8 2.8 3.1
10 11 8 4.3 1.2
11 -11 8 37.1 2.7
-11 11 -8 39.5 5.6
11 11 8 36.1 2.5
12 -12 -8 8.9 1.8
11 -12 -8 17.5 2
-11 12 8 13.2 2
10 -12 -8 31.6 2.3
10 12 -8 32.4 1.8
-10 12 8 32.6 2.5
9 -12 -8 9.5 2.8
9 -12 -8 7.2 1.3
9 12 -8 7.8 2.2
9 12 -8 7.3 1.1
-9 12 8 7.4 1.5
8 -12 -8 123.59 4.2
-8 12 8 114.39 4.5
8 12 -8 115.39 3.6
8 12 -8 112.89 6.1
7 -12 -8 1.1 0.9
7 12 -8 1.2 0.7
-7 12 8 1.7 1
6 -12 -8 125.49 4.2
6 -12 -8 127.19 6.7
6 12 -8 124.79 5.5
6 12 -8 126.99 4.1
-6 12 8 119.59 4.4
-6 12 8 119.99 3.4
-6 12 8 123.49 3.4
5 -12 -8 11.8 1.5
5 -12 -8 10.7 2.6
-5 12 8 12.7 1.6
-5 12 8 11.3 1.2
5 12 -8 12 1.4
-5 12 8 8.6 1.1
5 12 -8 14.2 2.3
4 -12 -8 211.58 5.9
4 -12 -8 216.48 8.3
-4 12 8 215.48 5.4
4 12 -8 206.88 5.8
-4 12 8 214.28 5.4
4 12 -8 208.68 5.5
3 -12 -8 128.79 4.2
3 -12 -8 144.79 6.3
3 12 -8 128.99 4.9
-3 12 8 131.49 3.9
3 12 -8 130.49 4.4
3 12 -8 128.89 3.9
-2 -12 8 11.1 1.2
2 -12 -8 10.4 2.8
2 -12 -8 9.2 1.3
2 12 -8 8.7 1.5
-2 12 8 10.1 1.3
2 12 -8 10.1 1.2
2 12 -8 8.4 1.4
1 -12 -8 298.57 9.2
-1 -12 8 293.37 7.1
1 -12 -8 297.47 7.5
1 12 -8 297.17 7.1
1 12 -8 301.37 7.8
1 12 -8 294.07 8.1
-1 12 8 297.77 7.2
0 -12 -8 7.6 2
0 -12 -8 7.5 1.3
0 -12 8 7.6 1.1
0 12 -8 8.6 1.1
0 12 -8 7.4 1.3
0 12 -8 7.5 1.7
0 12 8 8.9 1.2
1 -12 8 2.5 1.4
-1 -12 -8 2.9 1.5
-1 -12 -8 1.7 0.8
-1 12 -8 1.2 0.7
1 12 8 3 0.8
-1 12 -8 3 1.5
-1 12 -8 3.5 0.9
2 -12 8 52.99 2.6
-2 -12 -8 57.39 2.7
2 12 8 58.49 2.7
-2 12 -8 54.59 3.7
-2 12 -8 58.69 2.5
3 -12 8 346.57 8.4
-3 -12 -8 344.17 8.4
-3 12 -8 349.07 10.6
3 12 8 361.46 8.5
-3 12 -8 349.77 8.2
4 -12 8 9.6 1.4
-4 -12 -8 8.7 1.3
-4 12 -8 8.7 2.3
4 12 8 8.5 1.4
-4 12 -8 9.7 1.3
5 -12 8 78.89 3.2
-5 -12 -8 73.79 4.6
-5 12 -8 75.99 2.9
5 12 8 73.29 3.2
-5 12 -8 74.39 5
6 -12 8 13.5 1.8
-6 -12 -8 16.3 1.7
-6 12 -8 20.6 1.9
-6 12 -8 18.3 3.2
6 12 8 17.7 1.8
-6 12 -8 20.6 1.7
7 -12 8 14.6 1.8
-7 12 -8 17.2 1.7
-7 12 -8 14.9 1.6
-7 12 -8 14 3.1
8 -12 8 7.5 1.3
8 12 8 5.3 1.3
-8 12 -8 5.3 1.1
-8 12 -8 11.7 3.1
9 -12 8 112.59 4.4
9 12 8 117.79 4.4
-9 12 -8 121.19 7.6
10 -12 8 13.3 1.8
-10 12 -8 12.1 4
10 12 8 17 1.9
11 -12 8 3.7 1.4
-11 12 -8 1.1 3.2
11 12 8 6.2 1.5
11 -13 -8 44.3 3
11 13 -8 43.8 2.3
-11 13 8 39.5 2.8
10 -13 -8 29.4 2.8
10 13 -8 32.6 2.1
-10 13 8 34.7 2.6
9 -13 -8 250.67 7
9 13 -8 258.67 6.4
-9 13 8 248.78 7.4
8 -13 -8 48.4 2.7
8 -13 -8 50.09 4.8
8 13 -8 50.69 4
-8 13 8 60.39 3.2
8 13 -8 54.99 2.4
7 -13 -8 23.1 2
-7 13 8 24.3 2
7 13 -8 22.1 1.6
6 -13 -8 91.39 3.7
6 -13 -8 80.79 5.4
6 13 -8 93.29 4.7
-6 13 8 91.79 3.7
6 13 -8 92.69 3.4
-6 13 8 87.19 2.9
6 13 -8 94.19 3.2
-6 13 8 89.89 2.9
5 -13 -8 53.79 4.7
5 -13 -8 50.89 2.6
5 13 -8 59.79 2.7
-5 13 8 59.59 2.4
-5 13 8 60.39 2.4
-5 13 8 60.69 2.9
5 13 -8 61.49 2.5
5 13 -8 62.59 3.7
4 -13 -8 16.7 2.8
4 -13 -8 18.4 1.8
-4 13 8 16.8 1.4
4 13 -8 14.2 1.3
-4 13 8 17.8 1.4
4 13 -8 20.8 2.6
4 13 -8 19.6 1.9
3 -13 -8 53.09 2.7
-3 13 8 49.5 2.4
3 13 -8 51.89 2.9
3 13 -8 51.69 2.3
3 13 -8 48.6 3
2 -13 -8 117.49 5.7
2 -13 -8 118.79 4.1
2 13 -8 114.79 3.7
2 13 -8 120.29 4.6
-2 13 8 114.79 3.8
1 -13 -8 4.5 2
1 -13 -8 5 1.2
-1 -13 8 3.6 0.9
1 13 -8 3.1 0.9
1 13 -8 5.8 1.6
-1 13 8 4 1
1 13 -8 4.6 1.2
0 -13 -8 60.89 3.9
0 -13 -8 64.39 2.9
0 -13 8 63.69 2.7
0 13 8 62.39 2.8
0 13 -8 56.59 2.6
0 13 -8 63.89 3.7
0 13 -8 57.59 2.7
-1 -13 -8 47.3 2.6
1 -13 8 47.6 2.5
-1 13 -8 49.2 2.5
-1 13 -8 55.69 3.6
1 13 8 51.49 2.6
-1 13 -8 42.5 2.2
2 -13 8 0.9 0.8
-2 -13 -8 -0.1 0.8
-2 13 -8 0.2 0.7
-2 13 -8 -0.6 1.3
2 13 8 -0.8 0.7
3 -13 8 168.68 5.1
-3 -13 -8 163.98 5.1
-3 13 -8 171.28 4.9
3 13 8 174.08 5.2
-3 13 -8 165.38 7
4 -13 8 0.4 0.7
-4 -13 -8 0.2 0.8
-4 13 -8 0.6 0.8
-4 13 -8 0.9 1.6
4 13 8 0.5 0.9
-5 -13 -8 73.39 3.1
5 -13 8 78.39 3.4
5 13 8 75.29 3.3
-5 13 -8 76.09 7.8
-5 13 -8 71.49 3
-6 -13 -8 2.3 1.2
6 -13 8 1.3 1
-6 13 -8 1.3 1.8
-6 13 -8 1.4 0.9
-6 13 -8 1.6 1
7 -13 8 27.8 2.2
7 13 8 26.5 2.2
-7 13 -8 27.6 2
-7 13 -8 31.2 2.2
-7 13 -8 35.3 4.7
8 -13 8 4.7 1.2
-8 13 -8 1.3 1.1
8 13 8 3 1.1
-8 13 -8 1.2 1.1
-8 13 -8 2.3 2.1
9 -13 8 3 1.1
9 13 8 2.9 1.2
-9 13 -8 0.7 2.7
10 -13 8 28 2.4
-10 13 -8 20.5 4.8
10 13 8 30.6 2.5
12 14 -8 0.3 1
11 -14 -8 28.6 2.8
11 14 -8 31.2 2.2
11 14 -8 32.6 2.4
10 -14 -8 5.1 1.5
-10 14 8 5.3 1.4
10 14 -8 5.5 1.1
9 -14 -8 1.5 1.2
9 14 -8 -1 0.8
-9 14 8 1.4 1.1
8 -14 -8 28.2 4.4
8 -14 -8 23.1 2.4
-8 14 8 26.8 2.3
8 14 -8 24.8 3.4
8 14 -8 24.4 1.8
7 -14 -8 9.5 1.4
7 -14 -8 6.9 2.7
-7 14 8 8.9 1.6
7 14 -8 7.2 1
7 14 -8 7.2 2
6 -14 -8 3.5 1.3
-6 14 8 2.9 0.9
-6 14 8 3.7 1.2
6 14 -8 3.4 0.9
-6 14 8 2 0.7
6 14 -8 2.4 0.9
5 -14 -8 45.7 2.6
5 -14 -8 46.7 4.3
5 14 -8 43.6 2.3
-5 14 8 49 2.2
5 14 -8 45.3 2.5
-5 14 8 47.7 2.2
-5 14 8 45.5 2.6
5 14 -8 50.99 3.5
4 -14 -8 21.1 2
4 -14 -8 29.8 3.8
4 14 -8 22.8 2.2
-4 14 8 22 1.7
4 14 -8 22.4 1.6
-4 14 8 22.4 1.7
4 14 -8 25.9 2.5
3 -14 -8 198.48 5.9
3 -14 -8 201.08 7.9
-3 14 8 202.48 5.5
3 14 -8 194.78 6.2
3 14 -8 202.68 5.5
2 -14 -8 3.2 1.5
2 -14 -8 -0.1 0.5
2 14 -8 -0.2 1
2 14 -8 1.3 1.2
-2 14 8 1 0.8
2 14 -8 1 0.6
1 -14 -8 22.2 3.4
-1 -14 8 18.2 1.6
1 -14 -8 10.9 1.5
-1 14 8 17.1 2.7
1 14 -8 10.7 1.3
1 14 -8 19.5 2.4
1 14 -8 16.5 2
0 -14 -8 2 1
0 -14 -8 1.3 1.5
0 -14 8 0.9 0.8
0 14 -8 -0.8 1.1
0 14 -8 0.2 0.5
0 14 8 1.5 0.9
0 14 -8 1.8 0.9
-1 -14 -8 2.1 1
1 -14 8 0.5 0.8
1 14 8 2.4 0.9
-1 14 -8 0.6 0.9
-1 14 -8 3.8 1.8
-2 -14 -8 1 0.9
2 -14 8 0.8 0.9
-2 14 -8 -0.9 0.7
-2 14 -8 -0.7 1.6
2 14 8 -0.5 0.6
-3 -14 -8 10.2 1.4
3 -14 8 9 1.4
-3 14 -8 7.7 1.2
-3 14 -8 6 1.9
3 14 8 8.2 1.3
-4 -14 -8 284.47 7.3
4 -14 8 302.57 8.3
-4 14 -8 297.47 10.8
-4 14 -8 241.78 6.8
4 14 8 288.57 7.5
-5 -14 -8 16.2 1.8
5 -14 8 14.1 1.7
-5 14 -8 14.3 1.8
-5 14 -8 12.6 1.6
-5 14 -8 10.2 2.4
6 -14 8 30.6 2.2
-6 14 -8 29 2
-6 14 -8 24.6 2.2
6 14 8 26.5 2.2
-6 14 -8 24.1 4.1
7 -14 8 53.49 2.9
-7 14 -8 48.1 2.6
7 14 8 58.49 3
-7 14 -8 50.29 2.8
-7 14 -8 42.5 5.3
8 -14 8 96.29 4.1
-8 14 -8 95.69 3.5
-8 14 -8 97.69 7.2
-8 14 -8 97.89 3.7
8 14 8 100.49 4.1
9 -14 8 9.4 1.8
9 14 8 11.8 1.9
-9 14 -8 19 4.5
10 -14 8 33.5 2.7
-10 14 -8 35.7 5.7
10 14 8 39.9 2.8
12 15 -8 7.7 1.4
12 15 -8 10.4 1.9
11 15 -8 96.39 3.8
11 15 -8 88.69 3.6
10 15 -8 20.6 2
9 -15 -8 48.1 3
9 15 -8 41.9 2.3
-9 15 8 42.7 2.8
8 -15 -8 19.7 2.2
8 15 -8 13.7 1.5
-8 15 8 14.7 2
7 -15 -8 10.5 2.8
7 -15 -8 9.4 1.9
-7 15 8 10.8 1.2
7 15 -8 12.1 2.6
-7 15 8 10.6 1.3
-7 15 8 13 1.9
7 15 -8 13 1.5
6 -15 -8 36.5 2.5
6 15 -8 38.5 2.4
-6 15 8 38.3 2
-6 15 8 36.5 2.5
-6 15 8 38.7 2
6 15 -8 41.5 2.3
5 -15 -8 1 0.8
5 -15 -8 2.2 2.1
5 15 -8 1.4 0.9
5 15 -8 2.7 1.1
-5 15 8 2.5 0.9
5 15 -8 4.1 1.5
-5 15 8 2.2 0.8
4 -15 -8 22.7 2.1
4 -15 -8 23.7 3.4
4 15 -8 23 1.7
4 15 -8 23 2.3
-4 15 8 24.5 1.8
4 15 -8 21.6 2.7
-4 15 8 21.9 1.7
3 -15 -8 -0.3 1.7
3 -15 -8 0 0.7
-3 15 8 0.1 0.8
3 15 -8 0.1 1
3 15 -8 0.8 0.8
-3 15 8 -0.4 0.8
3 15 -8 0 1.3
2 -15 -8 215.18 9.1
2 15 -8 217.08 6.8
-2 15 8 224.38 6.1
2 15 -8 217.48 6
2 15 -8 227.08 7.1
1 -15 -8 320.07 9.6
-1 15 8 308.27 7.8
1 15 -8 303.57 9.2
1 15 -8 301.17 9.1
0 -15 -8 20.2 2
0 -15 8 22.5 1.8
0 -15 -8 28.3 3.1
0 15 8 25.8 2
0 15 -8 22.4 2
0 15 -8 28.7 2.9
1 -15 8 72.49 3.1
-1 -15 -8 69.79 3.3
-1 15 -8 77.69 4.6
1 15 8 72.09 3.2
2 -15 8 22.6 1.9
-2 -15 -8 24.2 2.1
-2 15 -8 20.1 3.2
2 15 8 16.4 1.8
-3 -15 -8 31.6 2.4
-3 15 -8 31.5 3.9
3 15 8 27.7 2.2
-4 -15 -8 8.3 1.5
4 -15 8 7.2 1.2
-4 15 -8 5.8 2.2
4 15 8 6.4 1.3
-5 -15 -8 0.7 0.9
5 -15 8 0.3 0.9
-5 15 -8 0.3 1
5 15 8 -1.1 0.8
-5 15 -8 0.5 1.7
6 -15 8 36.4 2.5
-6 15 -8 39.5 2.5
6 15 8 41.9 2.7
-6 15 -8 50.49 4.9
7 -15 8 21.7 2.1
-7 15 -8 27.3 2.3
-7 15 -8 26.5 4.4
7 15 8 32.1 2.5
8 -15 8 -0.9 0.9
8 15 8 -1.9 0.9
-8 15 -8 0.1 1.1
-8 15 -8 -1.2 1.1
-8 15 -8 -1.3 2.6
9 -15 8 2.6 1.2
-9 15 -8 2.3 3.1
9 15 8 3.2 1.2
-10 15 -8 2.4 3.6
10 15 8 5.8 1.7
12 16 -8 -1.1 1.2
11 16 -8 47.4 2.9
11 16 -8 45.5 3.1
10 16 -8 0.9 1.2
9 16 -8 11.1 1.5
9 16 -8 13.4 1.7
8 -16 -8 10.1 1.6
8 16 -8 13.9 1.6
-8 16 8 8.7 1.6
7 -16 -8 21.1 2.2
7 -16 -8 23.7 4.1
7 16 -8 17.7 3.1
-7 16 8 22.1 1.6
-7 16 8 19.7 1.6
-7 16 8 23.6 2.2
6 -16 -8 1.4 2.2
6 -16 -8 1.5 1.1
-6 16 8 2 1.2
-6 16 8 -0.1 0.7
6 16 -8 -2.1 1.3
6 16 -8 -0.3 0.9
-6 16 8 -0.3 0.8
5 -16 -8 81.09 3.6
-5 16 8 69.79 2.9
5 16 -8 76.79 3.5
-5 16 8 74.29 3
5 16 -8 71.09 3.1
4 -16 -8 0.5 1.7
4 -16 -8 0 1.6
4 16 -8 0.3 0.8
4 16 -8 -1.1 1
4 16 -8 0.2 1.2
-4 16 8 -0.5 0.7
-4 16 8 0.3 0.8
3 -16 -8 6.8 2.3
3 16 -8 8.1 1.7
-3 16 8 6.5 1.2
3 16 -8 8.3 1.2
3 16 -8 8.4 1.6
-3 16 8 5.6 1.2
2 -16 -8 35.5 3.3
-2 16 8 32.2 2.2
2 16 -8 37.1 3.2
2 16 -8 36.7 2.2
2 16 -8 32.8 3
1 -16 -8 81.49 4.6
1 16 -8 78.79 3.6
1 16 -8 82.99 4.5
-1 16 8 76.99 3.3
0 -16 8 1.6 0.9
0 16 8 2.7 0.9
0 16 -8 2.8 1
0 16 -8 3.6 1.9
1 -16 8 74.99 3.2
1 16 8 74.49 3.4
-1 16 -8 84.09 4.3
-1 16 -8 70.89 4.5
2 -16 8 28.7 2.4
2 16 8 27.3 2.4
-2 16 -8 28.4 3.7
3 -16 8 133.89 4.6
-3 16 -8 118.89 5.1
3 16 8 129.89 4.6
-3 16 -8 120.89 6.5
4 -16 8 4.4 1.2
-4 -16 -8 1.6 1.2
-4 16 -8 5.4 1.5
-4 16 -8 2.5 2.3
-4 16 -8 2.7 1.3
4 16 8 3.1 1.2
5 -16 8 11.6 1.6
-5 16 -8 13.5 1.8
5 16 8 10.4 1.7
-5 16 -8 13.8 3.2
-5 16 -8 10.6 1.6
6 -16 8 8.5 1.4
-6 16 -8 14.4 3.3
-6 16 -8 13.9 1.9
-6 16 -8 10 1.7
6 16 8 10.6 1.8
7 -16 8 130.59 5
7 16 8 136.39 5
-7 16 -8 134.99 4.8
-7 16 -8 143.89 8.3
8 -16 8 7.2 1.6
8 16 8 9.7 1.6
-8 16 -8 12.3 3.6
9 -16 8 -0.5 1.2
9 16 8 1.1 1.1
-9 16 -8 1 3.5
11 17 -8 3 1.5
10 17 -8 174.08 5.8
9 17 -8 0.3 1.3
-9 17 8 0.8 1.2
9 17 -8 0 1
8 17 -8 119.59 4.6
8 17 -8 104.99 4
-8 17 8 107.69 4.5
-7 17 8 1.6 1.1
-7 17 8 -0.4 0.7
7 17 -8 -0.6 0.9
-7 17 8 -0.4 0.8
6 -17 -8 165.08 8
6 -17 -8 151.68 5.5
-6 17 8 157.98 4.7
-6 17 8 157.58 4.7
6 17 -8 158.88 5
6 17 -8 158.78 6.9
-6 17 8 160.18 5.4
5 -17 -8 62.89 5.5
5 -17 -8 66.69 3.5
-5 17 8 67.29 2.9
-5 17 8 63.19 2.8
5 17 -8 66.19 3.1
4 -17 -8 4.5 1.2
4 17 -8 3.8 1.5
4 17 -8 3.3 1.4
4 17 -8 6.1 1.1
-4 17 8 2.9 1
-4 17 8 4.1 1
3 -17 -8 3.3 2
3 -17 -8 0.3 0.9
3 17 -8 2.3 1.6
3 17 -8 0.6 0.9
-3 17 8 -0.1 0.8
3 17 -8 -0.7 1.2
2 -17 -8 83.99 5
2 17 -8 80.99 4.1
2 17 -8 83.69 4.6
2 17 -8 87.99 3.4
-2 17 8 89.19 3.6
1 -17 -8 9.3 1.8
1 -17 -8 11.9 2.4
1 17 -8 10.6 2.4
1 17 -8 9.8 1.8
0 -17 -8 1.1 1.1
0 -17 -8 1.6 1.5
0 17 -8 3.3 1.8
0 17 8 2.5 1.1
0 17 -8 -1 0.6
0 17 -8 1.3 1.1
1 -17 8 0.4 0.9
-1 -17 -8 1 1.6
-1 17 -8 0 1.9
1 17 8 0.2 0.8
-1 17 -8 2.2 1
2 -17 8 42.4 2.6
-2 17 -8 42 2.6
-2 17 -8 47.3 7.2
2 17 8 45.3 2.6
3 -17 8 1 1
-3 -17 -8 0.7 1.3
3 17 8 1.8 0.9
-3 17 -8 1.5 1.3
-3 17 -8 2 1.1
-3 17 -8 -0.6 1.7
4 -17 8 -2.1 0.7
-4 17 -8 -0.4 0.9
4 17 8 0.1 0.8
-4 17 -8 -0.6 1.1
-4 17 -8 3.7 2.2
5 -17 8 1.5 1
-5 17 -8 0 1.2
-5 17 -8 0.7 1.2
-5 17 -8 1.7 2.2
5 17 8 1 1
6 -17 8 92.09 4
6 17 8 84.69 3.9
-6 17 -8 89.29 3.9
-6 17 -8 85.39 3.6
-6 17 -8 88.19 6.6
7 -17 8 1.5 1.1
-7 17 -8 0.2 1.4
-7 17 -8 1 1.2
-7 17 -8 1.3 2.7
7 17 8 0.6 1.3
8 -17 8 0.8 1.2
8 17 8 1.5 1.2
-8 17 -8 0.7 1.2
-8 17 -8 3.2 4.9
-8 17 -8 -2.4 2.4
9 -17 8 5.6 1.6
9 17 8 6.7 1.6
-9 17 -8 13.3 4.4
10 18 -8 51.59 3.1
9 18 -8 3.5 1.3
8 18 -8 0.8 1.1
-8 18 8 0.7 1.1
-7 18 8 2.5 1
7 18 -8 4.9 1.4
-7 18 8 6.4 1.6
-7 18 8 5.4 1.2
6 18 -8 2 2.2
-6 18 8 4.8 1.2
-6 18 8 5.2 1.2
-6 18 8 5.7 1.1
6 18 -8 4 1.5
5 -18 -8 0.3 2.1
5 18 -8 1.4 1
-5 18 8 1.4 0.9
5 18 -8 -0.1 1.4
4 -18 -8 37.1 6.5
4 18 -8 30.8 3.1
-4 18 8 32.6 2.6
4 18 -8 32 2.3
3 -18 -8 3.4 2.1
3 -18 -8 4.3 1.4
3 18 -8 4.3 1.8
-3 18 8 3.8 1.6
-3 18 8 4.2 1.2
3 18 -8 4.1 1.6
3 18 -8 3.4 1.2
2 -18 -8 2.3 1.3
2 -18 -8 0.4 1.8
2 18 -8 0.8 1.3
2 18 -8 2.8 1.8
2 18 -8 0.7 0.9
-2 18 8 2.1 0.9
-2 18 8 3.7 1
1 -18 -8 100.89 4.3
1 -18 -8 100.09 5.3
1 18 -8 98.59 5.3
1 18 -8 91.59 3.8
-1 18 8 103.69 4.1
0 -18 -8 173.88 5.8
0 18 -8 173.28 8
0 18 8 166.38 5.5
0 18 -8 169.48 7.2
0 18 -8 166.68 5.4
-1 -18 -8 9 1.8
-1 18 -8 8.9 1.7
1 18 8 9.9 1.6
-1 18 -8 8.5 1.5
-2 -18 -8 47.7 3.2
2 -18 8 51.29 2.9
-2 18 -8 46.8 2.9
2 18 8 46.7 2.8
-2 18 -8 47.9 4.4
-2 18 -8 43.2 3
3 -18 8 6.8 1.4
3 18 8 7.8 1.5
-3 18 -8 5.9 1.6
-3 18 -8 7.6 1.7
-3 18 -8 5.9 2.5
4 -18 8 60.39 3.2
4 18 8 68.69 3.5
-4 18 -8 66.89 5.6
-4 18 -8 64.39 3.5
5 -18 8 -1.4 1
-5 18 -8 0.1 2.3
5 18 8 0.2 1.1
-5 18 -8 -0.2 1.1
6 -18 8 2 1.1
-6 18 -8 5 2.8
6 18 8 1.9 1.2
-6 18 -8 2.5 1.2
7 -18 8 38.8 2.9
-7 18 -8 35.8 3
-7 18 -8 34.8 2.9
-7 18 -8 34.1 5.2
7 18 8 40 2.9
8 -18 8 19.5 2.7
8 18 8 26.8 2.7
-8 18 -8 32.2 5.5
-8 18 -8 18.9 2.4
-8 18 -8 21 2.3
10 19 -8 4.3 1.5
9 19 -8 59.09 3.5
8 19 -8 18.3 2.1
-7 19 8 3.8 1.3
7 19 -8 2.1 1.4
-7 19 8 0.4 1.1
-7 19 8 3.3 1.1
6 19 -8 -2.5 1
-6 19 8 2.2 1.2
-6 19 8 -0.3 0.9
5 -19 -8 112.09 6.5
5 19 -8 104.79 5.7
-5 19 8 109.49 4
5 19 -8 112.89 4.7
4 -19 -8 5.4 2.6
4 19 -8 5.4 1.5
4 19 -8 5.9 2
-4 19 8 4.7 1.3
-4 19 8 7.7 1.3
3 19 -8 28.4 3.3
-3 19 8 18 1.9
-3 19 8 20.1 2
3 19 -8 18.2 2.3
2 -19 -8 48.9 4.1
2 19 -8 44.9 3.1
-2 19 8 39 2.6
-2 19 8 44.6 2.7
2 19 -8 46.6 3.4
2 19 -8 44.5 3.8
1 -19 -8 168.48 6.7
-1 19 8 164.98 6.5
1 19 -8 165.88 7.1
1 19 -8 160.38 5.8
1 19 -8 158.88 5.8
-1 19 8 174.58 5.6
0 19 8 4.8 1.2
0 19 -8 2.8 1.4
0 19 -8 3.3 2.7
0 19 -8 4 1.3
-1 -19 -8 68.79 4.4
-1 19 -8 75.39 5.3
1 19 8 73.39 3.6
-1 19 -8 75.69 3.9
2 19 8 5.9 1.3
-2 19 -8 9.1 1.8
-2 19 -8 4.1 2.7
3 -19 8 29.6 2.4
-3 19 -8 20.4 3.8
-3 19 -8 24.2 2.6
3 19 8 25.7 2.3
4 -19 8 9 1.6
4 19 8 11.2 1.7
-4 19 -8 9.8 1.8
-4 19 -8 6.2 2.8
5 -19 8 16.1 2.1
-5 19 -8 16.5 2.2
5 19 8 14.6 2
-5 19 -8 23.3 4.4
6 -19 8 -2.1 1.1
-6 19 -8 5.7 3.1
-6 19 -8 3.1 1.4
6 19 8 1.8 1.2
7 -19 8 7.2 2.9
7 19 8 6.8 1.6
-7 19 -8 5.2 1.7
-7 19 -8 8.5 3.8
9 20 -8 8.8 1.8
8 20 -8 73.29 3.9
-7 20 8 24.9 2.6
7 20 -8 21.5 2.6
-6 20 8 3.9 1.4
-6 20 8 4.9 1.3
-6 20 8 6.4 1.5
6 20 -8 7.8 1.8
5 20 -8 25.3 2.6
-5 20 8 29.8 2.3
-5 20 8 24.5 2.1
4 -20 -8 55.89 5.1
4 20 -8 57.89 4
4 20 -8 54.09 3.4
4 20 -8 58.39 4.2
-4 20 8 50.39 3
-4 20 8 60.49 3.1
3 -20 -8 2.6 2.6
-3 20 8 2.7 1.1
3 20 -8 2 1.3
3 20 -8 5.5 2.1
2 20 -8 -0.6 1.1
-2 20 8 2.5 1.2
2 20 -8 1.3 1.6
2 20 -8 4.8 1.9
1 -20 -8 0.7 1.8
1 20 -8 1.6 2.3
1 20 -8 1.4 1.4
1 20 -8 3 1.3
-1 20 8 1.8 1.1
0 -20 -8 41.7 3.7
0 20 -8 28.8 3.9
0 20 -8 39.7 3.1
0 20 8 38.1 2.7
0 20 -8 38 3
-1 20 -8 22.1 3.6
1 20 8 18 2.1
-1 20 -8 20.6 2.6
-2 20 -8 -1.6 2.3
-2 20 -8 -0.1 1.3
2 20 8 3.7 1.4
-3 20 -8 14 2.1
3 20 8 13 1.9
-3 20 -8 12.7 3.4
4 -20 8 85.99 4.1
4 20 8 85.49 4.1
-4 20 -8 85.19 6.4
-4 20 -8 82.99 4.2
5 -20 8 3.8 1.4
-5 20 -8 0.9 1.4
5 20 8 2.7 1.4
-5 20 -8 0.5 2.9
6 -20 8 22.8 3.2
6 20 8 36.4 2.9
-6 20 -8 31.2 3
7 -20 8 61.49 3.9
8 21 -8 0 1.4
-7 21 8 10.7 1.8
-7 21 8 16.8 2.5
7 21 -8 9.7 1.9
-7 21 8 11.2 1.7
-6 21 8 22.8 2.2
6 21 -8 21.9 2.5
-6 21 8 20.5 2.2
-6 21 8 14.2 2.1
-5 21 8 4.7 1.3
5 21 -8 1.2 1.3
-4 21 8 16.4 1.9
4 21 -8 14.3 2.1
4 21 -8 11.8 2.8
3 -21 -8 11.4 3.1
3 21 -8 7.3 1.7
3 21 -8 8.9 2.3
-3 21 8 8.6 1.6
3 21 -8 9.3 2.2
2 21 -8 201.28 6.9
2 21 -8 196.38 8.3
-2 21 8 203.78 6.4
1 -21 -8 13.3 2.8
1 21 -8 12.5 2.6
1 21 -8 14.7 2.4
1 21 -8 11.6 2.1
-1 21 8 13.7 1.9
0 21 -8 25 2.8
0 21 -8 29.1 4.2
0 21 8 24.2 2.6
0 21 -8 30.9 3
1 21 8 12.5 2.1
-1 21 -8 12.6 3.4
-1 21 -8 13.4 2.2
-2 21 -8 35.1 3
2 21 8 37.4 2.9
-2 21 -8 40.1 5.3
-3 21 -8 16.8 3.8
3 21 8 20.9 2.3
-3 21 -8 14 2.3
-4 21 -8 -0.5 1.5
4 21 8 1.9 1.3
-4 21 -8 3.5 3
-5 21 -8 31.7 5.8
-5 21 -8 33.9 3
6 -21 8 16.8 2.3
-6 21 -8 21 2.5
-6 21 -8 19.1 4.6
6 21 8 22.2 2.5
-7 22 8 85.69 4.2
-7 22 8 89.89 3.7
7 22 -8 80.39 4.3
-7 22 8 80.39 4
-6 22 8 0.3 1.4
-6 22 8 -0.7 1.2
6 22 -8 -1.6 1.3
5 22 -8 6.6 1.7
-5 22 8 6.2 1.5
4 22 -8 2.8 1.3
-4 22 8 -1 1.1
3 -22 -8 57.89 5.7
3 22 -8 50.69 3.6
3 22 -8 55.19 4.3
3 22 -8 42.1 4.4
-3 22 8 51.89 3.1
2 -22 -8 14.3 3.3
2 22 -8 17 5.5
-2 22 8 19.4 2.3
2 22 -8 17.5 2.5
-1 22 8 78.99 4
1 22 -8 76.59 4.2
1 22 -8 80.09 4.5
1 22 -8 75.59 5.5
0 22 -8 4.6 2.6
0 22 8 2.1 1.3
0 22 -8 0.5 1.3
-1 22 -8 7.3 2
-1 22 -8 6.1 2.9
1 22 8 10.1 1.8
-2 22 -8 5.9 1.7
-2 22 -8 6.4 3
2 22 8 9.8 1.8
3 22 8 88.69 4.9
-3 22 -8 99.19 7.2
-3 22 -8 88.39 4.6
4 22 8 1.8 1.3
-4 22 -8 1 1.6
-4 22 -8 -1.1 3
-5 22 -8 -2 3.3
-5 22 -8 1.8 1.8
5 22 8 2.4 1.4
-6 23 8 14.1 1.9
-6 23 8 15.8 2.1
6 23 -8 13 2.3
-5 23 8 25.7 2.6
4 23 -8 12.7 2.7
-4 23 8 8.2 1.7
3 23 -8 10.6 2.9
3 23 -8 4.9 1.7
-3 23 8 10.2 1.9
2 -23 -8 10.4 3.2
2 23 -8 11.3 2.8
2 23 -8 11.1 1.9
2 23 -8 17.5 3.3
-2 23 8 7 1.8
-1 23 8 32 2.8
1 23 -8 20.8 2.6
1 23 -8 25.1 3.8
0 23 -8 3.8 1.7
0 23 -8 5.9 2.1
0 23 -8 9.9 2.9
0 23 8 5.8 1.7
-1 23 -8 -0.8 1.8
-1 23 -8 2.7 2.9
2 23 8 10.1 1.7
-2 23 -8 9.1 3.2
-3 23 -8 14.9 4.3
3 23 8 12.5 2.1
-3 23 -8 16.1 2.8
4 24 -8 36.9 3.3
-4 24 8 31.3 3
3 24 -8 19.5 2.8
-3 24 8 15.5 2.8
2 24 -8 -0.2 1.5
2 24 -8 7.5 3.1
2 24 -8 2.1 2.8
1 24 -8 3.8 3.1
1 24 -8 0.9 1.3
-1 24 8 2.9 1.5
0 24 -8 41.8 3.6
0 24 8 38 3.2
0 24 -8 33.8 5.3
-1 24 -8 41.7 5.3
1 24 8 32 3.3
-1 24 -8 34.8 3.4
13 0 -9 120.29 6.9
13 0 -9 122.49 5.5
12 0 -9 -0.7 2.1
12 0 -9 -0.4 1.1
11 0 -9 13.3 2.1
11 0 -9 9.5 2.4
10 0 -9 -0.7 1
10 0 -9 0.8 1.9
-10 0 9 0.2 1.1
9 0 -9 64.19 3.3
9 0 -9 54.99 4.4
-9 0 9 63.19 3.6
8 0 -9 0.9 1
8 0 -9 -0.6 1.2
-8 0 9 0.3 1
7 0 -9 140.19 4.8
-7 0 9 126.09 5
-6 0 9 -0.6 0.6
5 0 -9 465.05 10.8
5 0 -9 464.85 9.4
-5 0 9 473.95 11.3
4 0 -9 0.4 0.4
4 0 -9 0.1 0.5
-4 0 9 -0.6 0.5
-3 0 9 23.4 1.7
-3 0 9 24.3 1.1
3 0 -9 22.4 1.2
2 0 -9 -0.2 0.4
-2 0 9 0.1 0.3
-2 0 9 1.3 0.7
-1 0 9 804.32 15.8
1 0 -9 768.42 15.4
-1 0 9 794.92 16.3
0 0 9 0.1 0.5
0 0 -9 0.5 0.4
1 0 9 8.1 1
-1 0 -9 7.6 0.9
2 0 9 -0.2 0.4
-2 0 -9 -0.6 0.5
3 0 9 68.49 2.5
-3 0 -9 71.19 2.4
-4 0 -9 -0.9 0.5
-4 0 -9 0.7 0.9
4 0 9 -0.9 0.5
-5 0 -9 1.7 0.6
5 0 9 0.9 0.6
-5 0 -9 1.8 1.1
-6 0 -9 0.5 0.5
-6 0 -9 0.8 1.2
6 0 9 0.7 0.7
7 0 9 22.2 1.7
-7 0 -9 24 2.7
8 0 9 -0.6 0.6
-8 0 -9 -0.6 1.3
-9 0 -9 10.8 2.5
9 0 9 10.6 1.4
-10 0 -9 2.3 1.8
10 0 9 -0.3 0.9
-11 0 -9 15 3.6
11 0 9 18.5 1.8
-12 0 -9 -3.9 2.6
12 0 9 -0.4 1
14 1 -9 2.7 2.9
13 -1 -9 7.9 3
13 -1 -9 4 1.7
13 1 -9 5.8 3.1
13 1 -9 12.3 3.7
12 -1 -9 23.5 3.9
12 1 -9 17.6 3.6
12 1 -9 17.6 2.5
11 -1 -9 7.3 2.5
11 -1 -9 3.5 1.5
11 1 -9 8.1 2.2
11 1 -9 5.2 1.5
-11 1 9 7 1.6
-10 -1 9 1.6 1.1
10 -1 -9 4.8 2.1
10 -1 -9 2.8 1.2
10 1 -9 2.2 1.2
-10 1 9 4.3 1.4
10 1 -9 3.3 1.8
9 -1 -9 14.1 1.9
-9 -1 9 15.2 2.3
9 -1 -9 17.3 3.2
9 1 -9 16 2
-9 1 9 13.1 2.2
9 1 -9 17.6 3
-8 -1 9 -0.1 0.9
-8 1 9 0.7 0.8
8 1 -9 0.3 0.8
8 1 -9 -0.1 1.4
7 -1 -9 57.09 4.1
7 -1 -9 58.19 2.9
-7 -1 9 53.69 3.2
7 1 -9 63.49 3.1
-7 1 9 64.79 3.4
-6 -1 9 0 0.7
6 -1 -9 0.5 0.4
6 -1 -9 1 0.8
6 1 -9 0.1 0.4
-6 1 9 -0.9 0.7
6 1 -9 0.7 0.6
-5 -1 9 353.66 9.1
5 -1 -9 349.57 7.3
5 -1 -9 359.76 8.5
-5 1 9 345.87 9
5 1 -9 335.77 8.6
5 1 -9 353.76 7.2
4 -1 -9 460.15 9.3
-4 -1 9 463.65 10.9
-4 1 9 445.16 10.7
4 1 -9 457.85 10.4
-4 1 9 459.25 8.9
4 1 -9 451.65 9.2
3 -1 -9 0.2 0.4
-3 -1 9 -0.1 0.6
-3 -1 9 0.2 0.4
3 1 -9 0 0.4
3 1 -9 0.1 0.6
-3 1 9 0.4 0.5
-3 1 9 1.2 0.4
-2 -1 9 18.8 1.6
-2 -1 9 21.1 1.1
2 -1 -9 18.7 1.1
-2 1 9 22.4 1.6
-2 1 9 20.4 1.1
2 1 -9 18.2 1.1
-1 -1 9 25.9 1.5
1 -1 -9 23.3 1.3
1 1 -9 23.3 1.3
-1 1 9 21.8 1.5
-1 1 9 24 1.3
0 -1 -9 432.06 8.9
0 -1 9 396.96 9.5
0 -1 9 408.46 8.7
0 1 9 416.26 8.7
0 1 -9 424.56 8.8
1 -1 9 20.6 1.3
-1 -1 -9 22.5 1.4
-1 1 -9 20.3 1.3
1 1 9 25 1.4
-2 -1 -9 304.37 6.9
2 -1 9 309.17 7
-2 1 -9 306.57 6.9
2 1 9 316.97 7
3 -1 9 68.99 2.5
-3 -1 -9 68.29 2.4
-3 1 -9 67.59 2.9
3 1 9 69.19 2.5
-3 1 -9 68.09 2.4
4 -1 9 120.49 3.7
-4 -1 -9 119.79 3.5
-4 -1 -9 120.49 4
4 1 9 128.19 3.7
-4 1 -9 127.59 3.6
-4 1 -9 125.79 4.3
5 -1 9 39.6 1.9
-5 -1 -9 40.6 1.8
-5 -1 -9 45.8 2.6
5 1 9 41.2 2
-5 1 -9 35.9 2.6
-5 1 -9 38.9 1.8
6 -1 9 25.3 1.7
-6 -1 -9 23.8 2.4
-6 -1 -9 24.2 1.5
6 1 9 27.9 1.8
-6 1 -9 28.4 1.5
-6 1 -9 32.2 2.7
-7 -1 -9 108.89 4.7
7 -1 9 109.99 3.7
-7 1 -9 107.09 3.2
-7 1 -9 106.29 5
7 1 9 117.89 3.7
-8 -1 -9 46.3 3.5
8 -1 9 50.59 2.4
-8 1 -9 49.9 3.8
8 1 9 49.5 2.4
9 -1 9 19.3 1.7
-9 -1 -9 23.8 3.1
-9 1 -9 19.9 3.2
9 1 9 21.7 1.7
10 -1 9 34.7 3.7
-10 -1 -9 37.2 3.9
-10 1 -9 37.7 4
10 1 9 34 2.3
-11 -1 -9 61.39 5
11 -1 9 50.29 2.7
11 1 9 53.19 2.7
12 -1 9 18.1 2
-12 -1 -9 18.7 3.7
-12 1 -9 27 4.4
12 1 9 17.9 2
12 1 9 20.7 2.9
14 2 -9 38.6 4.7
13 -2 -9 -4.4 2.1
13 -2 -9 2 1.5
13 2 -9 6.3 2.7
12 -2 -9 66.19 3.7
12 -2 -9 61.39 5.2
12 2 -9 63.19 4
12 2 -9 62.49 4.8
11 -2 -9 5.1 1.4
11 -2 -9 2.2 2
11 2 -9 6.2 2.2
-11 2 9 4 1.5
11 2 -9 4.8 1.6
10 -2 -9 7.8 2.6
10 -2 -9 9.3 1.6
-10 -2 9 8 1.8
-10 2 9 6.2 1.5
10 2 -9 14.1 2.2
10 2 -9 14.3 2.9
9 -2 -9 3.5 1.1
-9 -2 9 4.6 1.4
9 -2 -9 4.2 1.8
-9 2 9 3.6 1.3
9 2 -9 4.6 1.3
8 -2 -9 63.89 4.6
-8 -2 9 71.39 3.8
8 -2 -9 70.19 3.7
8 2 -9 67.89 3.5
-8 2 9 73.29 3.7
8 2 -9 73.79 4.5
-7 -2 9 1.7 1
7 -2 -9 1.6 1.4
7 -2 -9 2.8 1
7 -2 -9 1.2 0.5
-7 2 9 1.1 0.9
7 2 -9 1 0.9
-6 -2 9 420.26 10.9
6 -2 -9 433.66 8.7
6 -2 -9 419.86 10.5
6 2 -9 425.76 10.5
-6 2 9 437.16 10.7
5 -2 -9 2.4 0.6
-5 -2 9 2.8 0.9
-5 2 9 1.2 0.8
5 2 -9 3 0.6
5 2 -9 3.4 1
4 -2 -9 269.77 5.9
-4 -2 9 260.37 7.3
-4 2 9 280.07 5.6
-4 2 9 272.97 7.2
4 2 -9 265.87 7
4 2 -9 272.37 5.9
3 -2 -9 234.28 5.4
-3 -2 9 231.98 6.5
-3 -2 9 241.68 5.1
3 2 -9 235.38 5.3
-3 2 9 241.78 5.2
-3 2 9 230.18 6.3
3 2 -9 236.18 6.2
2 -2 -9 4.2 0.7
-2 -2 9 3.8 1
-2 -2 9 3.7 0.6
-2 2 9 4.6 0.9
2 2 -9 4.1 0.6
-2 2 9 3.6 0.6
-1 -2 9 0.9 0.5
1 -2 -9 1.9 0.5
-1 2 9 1.4 0.5
1 2 -9 1.8 0.5
0 -2 9 202.58 5.5
0 -2 -9 209.68 5
0 -2 9 210.88 5
0 2 -9 208.38 5
0 2 9 206.88 5
1 -2 9 550.44 11.2
1 -2 9 529.85 11.5
-1 -2 -9 551.24 11.3
1 2 9 550.74 11.2
-1 2 -9 544.25 11.2
2 -2 9 53.79 2.1
-2 -2 -9 48 2
2 2 9 51.09 2.1
-2 2 -9 47.5 2
-3 -2 -9 49.6 2
3 -2 9 50.99 2.1
3 2 9 51.09 2.1
-3 2 -9 51.99 2.1
-3 2 -9 48.6 2.5
4 -2 9 332.57 7.7
-4 -2 -9 339.57 8.1
-4 -2 -9 338.17 7.6
4 2 9 345.47 7.8
-4 2 -9 342.37 7.6
-4 2 -9 346.07 8.7
-5 -2 -9 5.3 1.2
-5 -2 -9 6.4 0.9
5 -2 9 6.9 1
-5 2 -9 7.4 1.7
-5 2 -9 7.3 1
5 2 9 6.6 1
-6 -2 -9 29.8 2.3
-6 -2 -9 24.5 1.5
6 -2 9 24.5 1.7
6 2 9 27 1.7
-6 2 -9 25.3 2.9
-6 2 -9 25.8 1.5
-7 -2 -9 2.5 1.5
7 -2 9 2.2 0.9
7 2 9 2.8 0.9
-7 2 -9 3 1.6
8 -2 9 34.4 2
-8 -2 -9 39 3.1
8 2 9 31.2 2
-8 2 -9 36.1 3.4
9 -2 9 18.3 1.7
-9 -2 -9 21.8 2.9
-9 2 -9 18.7 3.2
9 2 9 16.5 1.7
-10 2 -9 5.1 2.5
10 2 9 1.4 1
11 -2 9 12.7 1.7
11 2 9 11.4 1.6
-11 2 -9 10.7 2.9
12 -2 9 1.3 1.1
12 2 9 1.4 1
-12 2 -9 4.9 2.9
14 3 -9 10.1 3.5
13 -3 -9 4.5 1.6
13 3 -9 6.9 2.7
12 -3 -9 7.2 2.7
12 -3 -9 10.3 1.8
12 3 -9 10.1 2.2
12 3 -9 5.9 2.3
11 -3 -9 17.6 2.3
11 -3 -9 20.2 3.5
11 3 -9 14.7 2.9
-11 3 9 21.4 2.6
10 -3 -9 41.4 4.6
10 -3 -9 33.7 2.5
10 3 -9 29.6 2.7
-10 3 9 32.4 2.8
10 3 -9 42.5 4.6
9 -3 -9 50.59 2.9
9 -3 -9 42.7 4.1
-9 -3 9 52.19 3.4
9 3 -9 55.39 4.1
-9 3 9 52.09 3.2
9 3 -9 44 3.1
-8 -3 9 63.29 3.7
8 -3 -9 63.49 3
8 -3 -9 61.09 4.6
-8 3 9 60.79 3.4
8 3 -9 64.19 3.5
7 -3 -9 2.8 1.7
-7 -3 9 1.4 1.1
7 -3 -9 0.8 0.5
7 -3 -9 2.1 0.9
-7 3 9 2.1 1.1
6 -3 -9 24.1 1.2
-6 -3 9 25 2.2
6 -3 -9 29.5 3.5
-6 3 9 28.9 2.2
6 3 -9 25.9 1.2
6 3 -9 26.9 2.1
5 -3 -9 54.29 1.9
-5 -3 9 58.69 3.1
-5 3 9 57.39 2.9
5 3 -9 54.59 2.7
5 3 -9 57.69 1.9
4 -3 -9 0.4 0.4
-4 -3 9 1.8 0.7
4 3 -9 0.2 0.5
4 3 -9 0.3 0.4
-4 3 9 -0.2 0.6
-4 3 9 0.1 0.4
-3 -3 9 1.6 0.7
3 -3 -9 0.4 0.4
-3 -3 9 0.2 0.4
-3 3 9 0.8 0.4
3 3 -9 0 0.4
-3 3 9 1.8 0.7
3 3 -9 0.8 0.5
-2 -3 9 89.49 3.4
-2 -3 9 91.59 2.6
2 -3 -9 87.59 2.7
2 3 -9 90.59 3.1
2 3 -9 90.49 2.6
-2 3 9 91.29 3.3
1 -3 -9 214.28 5.1
-1 -3 9 198.28 6.2
-1 -3 9 213.58 4.9
-1 3 9 213.28 5
1 3 -9 208.68 5
0 -3 9 467.95 10.7
0 -3 -9 491.95 10.2
0 -3 9 504.55 10.1
0 3 9 488.65 10.1
0 3 -9 491.25 10.1
-1 -3 -9 1297.97 25
1 -3 9 1267.87 25.3
1 -3 9 1304.77 24.9
-1 3 -9 1315.57 25
1 3 9 1343.27 25
-2 -3 -9 445.16 9.4
2 -3 9 434.26 9.5
2 -3 9 436.56 9.4
2 3 9 438.36 9.4
-2 3 -9 435.76 9.3
-3 -3 -9 224.88 5.4
3 -3 9 224.38 5.4
-3 3 -9 217.78 6.1
3 3 9 206.78 5.3
-3 3 -9 209.98 5.2
-4 -3 -9 27.6 1.7
-4 -3 -9 31.8 1.9
4 -3 9 35.3 1.8
-4 3 -9 35.1 1.7
-4 3 -9 30 2.4
4 3 9 32.7 1.8
-5 -3 -9 0.4 0.8
-5 -3 -9 1.3 0.5
5 -3 9 -0.5 0.5
-5 3 -9 0.2 0.5
5 3 9 0.2 0.5
-5 3 -9 0.4 1.1
-6 -3 -9 15.5 1.9
-6 -3 -9 14.8 1.3
6 -3 9 14.6 1.5
6 3 9 15.6 1.4
-6 3 -9 14.1 1.2
-6 3 -9 16.4 2.5
-7 -3 -9 129.19 4.9
7 -3 9 129.29 4.1
-7 3 -9 125.39 5.6
7 3 9 132.79 4.1
8 -3 9 15.1 1.6
-8 -3 -9 21.3 2.8
8 3 9 14.4 1.6
-8 3 -9 21.7 3.4
9 -3 9 37 2.2
-9 3 -9 38.4 4.1
9 3 9 40.1 2.2
10 -3 9 1.6 1
11 -3 9 77.09 3.2
-11 3 -9 64.69 5.6
11 3 9 65.19 3.1
12 -3 9 8.3 1.3
12 3 9 8.8 1.4
-12 3 -9 9.5 3.3
15 4 -9 5.4 3.2
14 -4 -9 17.3 2.6
13 -4 -9 93.49 4.5
13 4 -9 104.09 6.1
12 -4 -9 -0.6 1
12 -4 -9 2 2.3
12 4 -9 4.2 1.8
12 4 -9 3.4 2.4
11 -4 -9 34.6 6.8
11 -4 -9 24.7 2.2
11 4 -9 21.3 3.2
-11 4 9 25.7 2.6
11 4 -9 27.2 2.8
10 -4 -9 54.59 2.9
10 -4 -9 55.69 4.7
10 4 -9 53.59 3.5
-10 4 9 58.09 3.5
10 4 -9 61.19 4.3
9 -4 -9 174.08 7.7
9 -4 -9 155.88 5.2
-9 -4 9 157.18 6.2
9 4 -9 160.38 6.7
9 4 -9 157.28 6.1
-9 4 9 162.78 5.9
-8 -4 9 0.3 1
8 -4 -9 0.3 1.8
8 -4 -9 0.8 0.4
8 4 -9 0.7 0.9
-8 4 9 1.3 0.9
7 -4 -9 14.3 1
-7 -4 9 16.1 2.1
7 -4 -9 16.3 4.3
-7 4 9 15.6 2
7 4 -9 16.5 2.3
6 -4 -9 1.6 0.5
-6 -4 9 1.2 0.8
6 -4 -9 1.3 1.5
-6 4 9 1.3 0.9
6 4 -9 2.1 0.9
6 4 -9 3.8 0.6
-5 -4 9 823.52 18.1
5 -4 -9 812.22 16
-5 4 9 820.92 17.6
5 4 -9 826.52 15.8
4 -4 -9 18.2 1.1
-4 -4 9 18.4 0.9
-4 -4 9 18 1.8
-4 4 9 16.8 1.6
4 4 -9 18 1.1
-4 4 9 18.8 1
4 4 -9 17 1.6
-3 -4 9 18.6 1.7
3 -4 -9 18.2 1.1
-3 -4 9 19 1.1
-3 4 9 19.6 1.6
3 4 -9 20.3 1.1
-3 4 9 19 1.1
3 4 -9 19.7 1.6
2 -4 -9 82.99 2.6
-2 -4 9 88.69 3.4
2 4 -9 81.79 3.1
-2 4 9 85.29 2.5
2 4 -9 86.89 2.6
-1 -4 9 49.9 2.9
-1 -4 9 60.39 2
1 -4 -9 55.49 2.1
[truncated: 1,672,335 more chars]
